# Supplementary material for: Global Genomic Analysis of Bovine-Associated Klebsiella pneumoniae Reveals Genetic Diversity and Resistance–Virulence Profiles
Source: Biology (Basel). 2026 Jul 22;15(14):1215. doi: 10.3390/biology15141215 (PMC13405716; doi:10.3390/biology15141215)
Supplement: Supplementary file 1 [file biology-15-01215-s001.zip]

Archive with 3 entries (3 files):
- biology-4418993-supplementary3and4.xlsx
- Supplementary_Tables_S1.xlsx
- Supplementary_Tables_S2.xlsx
