# Supplementary material for: Global Genomic Analysis of Bovine-Associated Klebsiella pneumoniae Reveals Genetic Diversity and Resistance–Virulence Profiles
Source: Biology (Basel). 2026 Jul 22;15(14):1215. doi: 10.3390/biology15141215 (PMC13405716; doi:10.3390/biology15141215)
Supplement: Supplementary file 1 [file biology-15-01215-s001.zip › biology-4418993-supplementary3and4.xlsx]

## Sheet: Table S3
Supplementary Table S3. CARD-based antimicrobial resistance-associated gene profiles of bovine-associated Klebsiella pneumoniae genomes.
Counts are based on 1,291 genomes. Number of detected hits represents raw CARD matches; positive genomes represent unique genomes containing the gene/determinant. Genomic detection does not indicate phenotypic resistance.
Antimicrobial category	Gene / determinant	Number of detected hits	Number of positive genomes	Proportion of positive genomes (%)	Interpretation category	Cautious notes
β-Lactams	blaTEM-176	2	2	0.15	Acquired or clinically important AMR-associated gene	Genomic detection only; phenotypic resistance requires antimicrobial susceptibility testing.
β-Lactams	blaTEM-150	4	4	0.31	Acquired or clinically important AMR-associated gene	Genomic detection only; phenotypic resistance requires antimicrobial susceptibility testing.
β-Lactams	blaTEM-1	196	188	14.56	Acquired or clinically important AMR-associated gene	Genomic detection only; phenotypic resistance requires antimicrobial susceptibility testing.
β-Lactams	blaSHV-82	6	6	0.46	β-lactamase-associated determinant; chromosomal/acquired context unresolved	SHV β-lactamase-associated determinant; genetic context and phenotype require further validation.
β-Lactams	blaSHV-80	1	1	0.08	β-lactamase-associated determinant; chromosomal/acquired context unresolved	SHV β-lactamase-associated determinant; genetic context and phenotype require further validation.
β-Lactams	blaSHV-77	1	1	0.08	β-lactamase-associated determinant; chromosomal/acquired context unresolved	SHV β-lactamase-associated determinant; genetic context and phenotype require further validation.
β-Lactams	blaSHV-76	10	9	0.7	β-lactamase-associated determinant; chromosomal/acquired context unresolved	SHV β-lactamase-associated determinant; genetic context and phenotype require further validation.
β-Lactams	blaSHV-75	21	18	1.39	β-lactamase-associated determinant; chromosomal/acquired context unresolved	SHV β-lactamase-associated determinant; genetic context and phenotype require further validation.
β-Lactams	blaSHV-63	1	1	0.08	β-lactamase-associated determinant; chromosomal/acquired context unresolved	SHV β-lactamase-associated determinant; genetic context and phenotype require further validation.
β-Lactams	blaSHV-62	7	3	0.23	β-lactamase-associated determinant; chromosomal/acquired context unresolved	SHV β-lactamase-associated determinant; genetic context and phenotype require further validation.
β-Lactams	blaSHV-61	25	16	1.24	β-lactamase-associated determinant; chromosomal/acquired context unresolved	SHV β-lactamase-associated determinant; genetic context and phenotype require further validation.
β-Lactams	blaSHV-60	16	15	1.16	β-lactamase-associated determinant; chromosomal/acquired context unresolved	SHV β-lactamase-associated determinant; genetic context and phenotype require further validation.
β-Lactams	blaSHV-44	3	3	0.23	β-lactamase-associated determinant; chromosomal/acquired context unresolved	SHV β-lactamase-associated determinant; genetic context and phenotype require further validation.
β-Lactams	blaSHV-42	4	4	0.31	β-lactamase-associated determinant; chromosomal/acquired context unresolved	SHV β-lactamase-associated determinant; genetic context and phenotype require further validation.
β-Lactams	blaSHV-41	4	4	0.31	β-lactamase-associated determinant; chromosomal/acquired context unresolved	SHV β-lactamase-associated determinant; genetic context and phenotype require further validation.
β-Lactams	blaSHV-33	12	10	0.77	β-lactamase-associated determinant; chromosomal/acquired context unresolved	SHV β-lactamase-associated determinant; genetic context and phenotype require further validation.
β-Lactams	blaSHV-32	2	1	0.08	β-lactamase-associated determinant; chromosomal/acquired context unresolved	SHV β-lactamase-associated determinant; genetic context and phenotype require further validation.
β-Lactams	blaSHV-28	11	10	0.77	β-lactamase-associated determinant; chromosomal/acquired context unresolved	SHV β-lactamase-associated determinant; genetic context and phenotype require further validation.
β-Lactams	blaSHV-27	104	91	7.05	β-lactamase-associated determinant; chromosomal/acquired context unresolved	SHV β-lactamase-associated determinant; genetic context and phenotype require further validation.
β-Lactams	blaSHV-26	17	15	1.16	β-lactamase-associated determinant; chromosomal/acquired context unresolved	SHV β-lactamase-associated determinant; genetic context and phenotype require further validation.
β-Lactams	blaSHV-25	4	4	0.31	β-lactamase-associated determinant; chromosomal/acquired context unresolved	SHV β-lactamase-associated determinant; genetic context and phenotype require further validation.
β-Lactams	blaSHV-2	1	1	0.08	β-lactamase-associated determinant; chromosomal/acquired context unresolved	SHV β-lactamase-associated determinant; genetic context and phenotype require further validation.
β-Lactams	blaSHV-187	501	434	33.62	β-lactamase-associated determinant; chromosomal/acquired context unresolved	SHV β-lactamase-associated determinant; genetic context and phenotype require further validation.
β-Lactams	blaSHV-182	6	6	0.46	β-lactamase-associated determinant; chromosomal/acquired context unresolved	SHV β-lactamase-associated determinant; genetic context and phenotype require further validation.
β-Lactams	blaSHV-178	10	9	0.7	β-lactamase-associated determinant; chromosomal/acquired context unresolved	SHV β-lactamase-associated determinant; genetic context and phenotype require further validation.
β-Lactams	blaSHV-172	27	24	1.86	β-lactamase-associated determinant; chromosomal/acquired context unresolved	SHV β-lactamase-associated determinant; genetic context and phenotype require further validation.
β-Lactams	blaSHV-168	14	11	0.85	β-lactamase-associated determinant; chromosomal/acquired context unresolved	SHV β-lactamase-associated determinant; genetic context and phenotype require further validation.
β-Lactams	blaSHV-164	4	3	0.23	β-lactamase-associated determinant; chromosomal/acquired context unresolved	SHV β-lactamase-associated determinant; genetic context and phenotype require further validation.
β-Lactams	blaSHV-161	6	5	0.39	β-lactamase-associated determinant; chromosomal/acquired context unresolved	SHV β-lactamase-associated determinant; genetic context and phenotype require further validation.
β-Lactams	blaSHV-157	2	2	0.15	β-lactamase-associated determinant; chromosomal/acquired context unresolved	SHV β-lactamase-associated determinant; genetic context and phenotype require further validation.
β-Lactams	blaSHV-134	4	4	0.31	β-lactamase-associated determinant; chromosomal/acquired context unresolved	SHV β-lactamase-associated determinant; genetic context and phenotype require further validation.
β-Lactams	blaSHV-133	4	3	0.23	β-lactamase-associated determinant; chromosomal/acquired context unresolved	SHV β-lactamase-associated determinant; genetic context and phenotype require further validation.
β-Lactams	blaSHV-120	12	12	0.93	β-lactamase-associated determinant; chromosomal/acquired context unresolved	SHV β-lactamase-associated determinant; genetic context and phenotype require further validation.
β-Lactams	blaSHV-119	10	9	0.7	β-lactamase-associated determinant; chromosomal/acquired context unresolved	SHV β-lactamase-associated determinant; genetic context and phenotype require further validation.
β-Lactams	blaSHV-110	108	86	6.66	β-lactamase-associated determinant; chromosomal/acquired context unresolved	SHV β-lactamase-associated determinant; genetic context and phenotype require further validation.
β-Lactams	blaSHV-11	72	72	5.58	β-lactamase-associated determinant; chromosomal/acquired context unresolved	SHV β-lactamase-associated determinant; genetic context and phenotype require further validation.
β-Lactams	blaSHV-108	17	17	1.32	β-lactamase-associated determinant; chromosomal/acquired context unresolved	SHV β-lactamase-associated determinant; genetic context and phenotype require further validation.
β-Lactams	blaSHV-107	4	4	0.31	β-lactamase-associated determinant; chromosomal/acquired context unresolved	SHV β-lactamase-associated determinant; genetic context and phenotype require further validation.
β-Lactams	blaSHV-106	51	42	3.25	β-lactamase-associated determinant; chromosomal/acquired context unresolved	SHV β-lactamase-associated determinant; genetic context and phenotype require further validation.
β-Lactams	blaSHV-103	2	1	0.08	β-lactamase-associated determinant; chromosomal/acquired context unresolved	SHV β-lactamase-associated determinant; genetic context and phenotype require further validation.
β-Lactams	blaSHV-101	9	8	0.62	β-lactamase-associated determinant; chromosomal/acquired context unresolved	SHV β-lactamase-associated determinant; genetic context and phenotype require further validation.
β-Lactams	blaSHV-1	360	279	21.61	β-lactamase-associated determinant; chromosomal/acquired context unresolved	SHV β-lactamase-associated determinant; genetic context and phenotype require further validation.
β-Lactams	blaOXA-9	4	4	0.31	Acquired or clinically important AMR-associated gene	Genomic detection only; phenotypic resistance requires antimicrobial susceptibility testing.
β-Lactams	blaOXA-232	2	2	0.15	Acquired or clinically important AMR-associated gene	Genomic detection only; phenotypic resistance requires antimicrobial susceptibility testing.
β-Lactams	blaOXA-2	2	2	0.15	Acquired or clinically important AMR-associated gene	Genomic detection only; phenotypic resistance requires antimicrobial susceptibility testing.
β-Lactams	blaOXA-10	6	6	0.46	Acquired or clinically important AMR-associated gene	Genomic detection only; phenotypic resistance requires antimicrobial susceptibility testing.
β-Lactams	blaOXA-1	40	39	3.02	Acquired or clinically important AMR-associated gene	Clinically important determinant detected at the genomic level; phenotype and genetic context require confirmation.
β-Lactams	blaNDM-1	8	8	0.62	Acquired or clinically important AMR-associated gene	Clinically important determinant detected at the genomic level; phenotype and genetic context require confirmation.
β-Lactams	blaMOX-6	2	2	0.15	Acquired or clinically important AMR-associated gene	Genomic detection only; phenotypic resistance requires antimicrobial susceptibility testing.
β-Lactams	blaKPC-3	2	2	0.15	Acquired or clinically important AMR-associated gene	Clinically important determinant detected at the genomic level; phenotype and genetic context require confirmation.
β-Lactams	blaIMP-27	2	1	0.08	Acquired or clinically important AMR-associated gene	Clinically important determinant detected at the genomic level; phenotype and genetic context require confirmation.
β-Lactams	blaDHA-1	8	8	0.62	Acquired or clinically important AMR-associated gene	Genomic detection only; phenotypic resistance requires antimicrobial susceptibility testing.
β-Lactams	blaCTX-M-9	4	4	0.31	Acquired or clinically important AMR-associated gene	Genomic detection only; phenotypic resistance requires antimicrobial susceptibility testing.
β-Lactams	blaCTX-M-8	6	6	0.46	Acquired or clinically important AMR-associated gene	Genomic detection only; phenotypic resistance requires antimicrobial susceptibility testing.
β-Lactams	blaCTX-M-55	2	2	0.15	Acquired or clinically important AMR-associated gene	Genomic detection only; phenotypic resistance requires antimicrobial susceptibility testing.
β-Lactams	blaCTX-M-32	2	2	0.15	Acquired or clinically important AMR-associated gene	Genomic detection only; phenotypic resistance requires antimicrobial susceptibility testing.
β-Lactams	blaCTX-M-3	38	38	2.94	Acquired or clinically important AMR-associated gene	Genomic detection only; phenotypic resistance requires antimicrobial susceptibility testing.
β-Lactams	blaCTX-M-15	151	147	11.39	Acquired or clinically important AMR-associated gene	Genomic detection only; phenotypic resistance requires antimicrobial susceptibility testing.
β-Lactams	blaCTX-M-14	14	14	1.08	Acquired or clinically important AMR-associated gene	Genomic detection only; phenotypic resistance requires antimicrobial susceptibility testing.
β-Lactams	blaCTX-M-1	19	15	1.16	Acquired or clinically important AMR-associated gene	Genomic detection only; phenotypic resistance requires antimicrobial susceptibility testing.
β-Lactams	blaCMY-59	6	4	0.31	Acquired or clinically important AMR-associated gene	Genomic detection only; phenotypic resistance requires antimicrobial susceptibility testing.
β-Lactams	blaCARB-3	2	1	0.08	Acquired or clinically important AMR-associated gene	Genomic detection only; phenotypic resistance requires antimicrobial susceptibility testing.
Aminoglycosides	armA	2	2	0.15	Acquired or clinically important AMR-associated gene	Genomic detection only; phenotypic resistance requires antimicrobial susceptibility testing.
Aminoglycosides	APH(6)-Id	447	378	29.28	Acquired or clinically important AMR-associated gene	Genomic detection only; phenotypic resistance requires antimicrobial susceptibility testing.
Aminoglycosides	APH(4)-Ia	4	4	0.31	Acquired or clinically important AMR-associated gene	Genomic detection only; phenotypic resistance requires antimicrobial susceptibility testing.
Aminoglycosides	APH(3')-VI	10	6	0.46	Acquired or clinically important AMR-associated gene	Genomic detection only; phenotypic resistance requires antimicrobial susceptibility testing.
Aminoglycosides	APH(3')-Ia	67	63	4.88	Acquired or clinically important AMR-associated gene	Genomic detection only; phenotypic resistance requires antimicrobial susceptibility testing.
Aminoglycosides	APH(3'')-Ib	442	372	28.81	Acquired or clinically important AMR-associated gene	Genomic detection only; phenotypic resistance requires antimicrobial susceptibility testing.
Aminoglycosides	ANT(3'')-IIa	37	34	2.63	Acquired or clinically important AMR-associated gene	Genomic detection only; phenotypic resistance requires antimicrobial susceptibility testing.
Aminoglycosides	ANT(3'')-Ii-AAC(6')-IId_fusion_protein	4	4	0.31	Acquired or clinically important AMR-associated gene	Genomic detection only; phenotypic resistance requires antimicrobial susceptibility testing.
Aminoglycosides	ANT(2'')-Ia	5	3	0.23	Acquired or clinically important AMR-associated gene	Genomic detection only; phenotypic resistance requires antimicrobial susceptibility testing.
Aminoglycosides	aadA5	4	4	0.31	Acquired or clinically important AMR-associated gene	Genomic detection only; phenotypic resistance requires antimicrobial susceptibility testing.
Aminoglycosides	aadA3	4	4	0.31	Acquired or clinically important AMR-associated gene	Genomic detection only; phenotypic resistance requires antimicrobial susceptibility testing.
Aminoglycosides	aadA2	47	44	3.41	Acquired or clinically important AMR-associated gene	Genomic detection only; phenotypic resistance requires antimicrobial susceptibility testing.
Aminoglycosides	aadA17	2	2	0.15	Acquired or clinically important AMR-associated gene	Genomic detection only; phenotypic resistance requires antimicrobial susceptibility testing.
Aminoglycosides	aadA16	19	19	1.47	Acquired or clinically important AMR-associated gene	Genomic detection only; phenotypic resistance requires antimicrobial susceptibility testing.
Aminoglycosides	aadA13	18	18	1.39	Acquired or clinically important AMR-associated gene	Genomic detection only; phenotypic resistance requires antimicrobial susceptibility testing.
Aminoglycosides	AAC(6')-Il	4	4	0.31	Acquired or clinically important AMR-associated gene	Genomic detection only; phenotypic resistance requires antimicrobial susceptibility testing.
Aminoglycosides	AAC(6')-Ib9	2	2	0.15	Acquired or clinically important AMR-associated gene	Genomic detection only; phenotypic resistance requires antimicrobial susceptibility testing.
Aminoglycosides	AAC(6')-Ib10	2	2	0.15	Acquired or clinically important AMR-associated gene	Genomic detection only; phenotypic resistance requires antimicrobial susceptibility testing.
Aminoglycosides	AAC(6')-Ib-cr	49	46	3.56	Acquired or clinically important AMR-associated gene	Genomic detection only; phenotypic resistance requires antimicrobial susceptibility testing.
Aminoglycosides	AAC(3)-IV	6	6	0.46	Acquired or clinically important AMR-associated gene	Genomic detection only; phenotypic resistance requires antimicrobial susceptibility testing.
Aminoglycosides	AAC(3)-IIe	34	33	2.56	Acquired or clinically important AMR-associated gene	Genomic detection only; phenotypic resistance requires antimicrobial susceptibility testing.
Aminoglycosides	AAC(3)-IId	71	69	5.34	Acquired or clinically important AMR-associated gene	Genomic detection only; phenotypic resistance requires antimicrobial susceptibility testing.
Bleomycins	determinant_of_bleomycin_resistance	8	8	0.62	Acquired or clinically important AMR-associated gene	Genomic detection only; phenotypic resistance requires antimicrobial susceptibility testing.
Macrolides	msrE	2	2	0.15	Acquired or clinically important AMR-associated gene	Genomic detection only; phenotypic resistance requires antimicrobial susceptibility testing.
Macrolides	mphE	2	2	0.15	Acquired or clinically important AMR-associated gene	Genomic detection only; phenotypic resistance requires antimicrobial susceptibility testing.
Macrolides	mphA	70	68	5.27	Acquired or clinically important AMR-associated gene	Genomic detection only; phenotypic resistance requires antimicrobial susceptibility testing.
Macrolides	mefB	13	13	1.01	Acquired or clinically important AMR-associated gene	Genomic detection only; phenotypic resistance requires antimicrobial susceptibility testing.
Multidrug Resistance (MDR)	oqxB	1493	1246	96.51	Intrinsic/chromosomally conserved or background-associated determinant	Efflux, membrane transport, or permeability-associated marker; do not interpret as acquired MDR phenotype without AST/expression validation.
Multidrug Resistance (MDR)	oqxA	1530	1277	98.92	Intrinsic/chromosomally conserved or background-associated determinant	Efflux, membrane transport, or permeability-associated marker; do not interpret as acquired MDR phenotype without AST/expression validation.
Multidrug Resistance (MDR)	LAP-2	39	38	2.94	MDR-associated determinant; phenotype requires validation	Genomic detection only; phenotypic resistance requires antimicrobial susceptibility testing.
Multidrug Resistance (MDR)	OmpK37	1268	1268	98.22	Intrinsic/chromosomally conserved or background-associated determinant	Efflux, membrane transport, or permeability-associated marker; do not interpret as acquired MDR phenotype without AST/expression validation.
Multidrug Resistance (MDR)	KpnG	1290	1281	99.23	Intrinsic/chromosomally conserved or background-associated determinant	Efflux, membrane transport, or permeability-associated marker; do not interpret as acquired MDR phenotype without AST/expression validation.
Multidrug Resistance (MDR)	KpnF	1276	1276	98.84	Intrinsic/chromosomally conserved or background-associated determinant	Efflux, membrane transport, or permeability-associated marker; do not interpret as acquired MDR phenotype without AST/expression validation.
Multidrug Resistance (MDR)	KpnE	1280	1280	99.15	Intrinsic/chromosomally conserved or background-associated determinant	Efflux, membrane transport, or permeability-associated marker; do not interpret as acquired MDR phenotype without AST/expression validation.
Multidrug Resistance (MDR)	acrA	1279	1279	99.07	Intrinsic/chromosomally conserved or background-associated determinant	Efflux, membrane transport, or permeability-associated marker; do not interpret as acquired MDR phenotype without AST/expression validation.
Polymyxins	mcr-9	2	1	0.08	Acquired or clinically important AMR-associated gene	Clinically important determinant detected at the genomic level; phenotype and genetic context require confirmation.
Sulfonamides	sul3	15	15	1.16	Acquired or clinically important AMR-associated gene	Genomic detection only; phenotypic resistance requires antimicrobial susceptibility testing.
Sulfonamides	sul2	248	239	18.51	Acquired or clinically important AMR-associated gene	Genomic detection only; phenotypic resistance requires antimicrobial susceptibility testing.
Sulfonamides	sul1	138	115	8.91	Acquired or clinically important AMR-associated gene	Genomic detection only; phenotypic resistance requires antimicrobial susceptibility testing.
Trimethoprims	dfrA7	2	2	0.15	Acquired or clinically important AMR-associated gene	Genomic detection only; phenotypic resistance requires antimicrobial susceptibility testing.
Trimethoprims	dfrA5	26	26	2.01	Acquired or clinically important AMR-associated gene	Genomic detection only; phenotypic resistance requires antimicrobial susceptibility testing.
Trimethoprims	dfrA27	23	23	1.78	Acquired or clinically important AMR-associated gene	Genomic detection only; phenotypic resistance requires antimicrobial susceptibility testing.
Trimethoprims	dfrA25	8	8	0.62	Acquired or clinically important AMR-associated gene	Genomic detection only; phenotypic resistance requires antimicrobial susceptibility testing.
Trimethoprims	dfrA17	4	4	0.31	Acquired or clinically important AMR-associated gene	Genomic detection only; phenotypic resistance requires antimicrobial susceptibility testing.
Trimethoprims	dfrA16	4	2	0.15	Acquired or clinically important AMR-associated gene	Genomic detection only; phenotypic resistance requires antimicrobial susceptibility testing.
Trimethoprims	dfrA15	4	3	0.23	Acquired or clinically important AMR-associated gene	Genomic detection only; phenotypic resistance requires antimicrobial susceptibility testing.
Trimethoprims	dfrA14	86	82	6.35	Acquired or clinically important AMR-associated gene	Genomic detection only; phenotypic resistance requires antimicrobial susceptibility testing.
Trimethoprims	dfrA12	43	43	3.33	Acquired or clinically important AMR-associated gene	Genomic detection only; phenotypic resistance requires antimicrobial susceptibility testing.
Trimethoprims	dfrA1	12	12	0.93	Acquired or clinically important AMR-associated gene	Genomic detection only; phenotypic resistance requires antimicrobial susceptibility testing.
Quinolones	QnrS1	151	148	11.46	Acquired or clinically important AMR-associated gene	Genomic detection only; phenotypic resistance requires antimicrobial susceptibility testing.
Quinolones	qnrE1	2	2	0.15	Acquired or clinically important AMR-associated gene	Genomic detection only; phenotypic resistance requires antimicrobial susceptibility testing.
Quinolones	QnrB4	8	8	0.62	Acquired or clinically important AMR-associated gene	Genomic detection only; phenotypic resistance requires antimicrobial susceptibility testing.
Quinolones	QnrB20	15	15	1.16	Acquired or clinically important AMR-associated gene	Genomic detection only; phenotypic resistance requires antimicrobial susceptibility testing.
Quinolones	QnrB17	52	51	3.95	Acquired or clinically important AMR-associated gene	Genomic detection only; phenotypic resistance requires antimicrobial susceptibility testing.
Rifamycins	arr-3	25	23	1.78	Acquired or clinically important AMR-associated gene	Genomic detection only; phenotypic resistance requires antimicrobial susceptibility testing.
Rifamycins	arr-2	4	4	0.31	Acquired or clinically important AMR-associated gene	Genomic detection only; phenotypic resistance requires antimicrobial susceptibility testing.
Streptogramins	SAT-1	4	3	0.23	Acquired or clinically important AMR-associated gene	Genomic detection only; phenotypic resistance requires antimicrobial susceptibility testing.
Lincosamides	linG	8	8	0.62	Acquired or clinically important AMR-associated gene	Genomic detection only; phenotypic resistance requires antimicrobial susceptibility testing.
Fosfomycins	FosA7	14	12	0.93	Intrinsic/chromosomally conserved or background-associated determinant	Fosfomycin resistance-associated determinant; potential intrinsic/background contribution requires phenotypic validation.
Fosfomycins	FosA6	994	857	66.38	Intrinsic/chromosomally conserved or background-associated determinant	Fosfomycin resistance-associated determinant; potential intrinsic/background contribution requires phenotypic validation.
Fosfomycins	FosA5	518	427	33.08	Intrinsic/chromosomally conserved or background-associated determinant	Fosfomycin resistance-associated determinant; potential intrinsic/background contribution requires phenotypic validation.
Fosfomycins	FosA3	2	2	0.15	Acquired or clinically important AMR-associated gene	Genomic detection only; phenotypic resistance requires antimicrobial susceptibility testing.
Chloramphenicols	floR	81	80	6.2	Acquired or clinically important AMR-associated gene	Genomic detection only; phenotypic resistance requires antimicrobial susceptibility testing.
Chloramphenicols	cmlA5	2	2	0.15	Acquired or clinically important AMR-associated gene	Genomic detection only; phenotypic resistance requires antimicrobial susceptibility testing.
Chloramphenicols	cmlA4	4	3	0.23	Acquired or clinically important AMR-associated gene	Genomic detection only; phenotypic resistance requires antimicrobial susceptibility testing.
Chloramphenicols	cmlA1	13	13	1.01	Acquired or clinically important AMR-associated gene	Genomic detection only; phenotypic resistance requires antimicrobial susceptibility testing.
Chloramphenicols	catII	22	21	1.63	Acquired or clinically important AMR-associated gene	Genomic detection only; phenotypic resistance requires antimicrobial susceptibility testing.
Chloramphenicols	catI	28	28	2.17	Acquired or clinically important AMR-associated gene	Genomic detection only; phenotypic resistance requires antimicrobial susceptibility testing.
Chloramphenicols	catB3	8	8	0.62	Acquired or clinically important AMR-associated gene	Genomic detection only; phenotypic resistance requires antimicrobial susceptibility testing.
Tetracyclines	tetM	2	2	0.15	Acquired or clinically important AMR-associated gene	Genomic detection only; phenotypic resistance requires antimicrobial susceptibility testing.
Tetracyclines	tet(Y)	2	2	0.15	Acquired or clinically important AMR-associated gene	Genomic detection only; phenotypic resistance requires antimicrobial susceptibility testing.
Tetracyclines	tet(D)	47	47	3.64	Acquired or clinically important AMR-associated gene	Genomic detection only; phenotypic resistance requires antimicrobial susceptibility testing.
Tetracyclines	tet(C)	4	4	0.31	Acquired or clinically important AMR-associated gene	Genomic detection only; phenotypic resistance requires antimicrobial susceptibility testing.
Tetracyclines	tet(B)	101	85	6.58	Acquired or clinically important AMR-associated gene	Genomic detection only; phenotypic resistance requires antimicrobial susceptibility testing.
Tetracyclines	tet(A)	205	195	15.1	Acquired or clinically important AMR-associated gene	Genomic detection only; phenotypic resistance requires antimicrobial susceptibility testing.
Disinfectant Resistance	qacH	13	13	1.01	Disinfectant tolerance-associated determinant	Functional significance of disinfectant tolerance requires experimental validation.

## Sheet: Table S4
Supplementary Table S4. VFDB-based virulence-associated gene profiles of bovine-associated Klebsiella pneumoniae genomes.
Counts are based on 1,291 genomes. Number of detected hits represents raw VFDB matches; positive genomes represent unique genomes containing the gene. Functional effects require experimental validation.
VFDB functional group	Gene	Number of detected hits	Number of positive genomes	Proportion of positive genomes (%)	Functional annotation	Cautious notes
ECP-associated adhesion factor	yagZ/ecpA	996	996	77.15	(yagZ/ecpA) E. coli common pilus structural subunit EcpA [ECP (VF0404)] [Escherichia coli O157:H7 str. EDL933]	Most frequently detected virulence-associated gene in this dataset; functional contribution to adhesion requires validation.
Yersiniabactin system	ybtE	100	100	7.75	(ybtE) yersiniabactin siderophore biosynthetic protein [Yersiniabactin (VF0136)] [Yersinia pestis CO92]	Yersiniabactin-associated gene; virulence contribution requires experimental validation.
Yersiniabactin system	ybtT	100	100	7.75	(ybtT) yersiniabactin biosynthetic protein YbtT [Yersiniabactin (VF0136)] [Yersinia pestis CO92]	Yersiniabactin-associated gene; virulence contribution requires experimental validation.
Yersiniabactin system	fyuA	99	99	7.67	(fyuA) pesticin/yersiniabactin receptor protein [Yersiniabactin (VF0136)] [Yersinia pestis CO92]	Iron uptake-associated receptor; candidate marker for yersiniabactin-related virulence potential.
Yersiniabactin system	ybtA	99	99	7.67	(ybtA) transcriptional regulator YbtA [Yersiniabactin (VF0136)] [Yersinia pestis CO92]	Yersiniabactin-associated gene; virulence contribution requires experimental validation.
Yersiniabactin system	ybtQ	99	99	7.67	(ybtQ) inner membrane ABC-transporter YbtQ [Yersiniabactin (VF0136)] [Yersinia pestis CO92]	Yersiniabactin-associated gene; virulence contribution requires experimental validation.
Yersiniabactin system	ybtS	99	99	7.67	(ybtS) salicylate synthase Irp9 [Yersiniabactin (VF0136)] [Yersinia pestis CO92]	Yersiniabactin-associated gene; virulence contribution requires experimental validation.
Yersiniabactin system	ybtU	98	98	7.59	(ybtU) yersiniabactin biosynthetic protein YbtU [Yersiniabactin (VF0136)] [Yersinia pestis CO92]	Yersiniabactin-associated gene; virulence contribution requires experimental validation.
Yersiniabactin system	ybtX	98	98	7.59	(ybtX) putative signal transducer [Yersiniabactin (VF0136)] [Yersinia pestis CO92]	Yersiniabactin-associated gene; virulence contribution requires experimental validation.
Yersiniabactin system	irp2	97	97	7.51	(irp2) yersiniabactin biosynthetic protein Irp2 [Yersiniabactin (VF0136)] [Yersinia pestis CO92]	Yersiniabactin-associated gene; virulence contribution requires experimental validation.
Yersiniabactin system	ybtP	97	97	7.51	(ybtP) lipoprotein inner membrane ABC-transporter [Yersiniabactin (VF0136)] [Yersinia pestis CO92]	Yersiniabactin-associated gene; virulence contribution requires experimental validation.
Yersiniabactin system	irp1	95	95	7.36	(irp1) yersiniabactin biosynthetic protein Irp1 [Yersiniabactin (VF0136)] [Yersinia pestis CO92]	Yersiniabactin-associated gene; virulence contribution requires experimental validation.
Aerobactin system	iucB	9	9	0.7	(iucB) aerobactin synthesis protein IucB [Aerobactin (VF0123)] [Shigella flexneri 2a str. 301]	Aerobactin-associated gene detected at low frequency; functional significance requires validation.
Aerobactin system	iucC	9	9	0.7	(iucC) aerobactin siderophore biosynthesis protein IucC [Aerobactin (VF0229)] [Escherichia coli CFT073]	Aerobactin-associated gene detected at low frequency; functional significance requires validation.
Salmochelin receptor-associated factor	iroN	4	4	0.31	(iroN) salmochelin receptor IroN [IroN (VF0230)] [Escherichia coli CFT073]	Rarely detected salmochelin receptor-associated gene in this dataset.
Enterotoxin-associated factor	astA	12	12	0.93	(astA) heat-stable enterotoxin 1 [EAST1 (VF0216)] [Escherichia coli O44:H18 042]	Low-frequency toxin-associated determinant; pathogenic relevance requires validation.
