# Supplementary material for: Global Genomic Analysis of Bovine-Associated Klebsiella pneumoniae Reveals Genetic Diversity and Resistance–Virulence Profiles
Source: Biology (Basel). 2026 Jul 22;15(14):1215. doi: 10.3390/biology15141215 (PMC13405716; doi:10.3390/biology15141215)
Supplement: Supplementary file 1 [file biology-15-01215-s001.zip › Supplementary_Tables_S1.xlsx]

## Sheet: Table S1
Assembly accession	Assembly name	Genome file	NCBI genomic FNA URL	GenBank/RefSeq accession	GenBank source record	Strain	Organism	Host	Isolation source	Collection date	Collection year	Country/Region	Country	Region	Source term matched	Bovine-origin curation status	Duplicate-removal status	MLST scheme	ST	MLST_gapA	MLST_infB	MLST_mdh	MLST_pgi	MLST_phoE	MLST_rpoB	MLST_tonB	Pangenome total clusters	Core genes	Soft-core genes	Shell genes	Cloud genes	Accessory genes	Unique genes	AMR hit count	AMR unique gene count	AMR genes	AMR classes	AMR mean identity (%)	AMR mean coverage (%)	Virulence hit count	Virulence unique gene count	Virulence genes	Virulence mean identity (%)	Virulence mean coverage (%)	Plasmid replicon hit count	Plasmid unique replicon count	Plasmid replicons	Plasmid replicon classes	Plasmid mean identity (%)
GCF_028681795.1	ASM2868179v1	GCF_028681795.1_ASM2868179v1_genomic.fna	https://ftp.ncbi.nlm.nih.gov/genomes/all/GCF/028/681/795/GCF_028681795.1_ASM2868179v1/GCF_028681795.1_ASM2868179v1_genomic.fna.gz	GCF_028681795.1	GCF_028681795.1_ASM2868179v1_genomic.gbff.gz!NZ_JALSDU010000001.1	c165	Klebsiella pneumoniae	cow	nipple swab	2020-08-05	2020	China: Wuhan	China	Wuhan	cow	retained in final bovine-associated dataset	unique assembly accession retained in final dataset	klebsiella	36	2	1	2	1	7	1	7	5488	1967	1450	1270	801	2071	1	17	17	AAC(3)-IId; APH(3'')-Ib; APH(3')-Ia; APH(6)-Id; CTX-M-14; FosA5; Klebsiella_pneumoniae_KpnE; Klebsiella_pneumoniae_KpnF; Klebsiella_pneumoniae_KpnG; Klebsiella_pneumoniae_OmpK37; Klebsiella_pneumoniae_acrA; LAP-2; QnrS1; SHV-11; oqxA; oqxB; sul2	aminoglycoside; carbapenem; cephalosporin; cephamycin; diaminopyrimidine; fluoroquinolone; fosfomycin; glycylcycline; macrolide; monobactam; nitrofuran; penam; penem; peptide; phenicol; rifamycin; sulfonamide; tetracycline; triclosan	99.37	99.97	12	12	fyuA; irp1; irp2; yagZ/ecpA; ybtA; ybtE; ybtP; ybtQ; ybtS; ybtT; ybtU; ybtX	98.98	99.94	4	4	IncFIB(K)_1_Kpn3; IncFIB(Mar)_1_pNDM-Mar; IncFII_1_pKP91; IncL/M(pMU407)_1_pMU407	IncF; IncL/M	97.61
GCF_046720305.1	ASM4672030v1	GCF_046720305.1_ASM4672030v1_genomic.fna	https://ftp.ncbi.nlm.nih.gov/genomes/all/GCF/046/720/305/GCF_046720305.1_ASM4672030v1/GCF_046720305.1_ASM4672030v1_genomic.fna.gz	GCF_046720305.1	GCF_046720305.1_ASM4672030v1_genomic.gbff.gz!NZ_JARUAU010000001.1	510363-22	Klebsiella pneumoniae	cattle	N/A	2021	2021	Rwanda: Musanze	Rwanda	Musanze	cattle	retained in final bovine-associated dataset	unique assembly accession retained in final dataset	klebsiella	610	4	5	1	29	1	4	23	5030	1967	1450	1139	474	1613	0	15	15	AAC(3)-IIe; CTX-M-15; FosA6; Klebsiella_pneumoniae_KpnE; Klebsiella_pneumoniae_KpnF; Klebsiella_pneumoniae_KpnG; Klebsiella_pneumoniae_OmpK37; Klebsiella_pneumoniae_acrA; SHV-28; TEM-1; catI; dfrA7; oqxA; oqxB; sul1	aminoglycoside; carbapenem; cephalosporin; cephamycin; diaminopyrimidine; fluoroquinolone; fosfomycin; glycylcycline; macrolide; monobactam; nitrofuran; penam; penem; peptide; phenicol; rifamycin; sulfonamide; tetracycline; triclosan	99.16	99.35	11	11	fyuA; irp1; irp2; ybtA; ybtE; ybtP; ybtQ; ybtS; ybtT; ybtU; ybtX	99.83	100	1	1	IncFIB(K)_1_Kpn3	IncF	100
GCF_046088345.1	ASM4608834v1	GCF_046088345.1_ASM4608834v1_genomic.fna	https://ftp.ncbi.nlm.nih.gov/genomes/all/GCF/046/088/345/GCF_046088345.1_ASM4608834v1/GCF_046088345.1_ASM4608834v1_genomic.fna.gz	GCF_046088345.1	GCF_046088345.1_ASM4608834v1_genomic.gbff.gz!NZ_JARAHZ010000001.1	kp5BYS	Klebsiella pneumoniae	cow	N/A	2022-02-20	2022	China: Xinjiang	China	Xinjiang	cow	retained in final bovine-associated dataset	unique assembly accession retained in final dataset	klebsiella	857	2	35	2	35	56	24	19	5120	1967	1458	1186	509	1695	0	9	9	FosA5; Klebsiella_pneumoniae_KpnE; Klebsiella_pneumoniae_KpnF; Klebsiella_pneumoniae_KpnG; Klebsiella_pneumoniae_OmpK37; Klebsiella_pneumoniae_acrA; SHV-187; oqxA; oqxB	aminoglycoside; carbapenem; cephalosporin; cephamycin; diaminopyrimidine; fluoroquinolone; fosfomycin; glycylcycline; macrolide; monobactam; nitrofuran; penam; penem; peptide; phenicol; rifamycin; tetracycline; triclosan	98.93	99.97	1	1	yagZ/ecpA	90.24	99.32	1	1	IncFIB(K)_1_Kpn3	IncF	91.25
GCA_029541825.1	ASM2954182v1	GCA_029541825.1_ASM2954182v1_genomic.fna	https://ftp.ncbi.nlm.nih.gov/genomes/all/GCA/029/541/825/GCA_029541825.1_ASM2954182v1/GCA_029541825.1_ASM2954182v1_genomic.fna.gz	GCA_029541825.1	GCA_029541825.1_ASM2954182v1_genomic.gbff.gz!CP089877.1	KP308	Klebsiella pneumoniae	Milk	N/A	2018	2018	China: Shanghai	China	Shanghai	milk	retained in final bovine-associated dataset	unique assembly accession retained in final dataset	klebsiella	442	10	20	2	1	9	11	14	5382	1967	1459	1237	719	1956	13	25	22	AAC(3)-IId; AAC(3)-IV; APH(3'')-Ib; APH(3')-Ia; APH(4)-Ia; APH(6)-Id; FosA6; Klebsiella_pneumoniae_KpnE; Klebsiella_pneumoniae_KpnF; Klebsiella_pneumoniae_KpnG; Klebsiella_pneumoniae_OmpK37; Klebsiella_pneumoniae_acrA; QnrS1; SHV-110; TEM-1; aadA2; dfrA12; oqxA; oqxB; sul2; tet(A); tet(D)	aminoglycoside; carbapenem; cephalosporin; cephamycin; diaminopyrimidine; fluoroquinolone; fosfomycin; glycylcycline; macrolide; monobactam; nitrofuran; penam; penem; peptide; phenicol; rifamycin; sulfonamide; tetracycline; triclosan	99.43	99.89	1	1	yagZ/ecpA	90.07	99.32	2	2	IncA/C2_1; IncFIB(K)_1_Kpn3	IncF; Other	95.53
GCF_045698995.2	ASM4569899v2	GCF_045698995.2_ASM4569899v2_genomic.fna	https://ftp.ncbi.nlm.nih.gov/genomes/all/GCF/045/698/995/GCF_045698995.2_ASM4569899v2/GCF_045698995.2_ASM4569899v2_genomic.fna.gz	GCF_045698995.2	GCF_045698995.2_ASM4569899v2_genomic.gbff.gz!NZ_JBJLSV020000001.1	238-1c	Klebsiella pneumoniae	dairy cattle	manure digester	2018/2019	2018	Canada: Ontario	Canada	Ontario	cattle; dairy cattle	retained in final bovine-associated dataset	unique assembly accession retained in final dataset	klebsiella	163	2	1	1	1	9	1	12	5251	1966	1455	1245	585	1830	0	17	17	APH(3'')-Ib; APH(6)-Id; CTX-M-15; FosA6; Klebsiella_pneumoniae_KpnE; Klebsiella_pneumoniae_KpnF; Klebsiella_pneumoniae_KpnG; Klebsiella_pneumoniae_OmpK37; Klebsiella_pneumoniae_acrA; QnrS1; SHV-110; TEM-1; dfrA14; oqxA; oqxB; sul2; tet(A)	aminoglycoside; carbapenem; cephalosporin; cephamycin; diaminopyrimidine; fluoroquinolone; fosfomycin; glycylcycline; macrolide; monobactam; nitrofuran; penam; penem; peptide; phenicol; rifamycin; sulfonamide; tetracycline; triclosan	99.3	99.85	0	0		NA	NA	3	3	IncFIB(K)_1_Kpn3; IncFII_1_pKP91; IncY_1	IncF; IncY	98.25
GCA_028891065.1	ASM2889106v1	GCA_028891065.1_ASM2889106v1_genomic.fna	https://ftp.ncbi.nlm.nih.gov/genomes/all/GCA/028/891/065/GCA_028891065.1_ASM2889106v1/GCA_028891065.1_ASM2889106v1_genomic.fna.gz	GCA_028891065.1	GCA_028891065.1_ASM2889106v1_genomic.gbff.gz!JAPPUT010000001.1	FL133	Klebsiella pneumoniae	cattle	swab	2020-09-22	2020	Italy: Emilia-Romagna, Parma	Italy	Emilia-Romagna, Parma	cattle	retained in final bovine-associated dataset	unique assembly accession retained in final dataset	klebsiella	29	2	3	2	2	6	4	4	5254	1967	1453	1176	658	1834	0	21	21	APH(3'')-Ib; APH(3')-Ia; APH(6)-Id; DHA-1; FosA6; Klebsiella_pneumoniae_KpnE; Klebsiella_pneumoniae_KpnF; Klebsiella_pneumoniae_KpnG; Klebsiella_pneumoniae_OmpK37; Klebsiella_pneumoniae_acrA; QnrB4; QnrS1; SHV-187; aadA2; dfrA12; mphA; oqxA; oqxB; sul1; sul2; tet(A)	aminoglycoside; carbapenem; cephalosporin; cephamycin; diaminopyrimidine; fluoroquinolone; fosfomycin; glycylcycline; macrolide; monobactam; nitrofuran; penam; penem; peptide; phenicol; rifamycin; sulfonamide; tetracycline; triclosan	99.59	99.71	11	11	fyuA; irp1; irp2; ybtA; ybtE; ybtP; ybtQ; ybtS; ybtT; ybtU; ybtX	99.39	100	4	4	IncFIA(HI1)_1_HI1; IncFIB(K)_1_Kpn3; IncFIB(Mar)_1_pNDM-Mar; IncHI1B_1_pNDM-MAR	IncF; IncHI	97.22
GCA_022141485.1	PDT000870475.1	GCA_022141485.1_PDT000870475.1_genomic.fna	https://ftp.ncbi.nlm.nih.gov/genomes/all/GCA/022/141/485/GCA_022141485.1_PDT000870475.1/GCA_022141485.1_PDT000870475.1_genomic.fna.gz	GCA_022141485.1	GCA_022141485.1_PDT000870475.1_genomic.gbff.gz!DAGIFU010000001.1	IA-031	Klebsiella pneumoniae	bovine	mastitis milk	2015-07-28	2015	USA	USA	NA	bovine; bovine mastitis; mastitis; milk	retained in final bovine-associated dataset	unique assembly accession retained in final dataset	klebsiella	2425	6	1	2	1	1	1	14	4903	1967	1440	1137	359	1496	2	13	9	FosA6; Klebsiella_pneumoniae_KpnE; Klebsiella_pneumoniae_KpnF; Klebsiella_pneumoniae_KpnG; Klebsiella_pneumoniae_OmpK37; Klebsiella_pneumoniae_acrA; SHV-187; oqxA; oqxB	aminoglycoside; carbapenem; cephalosporin; cephamycin; diaminopyrimidine; fluoroquinolone; fosfomycin; glycylcycline; macrolide; monobactam; nitrofuran; penam; penem; peptide; phenicol; rifamycin; tetracycline; triclosan	99.29	99.98	0	0		NA	NA	1	1	IncFIB(K)_1_Kpn3	IncF	98.75
GCF_036859655.1	ASM3685965v1	GCF_036859655.1_ASM3685965v1_genomic.fna	https://ftp.ncbi.nlm.nih.gov/genomes/all/GCF/036/859/655/GCF_036859655.1_ASM3685965v1/GCF_036859655.1_ASM3685965v1_genomic.fna.gz	GCF_036859655.1	GCF_036859655.1_ASM3685965v1_genomic.gbff.gz!NZ_JAXSDK010000005.1	40706870	Klebsiella pneumoniae	Bos taurus	dairy milk	2007-08-29	2007	Canada: Atlantic provinces	Canada	Atlantic provinces	bos taurus; dairy milk; milk	retained in final bovine-associated dataset	unique assembly accession retained in final dataset	klebsiella	784	2	1	1	1	27	5	4	5114	1967	1458	1215	474	1689	0	9	9	FosA6; Klebsiella_pneumoniae_KpnE; Klebsiella_pneumoniae_KpnF; Klebsiella_pneumoniae_KpnG; Klebsiella_pneumoniae_OmpK37; Klebsiella_pneumoniae_acrA; SHV-1; oqxA; oqxB	aminoglycoside; carbapenem; cephalosporin; cephamycin; diaminopyrimidine; fluoroquinolone; fosfomycin; glycylcycline; macrolide; monobactam; nitrofuran; penam; penem; peptide; phenicol; rifamycin; tetracycline; triclosan	99.06	99.97	0	0		NA	NA	2	2	Col440I_1; IncFIB(K)_1_Kpn3	Col; IncF	92.65
GCA_036859385.1	ASM3685938v1	GCA_036859385.1_ASM3685938v1_genomic.fna	https://ftp.ncbi.nlm.nih.gov/genomes/all/GCA/036/859/385/GCA_036859385.1_ASM3685938v1/GCA_036859385.1_ASM3685938v1_genomic.fna.gz	GCA_036859385.1	GCA_036859385.1_ASM3685938v1_genomic.gbff.gz!JAXSCW010000009.1	41518175	Klebsiella pneumoniae	Bos taurus	dairy milk	2008-07-24	2008	Canada: Atlantic provinces	Canada	Atlantic provinces	bos taurus; dairy milk; milk	retained in final bovine-associated dataset	unique assembly accession retained in final dataset	klebsiella	6148	3	1	1	1	2	1	43	5023	1967	1449	1293	314	1607	0	12	12	APH(3'')-Ib; APH(6)-Id; FosA5; Klebsiella_pneumoniae_KpnE; Klebsiella_pneumoniae_KpnF; Klebsiella_pneumoniae_KpnG; Klebsiella_pneumoniae_OmpK37; Klebsiella_pneumoniae_acrA; SHV-1; oqxA; oqxB; tet(B)	aminoglycoside; carbapenem; cephalosporin; cephamycin; diaminopyrimidine; fluoroquinolone; fosfomycin; glycylcycline; macrolide; monobactam; nitrofuran; penam; penem; peptide; phenicol; rifamycin; tetracycline; triclosan	98.82	99.98	1	1	yagZ/ecpA	90.07	99.32	3	3	Col(MG828)_1; IncFIB(K)_1_Kpn3; IncHI1B_1_pNDM-MAR	Col; IncF; IncHI	94.34
GCA_046088785.1	ASM4608878v1	GCA_046088785.1_ASM4608878v1_genomic.fna	https://ftp.ncbi.nlm.nih.gov/genomes/all/GCA/046/088/785/GCA_046088785.1_ASM4608878v1/GCA_046088785.1_ASM4608878v1_genomic.fna.gz	GCA_046088785.1	GCA_046088785.1_ASM4608878v1_genomic.gbff.gz!JARAIW010000001.1	kpA710m5p	Klebsiella pneumoniae	cow	N/A	2022-02-20	2022	China: Xinjiang	China	Xinjiang	cow	retained in final bovine-associated dataset	unique assembly accession retained in final dataset	klebsiella	4251	2	1	2	1	12	1	136	4763	1967	1458	1188	150	1338	0	9	9	FosA6; Klebsiella_pneumoniae_KpnE; Klebsiella_pneumoniae_KpnF; Klebsiella_pneumoniae_KpnG; Klebsiella_pneumoniae_OmpK37; Klebsiella_pneumoniae_acrA; SHV-11; oqxA; oqxB	aminoglycoside; carbapenem; cephalosporin; cephamycin; diaminopyrimidine; fluoroquinolone; fosfomycin; glycylcycline; macrolide; monobactam; nitrofuran; penam; penem; peptide; phenicol; rifamycin; tetracycline; triclosan	99.29	99.97	0	0		NA	NA	0	0			NA
GCA_022341465.1	ASM2234146v1	GCA_022341465.1_ASM2234146v1_genomic.fna	https://ftp.ncbi.nlm.nih.gov/genomes/all/GCA/022/341/465/GCA_022341465.1_ASM2234146v1/GCA_022341465.1_ASM2234146v1_genomic.fna.gz	GCA_022341465.1	GCA_022341465.1_ASM2234146v1_genomic.gbff.gz!JABFHD010000001.1	EGKP5	Klebsiella pneumoniae	cattle	feces from livestock farm	2015	2015	Egypt: Giza	Egypt	Giza	cattle	retained in final bovine-associated dataset	unique assembly accession retained in final dataset	klebsiella	17	2	1	1	1	4	4	4	5380	1967	1458	1224	731	1955	1	27	23	AAC(6')-Il; APH(3'')-Ib; APH(3')-VI; APH(6)-Id; CTX-M-9; FosA6; Klebsiella_pneumoniae_KpnE; Klebsiella_pneumoniae_KpnF; Klebsiella_pneumoniae_KpnG; Klebsiella_pneumoniae_OmpK37; Klebsiella_pneumoniae_acrA; NDM-1; OXA-10; QnrS1; SHV-134; SHV-187; TEM-1; catII_from_Escherichia_coli_K-12; determinant_of_bleomycin_resistance; oqxA; oqxB; sul1; sul2	aminoglycoside; carbapenem; cephalosporin; cephamycin; diaminopyrimidine; fluoroquinolone; fosfomycin; glycopeptide; glycylcycline; macrolide; monobactam; nitrofuran; penam; penem; peptide; phenicol; rifamycin; sulfonamide; tetracycline; triclosan	99.36	99.99	11	11	fyuA; irp1; irp2; ybtA; ybtE; ybtP; ybtQ; ybtS; ybtT; ybtU; ybtX	99.42	100	6	6	Col440II_1; ColRNAI_1; IncFIB(K)_1_Kpn3; IncFII_1_pKP91; IncL/M(pMU407)_1_pMU407; IncR_1	Col; IncF; IncL/M; IncR	97.5
GCF_019677845.1	ASM1967784v1	GCF_019677845.1_ASM1967784v1_genomic.fna	https://ftp.ncbi.nlm.nih.gov/genomes/all/GCF/019/677/845/GCF_019677845.1_ASM1967784v1/GCF_019677845.1_ASM1967784v1_genomic.fna.gz	GCF_019677845.1	GCF_019677845.1_ASM1967784v1_genomic.gbff.gz!NZ_VYHX01000001.1	CVUAS 5452.2	Klebsiella pneumoniae	calf	N/A	2017	2017	Germany	Germany	NA	calf	retained in final bovine-associated dataset	unique assembly accession retained in final dataset	klebsiella	-	2	5	2	1	12	1	501	4838	1967	1460	1193	218	1411	0	9	9	FosA5; Klebsiella_pneumoniae_KpnE; Klebsiella_pneumoniae_KpnF; Klebsiella_pneumoniae_KpnG; Klebsiella_pneumoniae_OmpK37; Klebsiella_pneumoniae_acrA; SHV-157; oqxA; oqxB	aminoglycoside; carbapenem; cephalosporin; cephamycin; diaminopyrimidine; fluoroquinolone; fosfomycin; glycylcycline; macrolide; monobactam; nitrofuran; penam; penem; peptide; phenicol; rifamycin; tetracycline; triclosan	98.84	99.97	1	1	yagZ/ecpA	90.24	99.32	0	0			NA
GCA_053078555.1	ASM5307855v1	GCA_053078555.1_ASM5307855v1_genomic.fna	https://ftp.ncbi.nlm.nih.gov/genomes/all/GCA/053/078/555/GCA_053078555.1_ASM5307855v1/GCA_053078555.1_ASM5307855v1_genomic.fna.gz	GCA_053078555.1	GCA_053078555.1_ASM5307855v1_genomic.gbff.gz!CP182743.1	K-24287	Klebsiella pneumoniae	Bos taurus	milk	2024-07-24	2024	Switzerland	Switzerland	NA	bos taurus; milk	retained in final bovine-associated dataset	unique assembly accession retained in final dataset	klebsiella	107	2	1	2	17	27	1	39	5061	1967	1458	1366	270	1636	7	9	9	FosA5; Klebsiella_pneumoniae_KpnE; Klebsiella_pneumoniae_KpnF; Klebsiella_pneumoniae_KpnG; Klebsiella_pneumoniae_OmpK37; Klebsiella_pneumoniae_acrA; SHV-1; oqxA; oqxB	aminoglycoside; carbapenem; cephalosporin; cephamycin; diaminopyrimidine; fluoroquinolone; fosfomycin; glycylcycline; macrolide; monobactam; nitrofuran; penam; penem; peptide; phenicol; rifamycin; tetracycline; triclosan	98.91	99.95	1	1	yagZ/ecpA	90.24	99.32	3	3	Col440I_1; IncFIB(K)_1_Kpn3; IncHI1B_1_pNDM-MAR	Col; IncF; IncHI	95.93
GCF_002855985.1	ASM285598v1	GCF_002855985.1_ASM285598v1_genomic.fna	https://ftp.ncbi.nlm.nih.gov/genomes/all/GCF/002/855/985/GCF_002855985.1_ASM285598v1/GCF_002855985.1_ASM285598v1_genomic.fna.gz	GCF_002855985.1	GCF_002855985.1_ASM285598v1_genomic.gbff.gz!NZ_PIDG01000100.1	C35	Klebsiella pneumoniae	cow	milk	2017-02-03	2017	USA: New York	USA	New York	cow; cow milk; milk	retained in final bovine-associated dataset	unique assembly accession retained in final dataset	klebsiella	2425	6	1	2	1	1	1	14	4932	1933	1225	803	971	1774	1	6	6	FosA6; Klebsiella_pneumoniae_KpnE; Klebsiella_pneumoniae_KpnF; Klebsiella_pneumoniae_KpnG; Klebsiella_pneumoniae_acrA; oqxA	aminoglycoside; carbapenem; cephalosporin; diaminopyrimidine; fluoroquinolone; fosfomycin; glycylcycline; macrolide; nitrofuran; penam; penem; peptide; phenicol; rifamycin; tetracycline; triclosan	99.26	99.96	0	0		NA	NA	3	3	Col440I_1; IncFIB(K)_1_Kpn3; IncFII(pCTU2)_1_pCTU2	Col; IncF	94.52
GCA_022138865.1	PDT000870591.1	GCA_022138865.1_PDT000870591.1_genomic.fna	https://ftp.ncbi.nlm.nih.gov/genomes/all/GCA/022/138/865/GCA_022138865.1_PDT000870591.1/GCA_022138865.1_PDT000870591.1_genomic.fna.gz	GCA_022138865.1	GCA_022138865.1_PDT000870591.1_genomic.gbff.gz!DAGIAT010000001.1	IA-087	Klebsiella pneumoniae	bovine	mastitis milk	2015-11-15	2015	USA	USA	NA	bovine; bovine mastitis; mastitis; milk	retained in final bovine-associated dataset	unique assembly accession retained in final dataset	klebsiella	485	2	1	1	1	7	1	12	5080	1967	1453	1185	475	1660	2	13	9	FosA6; Klebsiella_pneumoniae_KpnE; Klebsiella_pneumoniae_KpnF; Klebsiella_pneumoniae_KpnG; Klebsiella_pneumoniae_OmpK37; Klebsiella_pneumoniae_acrA; SHV-110; oqxA; oqxB	aminoglycoside; carbapenem; cephalosporin; cephamycin; diaminopyrimidine; fluoroquinolone; fosfomycin; glycylcycline; macrolide; monobactam; nitrofuran; penam; penem; peptide; phenicol; rifamycin; tetracycline; triclosan	98.87	99.98	0	0		NA	NA	3	2	Col440I_1; IncFIB(K)_1_Kpn3	Col; IncF	96.13
GCF_028681865.1	ASM2868186v1	GCF_028681865.1_ASM2868186v1_genomic.fna	https://ftp.ncbi.nlm.nih.gov/genomes/all/GCF/028/681/865/GCF_028681865.1_ASM2868186v1/GCF_028681865.1_ASM2868186v1_genomic.fna.gz	GCF_028681865.1	GCF_028681865.1_ASM2868186v1_genomic.gbff.gz!NZ_JALSDX010000001.1	e225	Klebsiella pneumoniae	cow	milk	2020-08-12	2020	China: Wuhan	China	Wuhan	cow; cow milk; milk	retained in final bovine-associated dataset	unique assembly accession retained in final dataset	klebsiella	1037	4	1	2	1	10	10	12	4873	1967	1459	1163	284	1447	0	12	12	CTX-M-15; FosA6; Klebsiella_pneumoniae_KpnE; Klebsiella_pneumoniae_KpnF; Klebsiella_pneumoniae_KpnG; Klebsiella_pneumoniae_OmpK37; Klebsiella_pneumoniae_acrA; SHV-187; TEM-1; oqxA; oqxB; tet(A)	aminoglycoside; carbapenem; cephalosporin; cephamycin; diaminopyrimidine; fluoroquinolone; fosfomycin; glycylcycline; macrolide; monobactam; nitrofuran; penam; penem; peptide; phenicol; rifamycin; tetracycline; triclosan	98.54	99.65	0	0		NA	NA	3	3	Col440I_1; IncFIB(K)_1_Kpn3; IncHI1B_1_pNDM-MAR	Col; IncF; IncHI	94.39
GCA_036860435.1	ASM3686043v1	GCA_036860435.1_ASM3686043v1_genomic.fna	https://ftp.ncbi.nlm.nih.gov/genomes/all/GCA/036/860/435/GCA_036860435.1_ASM3686043v1/GCA_036860435.1_ASM3686043v1_genomic.fna.gz	GCA_036860435.1	GCA_036860435.1_ASM3686043v1_genomic.gbff.gz!JAXSEW010000009.1	10300398	Klebsiella pneumoniae	Bos taurus	dairy milk	2007-03-12	2007	Canada: Alberta	Canada	Alberta	bos taurus; dairy milk; milk	retained in final bovine-associated dataset	unique assembly accession retained in final dataset	klebsiella	107	2	1	2	17	27	1	39	5301	1967	1458	1356	520	1876	0	9	9	FosA5; Klebsiella_pneumoniae_KpnE; Klebsiella_pneumoniae_KpnF; Klebsiella_pneumoniae_KpnG; Klebsiella_pneumoniae_OmpK37; Klebsiella_pneumoniae_acrA; SHV-1; oqxA; oqxB	aminoglycoside; carbapenem; cephalosporin; cephamycin; diaminopyrimidine; fluoroquinolone; fosfomycin; glycylcycline; macrolide; monobactam; nitrofuran; penam; penem; peptide; phenicol; rifamycin; tetracycline; triclosan	98.91	99.95	2	2	astA; yagZ/ecpA	91.2	98.81	4	4	Col440I_1; IncFIB(K)_1_Kpn3; IncFIB(Mar)_1_pNDM-Mar; IncFII_1_pKP91	Col; IncF	95.89
GCF_028894465.1	ASM2889446v1	GCF_028894465.1_ASM2889446v1_genomic.fna	https://ftp.ncbi.nlm.nih.gov/genomes/all/GCF/028/894/465/GCF_028894465.1_ASM2889446v1/GCF_028894465.1_ASM2889446v1_genomic.fna.gz	GCF_028894465.1	GCF_028894465.1_ASM2889446v1_genomic.gbff.gz!NZ_JARCNO010000010.1	PK512	Klebsiella pneumoniae	Bos taurus	dairy Farm	2021-10-21	2021	Pakistan	Pakistan	NA	bos taurus	retained in final bovine-associated dataset	unique assembly accession retained in final dataset	klebsiella	-	1	6	35	361	12	4	14	4762	1967	1458	1120	217	1337	0	9	9	FosA5; Klebsiella_pneumoniae_KpnE; Klebsiella_pneumoniae_KpnF; Klebsiella_pneumoniae_KpnG; Klebsiella_pneumoniae_OmpK37; Klebsiella_pneumoniae_acrA; SHV-106; oqxA; oqxB	aminoglycoside; carbapenem; cephalosporin; cephamycin; diaminopyrimidine; fluoroquinolone; fosfomycin; glycylcycline; macrolide; monobactam; nitrofuran; penam; penem; peptide; phenicol; rifamycin; tetracycline; triclosan	98.41	99.97	0	0		NA	NA	0	0			NA
GCA_041420135.1	ASM4142013v1	GCA_041420135.1_ASM4142013v1_genomic.fna	https://ftp.ncbi.nlm.nih.gov/genomes/all/GCA/041/420/135/GCA_041420135.1_ASM4142013v1/GCA_041420135.1_ASM4142013v1_genomic.fna.gz	GCA_041420135.1	GCA_041420135.1_ASM4142013v1_genomic.gbff.gz!JBGCTE010000001.1	HB2-18	Klebsiella pneumoniae	dairy cattle	milk	2018	2018	China: Hebei	China	Hebei	cattle; dairy cattle; milk	retained in final bovine-associated dataset	unique assembly accession retained in final dataset	klebsiella	14	1	6	1	1	1	1	1	5234	1967	1456	1233	578	1811	8	9	9	FosA6; Klebsiella_pneumoniae_KpnE; Klebsiella_pneumoniae_KpnF; Klebsiella_pneumoniae_KpnG; Klebsiella_pneumoniae_OmpK37; Klebsiella_pneumoniae_acrA; SHV-106; oqxA; oqxB	aminoglycoside; carbapenem; cephalosporin; cephamycin; diaminopyrimidine; fluoroquinolone; fosfomycin; glycylcycline; macrolide; monobactam; nitrofuran; penam; penem; peptide; phenicol; rifamycin; tetracycline; triclosan	99.3	99.97	1	1	yagZ/ecpA	90.07	99.32	4	4	IncFIB(K)_1_Kpn3; IncFIB(Mar)_1_pNDM-Mar; IncHI1B_1_pNDM-MAR; IncR_1	IncF; IncHI; IncR	97.53
GCF_051209455.1	ASM5120945v1	GCF_051209455.1_ASM5120945v1_genomic.fna	https://ftp.ncbi.nlm.nih.gov/genomes/all/GCF/051/209/455/GCF_051209455.1_ASM5120945v1/GCF_051209455.1_ASM5120945v1_genomic.fna.gz	GCF_051209455.1	GCF_051209455.1_ASM5120945v1_genomic.gbff.gz!NZ_JBLURE010000001.1	HN107	Klebsiella pneumoniae	cow	milk	2019-03	2019	China: Henan	China	Henan	cow; cow milk; milk	retained in final bovine-associated dataset	unique assembly accession retained in final dataset	klebsiella	716	71	1	1	2	16	4	164	5192	1967	1450	1173	602	1775	0	18	18	APH(3'')-Ib; APH(6)-Id; CTX-M-3; FosA6; Klebsiella_pneumoniae_KpnE; Klebsiella_pneumoniae_KpnF; Klebsiella_pneumoniae_KpnG; Klebsiella_pneumoniae_OmpK37; Klebsiella_pneumoniae_acrA; QnrS1; SHV-27; TEM-1; dfrA14; floR; oqxA; oqxB; sul2; tet(A)	aminoglycoside; carbapenem; cephalosporin; cephamycin; diaminopyrimidine; fluoroquinolone; fosfomycin; glycylcycline; macrolide; monobactam; nitrofuran; penam; penem; peptide; phenicol; rifamycin; sulfonamide; tetracycline; triclosan	99.59	99.72	1	1	yagZ/ecpA	90.07	99.32	4	4	Col440I_1; IncFIB(K)_1_Kpn3; IncL/M(pOXA-48)_1_pOXA-48; IncN3_1	Col; IncF; IncL/M; IncN	99.08
GCA_041418575.1	ASM4141857v1	GCA_041418575.1_ASM4141857v1_genomic.fna	https://ftp.ncbi.nlm.nih.gov/genomes/all/GCA/041/418/575/GCA_041418575.1_ASM4141857v1/GCA_041418575.1_ASM4141857v1_genomic.fna.gz	GCA_041418575.1	GCA_041418575.1_ASM4141857v1_genomic.gbff.gz!JBGCQI010000001.1	SD119-18	Klebsiella pneumoniae	dairy cattle	milk	2018	2018	China: Shandong	China	Shandong	cattle; dairy cattle; milk	retained in final bovine-associated dataset	unique assembly accession retained in final dataset	klebsiella	2324	2	1	1	1	16	4	4	5148	1967	1460	1328	393	1721	0	14	14	APH(3'')-Ib; APH(6)-Id; FosA6; Klebsiella_pneumoniae_KpnE; Klebsiella_pneumoniae_KpnF; Klebsiella_pneumoniae_KpnG; Klebsiella_pneumoniae_OmpK37; Klebsiella_pneumoniae_acrA; SHV-11; catI; dfrA5; oqxA; oqxB; sul2	aminoglycoside; carbapenem; cephalosporin; cephamycin; diaminopyrimidine; fluoroquinolone; fosfomycin; glycylcycline; macrolide; monobactam; nitrofuran; penam; penem; peptide; phenicol; rifamycin; sulfonamide; tetracycline; triclosan	99.04	99.98	1	1	yagZ/ecpA	90.24	99.32	2	2	IncFIB(K)_1_Kpn3; IncHI1B_1_pNDM-MAR	IncF; IncHI	95.27
GCA_045699385.2	ASM4569938v2	GCA_045699385.2_ASM4569938v2_genomic.fna	https://ftp.ncbi.nlm.nih.gov/genomes/all/GCA/045/699/385/GCA_045699385.2_ASM4569938v2/GCA_045699385.2_ASM4569938v2_genomic.fna.gz	GCA_045699385.2	GCA_045699385.2_ASM4569938v2_genomic.gbff.gz!JBJLSY020000001.1	233-3b	Klebsiella pneumoniae	dairy cattle	manure digester	2018/2019	2018	Canada: Ontario	Canada	Ontario	cattle; dairy cattle	retained in final bovine-associated dataset	unique assembly accession retained in final dataset	klebsiella	1418	4	3	1	6	1	1	16	4895	1967	1457	1153	318	1471	0	18	18	AAC(3)-IIe; APH(3'')-Ib; APH(6)-Id; CTX-M-15; FosA6; Klebsiella_pneumoniae_KpnE; Klebsiella_pneumoniae_KpnF; Klebsiella_pneumoniae_KpnG; Klebsiella_pneumoniae_OmpK37; Klebsiella_pneumoniae_acrA; SHV-1; TEM-1; catII_from_Escherichia_coli_K-12; dfrA14; oqxA; oqxB; sul2; tet(D)	aminoglycoside; carbapenem; cephalosporin; cephamycin; diaminopyrimidine; fluoroquinolone; fosfomycin; glycylcycline; macrolide; monobactam; nitrofuran; penam; penem; peptide; phenicol; rifamycin; sulfonamide; tetracycline; triclosan	98.91	99.98	11	11	fyuA; irp1; irp2; ybtA; ybtE; ybtP; ybtQ; ybtS; ybtT; ybtU; ybtX	99.33	100	4	4	Col440II_1; Col440I_1; IncFIA(HI1)_1_HI1; IncR_1	Col; IncF; IncR	97.55
GCF_052585325.1	ASM5258532v1	GCF_052585325.1_ASM5258532v1_genomic.fna	https://ftp.ncbi.nlm.nih.gov/genomes/all/GCF/052/585/325/GCF_052585325.1_ASM5258532v1/GCF_052585325.1_ASM5258532v1_genomic.fna.gz	GCF_052585325.1	GCF_052585325.1_ASM5258532v1_genomic.gbff.gz!NZ_JBLUOO010000001.1	K-552	Klebsiella pneumoniae	Bos taurus	milk	2024-06-03	2024	Switzerland	Switzerland	NA	bos taurus; milk	retained in final bovine-associated dataset	unique assembly accession retained in final dataset	klebsiella	299	2	10	1	1	56	24	31	5006	1967	1451	1115	473	1588	0	9	9	FosA6; Klebsiella_pneumoniae_KpnE; Klebsiella_pneumoniae_KpnF; Klebsiella_pneumoniae_KpnG; Klebsiella_pneumoniae_OmpK37; Klebsiella_pneumoniae_acrA; SHV-1; oqxA; oqxB	aminoglycoside; carbapenem; cephalosporin; cephamycin; diaminopyrimidine; fluoroquinolone; fosfomycin; glycylcycline; macrolide; monobactam; nitrofuran; penam; penem; peptide; phenicol; rifamycin; tetracycline; triclosan	99.32	99.97	1	1	yagZ/ecpA	90.07	99.32	2	2	IncFIA(HI1)_1_HI1; IncFIB(pKPHS1)_1_pKPHS1	IncF	96.39
GCA_036860195.1	ASM3686019v1	GCA_036860195.1_ASM3686019v1_genomic.fna	https://ftp.ncbi.nlm.nih.gov/genomes/all/GCA/036/860/195/GCA_036860195.1_ASM3686019v1/GCA_036860195.1_ASM3686019v1_genomic.fna.gz	GCA_036860195.1	GCA_036860195.1_ASM3686019v1_genomic.gbff.gz!JAXSEK010000086.1	10417423	Klebsiella pneumoniae	Bos taurus	dairy milk	2008-07-14	2008	Canada: Alberta	Canada	Alberta	bos taurus; dairy milk; milk	retained in final bovine-associated dataset	unique assembly accession retained in final dataset	klebsiella	2640	2	1	1	1	1	4	13	5118	1967	1417	1050	684	1734	0	15	15	ANT(3'')-IIa; APH(3'')-Ib; APH(6)-Id; FosA5; Klebsiella_pneumoniae_KpnE; Klebsiella_pneumoniae_KpnF; Klebsiella_pneumoniae_KpnG; Klebsiella_pneumoniae_OmpK37; Klebsiella_pneumoniae_acrA; SHV-187; oqxA; oqxB; sul1; tet(B); tet(C)	aminoglycoside; carbapenem; cephalosporin; cephamycin; diaminopyrimidine; fluoroquinolone; fosfomycin; glycylcycline; macrolide; monobactam; nitrofuran; penam; penem; peptide; phenicol; rifamycin; sulfonamide; tetracycline; triclosan	98.29	99.92	1	1	yagZ/ecpA	90.07	99.32	8	7	Col440I_1; IncFIB(K)_1_Kpn3; IncFII_1_pKP91; IncHI1B_1_pNDM-MAR; IncHI2A_1; IncHI2_1; IncN_1	Col; IncF; IncHI; IncN	96.78
GCF_035830415.1	ASM3583041v1	GCF_035830415.1_ASM3583041v1_genomic.fna	https://ftp.ncbi.nlm.nih.gov/genomes/all/GCF/035/830/415/GCF_035830415.1_ASM3583041v1/GCF_035830415.1_ASM3583041v1_genomic.fna.gz	GCF_035830415.1	GCF_035830415.1_ASM3583041v1_genomic.gbff.gz!NZ_JAYNBD010000001.1	30856_C4556463	Klebsiella pneumoniae	Bos taurus	milk	2016-11-15	2016	United Kingdom: Scotland	United Kingdom	Scotland	bos taurus; milk	retained in final bovine-associated dataset	unique assembly accession retained in final dataset	klebsiella	463	2	1	4	1	7	6	19	4972	1965	1449	1232	326	1558	0	9	9	FosA6; Klebsiella_pneumoniae_KpnE; Klebsiella_pneumoniae_KpnF; Klebsiella_pneumoniae_KpnG; Klebsiella_pneumoniae_OmpK37; Klebsiella_pneumoniae_acrA; SHV-1; oqxA; oqxB	aminoglycoside; carbapenem; cephalosporin; cephamycin; diaminopyrimidine; fluoroquinolone; fosfomycin; glycylcycline; macrolide; monobactam; nitrofuran; penam; penem; peptide; phenicol; rifamycin; tetracycline; triclosan	98.45	99.96	1	1	yagZ/ecpA	90.41	99.32	2	2	Col440I_1; IncFIB(K)_1_Kpn3	Col; IncF	95.96
GCA_022140645.1	PDT000870526.1	GCA_022140645.1_PDT000870526.1_genomic.fna	https://ftp.ncbi.nlm.nih.gov/genomes/all/GCA/022/140/645/GCA_022140645.1_PDT000870526.1/GCA_022140645.1_PDT000870526.1_genomic.fna.gz	GCA_022140645.1	GCA_022140645.1_PDT000870526.1_genomic.gbff.gz!DAGIEF010000001.1	MN-14	Klebsiella pneumoniae	bovine	mastitis milk	2017-04-07	2017	USA	USA	NA	bovine; bovine mastitis; mastitis; milk	retained in final bovine-associated dataset	unique assembly accession retained in final dataset	klebsiella	5729	2	1	2	17	27	1	1	4967	1967	1457	1247	296	1543	5	13	9	FosA5; Klebsiella_pneumoniae_KpnE; Klebsiella_pneumoniae_KpnF; Klebsiella_pneumoniae_KpnG; Klebsiella_pneumoniae_OmpK37; Klebsiella_pneumoniae_acrA; SHV-1; oqxA; oqxB	aminoglycoside; carbapenem; cephalosporin; cephamycin; diaminopyrimidine; fluoroquinolone; fosfomycin; glycylcycline; macrolide; monobactam; nitrofuran; penam; penem; peptide; phenicol; rifamycin; tetracycline; triclosan	98.74	99.97	1	1	yagZ/ecpA	90.24	99.32	3	3	Col440I_1; IncFIB(K)_1_Kpn3; IncR_1	Col; IncF; IncR	95.93
GCF_052585205.1	ASM5258520v1	GCF_052585205.1_ASM5258520v1_genomic.fna	https://ftp.ncbi.nlm.nih.gov/genomes/all/GCF/052/585/205/GCF_052585205.1_ASM5258520v1/GCF_052585205.1_ASM5258520v1_genomic.fna.gz	GCF_052585205.1	GCF_052585205.1_ASM5258520v1_genomic.gbff.gz!NZ_JBLUOS010000001.1	K-387	Klebsiella pneumoniae	Bos taurus	milk	2024-04-21	2024	Switzerland	Switzerland	NA	bos taurus; milk	retained in final bovine-associated dataset	unique assembly accession retained in final dataset	klebsiella	661	4	3	1	36	9	10	14	5005	1967	1458	1221	359	1580	0	9	9	FosA6; Klebsiella_pneumoniae_KpnE; Klebsiella_pneumoniae_KpnF; Klebsiella_pneumoniae_KpnG; Klebsiella_pneumoniae_OmpK37; Klebsiella_pneumoniae_acrA; SHV-27; oqxA; oqxB	aminoglycoside; carbapenem; cephalosporin; cephamycin; diaminopyrimidine; fluoroquinolone; fosfomycin; glycylcycline; macrolide; monobactam; nitrofuran; penam; penem; peptide; phenicol; rifamycin; tetracycline; triclosan	99.33	99.97	1	1	yagZ/ecpA	90.07	99.32	2	2	IncFIB(K)_1_Kpn3; IncFII_1_pKP91	IncF	97.66
GCA_002855985.1	ASM285598v1	GCA_002855985.1_ASM285598v1_genomic.fna	https://ftp.ncbi.nlm.nih.gov/genomes/all/GCA/002/855/985/GCA_002855985.1_ASM285598v1/GCA_002855985.1_ASM285598v1_genomic.fna.gz	GCA_002855985.1	GCA_002855985.1_ASM285598v1_genomic.gbff.gz!PIDG01000100.1	C35	Klebsiella pneumoniae	cow	milk	03-Feb-2017	2017	USA: New York	USA	New York	cow; cow milk; milk	retained in final bovine-associated dataset	unique assembly accession retained in final dataset	klebsiella	2425	6	1	2	1	1	1	14	4931	1933	1225	803	970	1773	0	6	6	FosA6; Klebsiella_pneumoniae_KpnE; Klebsiella_pneumoniae_KpnF; Klebsiella_pneumoniae_KpnG; Klebsiella_pneumoniae_acrA; oqxA	aminoglycoside; carbapenem; cephalosporin; diaminopyrimidine; fluoroquinolone; fosfomycin; glycylcycline; macrolide; nitrofuran; penam; penem; peptide; phenicol; rifamycin; tetracycline; triclosan	99.26	99.96	0	0		NA	NA	3	3	Col440I_1; IncFIB(K)_1_Kpn3; IncFII(pCTU2)_1_pCTU2	Col; IncF	94.52
GCA_035830115.1	ASM3583011v1	GCA_035830115.1_ASM3583011v1_genomic.fna	https://ftp.ncbi.nlm.nih.gov/genomes/all/GCA/035/830/115/GCA_035830115.1_ASM3583011v1/GCA_035830115.1_ASM3583011v1_genomic.fna.gz	GCA_035830115.1	GCA_035830115.1_ASM3583011v1_genomic.gbff.gz!JAYNBP010000001.1	30872_C058789	Klebsiella pneumoniae	Bos taurus	milk	2020-09-01	2020	United Kingdom: Scotland	United Kingdom	Scotland	bos taurus; milk	retained in final bovine-associated dataset	unique assembly accession retained in final dataset	klebsiella	292	2	1	2	1	1	1	4	4941	1967	1458	1186	330	1516	0	9	9	FosA5; Klebsiella_pneumoniae_KpnE; Klebsiella_pneumoniae_KpnF; Klebsiella_pneumoniae_KpnG; Klebsiella_pneumoniae_OmpK37; Klebsiella_pneumoniae_acrA; SHV-172; oqxA; oqxB	aminoglycoside; carbapenem; cephalosporin; cephamycin; diaminopyrimidine; fluoroquinolone; fosfomycin; glycylcycline; macrolide; monobactam; nitrofuran; penam; penem; peptide; phenicol; rifamycin; tetracycline; triclosan	98.97	99.97	0	0		NA	NA	1	1	IncFIB(K)_1_Kpn3	IncF	91.07
GCA_036859835.1	ASM3685983v1	GCA_036859835.1_ASM3685983v1_genomic.fna	https://ftp.ncbi.nlm.nih.gov/genomes/all/GCA/036/859/835/GCA_036859835.1_ASM3685983v1/GCA_036859835.1_ASM3685983v1_genomic.fna.gz	GCA_036859835.1	GCA_036859835.1_ASM3685983v1_genomic.gbff.gz!JAXSDS010000005.1	11912781	Klebsiella pneumoniae	Bos taurus	dairy milk	2008-02-25	2008	Canada: Alberta	Canada	Alberta	bos taurus; dairy milk; milk	retained in final bovine-associated dataset	unique assembly accession retained in final dataset	klebsiella	5753	2	1	1	1	10	1	9	4850	1967	1458	1164	261	1425	0	9	9	FosA6; Klebsiella_pneumoniae_KpnE; Klebsiella_pneumoniae_KpnF; Klebsiella_pneumoniae_KpnG; Klebsiella_pneumoniae_OmpK37; Klebsiella_pneumoniae_acrA; SHV-1; oqxA; oqxB	aminoglycoside; carbapenem; cephalosporin; cephamycin; diaminopyrimidine; fluoroquinolone; fosfomycin; glycylcycline; macrolide; monobactam; nitrofuran; penam; penem; peptide; phenicol; rifamycin; tetracycline; triclosan	98.82	99.96	1	1	yagZ/ecpA	90.07	99.32	0	0			NA
GCF_046088445.1	ASM4608844v1	GCF_046088445.1_ASM4608844v1_genomic.fna	https://ftp.ncbi.nlm.nih.gov/genomes/all/GCF/046/088/445/GCF_046088445.1_ASM4608844v1/GCF_046088445.1_ASM4608844v1_genomic.fna.gz	GCF_046088445.1	GCF_046088445.1_ASM4608844v1_genomic.gbff.gz!NZ_JARAIE010000001.1	kp628	Klebsiella pneumoniae	cow	N/A	2022-02-20	2022	China: Xinjiang	China	Xinjiang	cow	retained in final bovine-associated dataset	unique assembly accession retained in final dataset	klebsiella	4428	2	5	2	6	3	1	4	4974	1967	1458	1233	316	1549	0	9	9	FosA6; Klebsiella_pneumoniae_KpnE; Klebsiella_pneumoniae_KpnF; Klebsiella_pneumoniae_KpnG; Klebsiella_pneumoniae_OmpK37; Klebsiella_pneumoniae_acrA; SHV-1; oqxA; oqxB	aminoglycoside; carbapenem; cephalosporin; cephamycin; diaminopyrimidine; fluoroquinolone; fosfomycin; glycylcycline; macrolide; monobactam; nitrofuran; penam; penem; peptide; phenicol; rifamycin; tetracycline; triclosan	98.05	99.78	1	1	yagZ/ecpA	90.07	99.32	1	1	IncFIB(K)_1_Kpn3	IncF	92.32
GCF_017594545.1	ASM1759454v1	GCF_017594545.1_ASM1759454v1_genomic.fna	https://ftp.ncbi.nlm.nih.gov/genomes/all/GCF/017/594/545/GCF_017594545.1_ASM1759454v1/GCF_017594545.1_ASM1759454v1_genomic.fna.gz	GCF_017594545.1	GCF_017594545.1_ASM1759454v1_genomic.gbff.gz!NZ_JAEEBR010000001.1	25675	Klebsiella pneumoniae	bovine	N/A	2018	2018	France	France	NA	bovine	retained in final bovine-associated dataset	unique assembly accession retained in final dataset	klebsiella	14	1	6	1	1	1	1	1	5140	1967	1455	1190	528	1718	0	14	14	APH(3'')-Ib; APH(6)-Id; DHA-1; FosA6; Klebsiella_pneumoniae_KpnE; Klebsiella_pneumoniae_KpnF; Klebsiella_pneumoniae_KpnG; Klebsiella_pneumoniae_OmpK37; Klebsiella_pneumoniae_acrA; QnrB4; SHV-106; oqxA; oqxB; sul1	aminoglycoside; carbapenem; cephalosporin; cephamycin; diaminopyrimidine; fluoroquinolone; fosfomycin; glycylcycline; macrolide; monobactam; nitrofuran; penam; penem; peptide; phenicol; rifamycin; sulfonamide; tetracycline; triclosan	99.53	99.98	1	1	yagZ/ecpA	90.07	99.32	2	2	IncFIA(HI1)_1_HI1; IncFIB(K)_1_Kpn3	IncF	99.05
GCA_029216775.1	PDT001661815.1	GCA_029216775.1_PDT001661815.1_genomic.fna	https://ftp.ncbi.nlm.nih.gov/genomes/all/GCA/029/216/775/GCA_029216775.1_PDT001661815.1/GCA_029216775.1_PDT001661815.1_genomic.fna.gz	GCA_029216775.1	GCA_029216775.1_PDT001661815.1_genomic.gbff.gz!DANYRW010000001.1	N/A	Klebsiella pneumoniae	Bos taurus	milk	2016-01-26	2016	United Kingdom: Scotland	United Kingdom	Scotland	bos taurus; milk	retained in final bovine-associated dataset	unique assembly accession retained in final dataset	klebsiella	1109	2	3	2	2	168	4	4	5236	1967	1450	1193	626	1819	5	13	9	FosA6; Klebsiella_pneumoniae_KpnE; Klebsiella_pneumoniae_KpnF; Klebsiella_pneumoniae_KpnG; Klebsiella_pneumoniae_OmpK37; Klebsiella_pneumoniae_acrA; SHV-61; oqxA; oqxB	aminoglycoside; carbapenem; cephalosporin; cephamycin; diaminopyrimidine; fluoroquinolone; fosfomycin; glycylcycline; macrolide; monobactam; nitrofuran; penam; penem; peptide; phenicol; rifamycin; tetracycline; triclosan	99.17	99.98	12	12	fyuA; irp1; irp2; yagZ/ecpA; ybtA; ybtE; ybtP; ybtQ; ybtS; ybtT; ybtU; ybtX	98.64	99.94	2	2	ColpVC_1; IncFIB(K)_1_Kpn3	Col; IncF	98.69
GCA_051412375.1	ASM5141237v1	GCA_051412375.1_ASM5141237v1_genomic.fna	https://ftp.ncbi.nlm.nih.gov/genomes/all/GCA/051/412/375/GCA_051412375.1_ASM5141237v1/GCA_051412375.1_ASM5141237v1_genomic.fna.gz	GCA_051412375.1	GCA_051412375.1_ASM5141237v1_genomic.gbff.gz!JBOIOZ010000001.1	AS0454	Klebsiella pneumoniae	Bos taurus	manure	2021-08-12	2021	USA: Wisconsin, Madison	USA	Wisconsin, Madison	bos taurus	retained in final bovine-associated dataset	unique assembly accession retained in final dataset	klebsiella	499	2	1	5	2	7	4	4	5011	1967	1450	1184	410	1594	0	13	13	ANT(3'')-IIa; FosA5; Klebsiella_pneumoniae_KpnE; Klebsiella_pneumoniae_KpnF; Klebsiella_pneumoniae_KpnG; Klebsiella_pneumoniae_OmpK37; Klebsiella_pneumoniae_acrA; QnrS1; SHV-1; linG; oqxA; oqxB; tet(A)	aminoglycoside; carbapenem; cephalosporin; cephamycin; diaminopyrimidine; fluoroquinolone; fosfomycin; glycylcycline; lincosamide; macrolide; monobactam; nitrofuran; penam; penem; peptide; phenicol; rifamycin; tetracycline; triclosan	98.43	99.1	1	1	yagZ/ecpA	90.24	99.32	2	2	IncFIB(K)_1_Kpn3; IncHI1B_1_pNDM-MAR	IncF; IncHI	95.36
GCF_036859785.1	ASM3685978v1	GCF_036859785.1_ASM3685978v1_genomic.fna	https://ftp.ncbi.nlm.nih.gov/genomes/all/GCF/036/859/785/GCF_036859785.1_ASM3685978v1/GCF_036859785.1_ASM3685978v1_genomic.fna.gz	GCF_036859785.1	GCF_036859785.1_ASM3685978v1_genomic.gbff.gz!NZ_JAXSDR010000008.1	21206061	Klebsiella pneumoniae	Bos taurus	dairy milk	2007-08-29	2007	Canada: Ontario	Canada	Ontario	bos taurus; dairy milk; milk	retained in final bovine-associated dataset	unique assembly accession retained in final dataset	klebsiella	111	2	1	5	1	17	4	42	5288	1967	1456	1234	631	1865	0	9	9	FosA6; Klebsiella_pneumoniae_KpnE; Klebsiella_pneumoniae_KpnF; Klebsiella_pneumoniae_KpnG; Klebsiella_pneumoniae_OmpK37; Klebsiella_pneumoniae_acrA; SHV-187; oqxA; oqxB	aminoglycoside; carbapenem; cephalosporin; cephamycin; diaminopyrimidine; fluoroquinolone; fosfomycin; glycylcycline; macrolide; monobactam; nitrofuran; penam; penem; peptide; phenicol; rifamycin; tetracycline; triclosan	99.02	99.97	1	1	yagZ/ecpA	90.07	99.32	3	3	IncFIB(K)_1_Kpn3; IncFIB(pKPHS1)_1_pKPHS1; IncL/M(pMU407)_1_pMU407	IncF; IncL/M	97.93
GCA_002856535.1	ASM285653v1	GCA_002856535.1_ASM285653v1_genomic.fna	https://ftp.ncbi.nlm.nih.gov/genomes/all/GCA/002/856/535/GCA_002856535.1_ASM285653v1/GCA_002856535.1_ASM285653v1_genomic.fna.gz	GCA_002856535.1	GCA_002856535.1_ASM285653v1_genomic.gbff.gz!PIDD01001000.1	C32	Klebsiella pneumoniae	cow	milk	05-Feb-2017	2017	USA: New York	USA	New York	cow; cow milk; milk	retained in final bovine-associated dataset	unique assembly accession retained in final dataset	klebsiella	-	6	1	2	1	1	341?	~639	4943	1905	1165	811	1062	1873	0	7	7	FosA6; Klebsiella_pneumoniae_KpnE; Klebsiella_pneumoniae_KpnF; Klebsiella_pneumoniae_KpnG; Klebsiella_pneumoniae_OmpK37; SHV-187; oqxA	aminoglycoside; carbapenem; cephalosporin; cephamycin; diaminopyrimidine; fluoroquinolone; fosfomycin; glycylcycline; macrolide; monobactam; nitrofuran; penam; penem; peptide; rifamycin; tetracycline	99.51	100	0	0		NA	NA	2	2	IncFIB(K)_1_Kpn3; IncFII_1_pKP91	IncF	97.66
GCA_041420245.1	ASM4142024v1	GCA_041420245.1_ASM4142024v1_genomic.fna	https://ftp.ncbi.nlm.nih.gov/genomes/all/GCA/041/420/245/GCA_041420245.1_ASM4142024v1/GCA_041420245.1_ASM4142024v1_genomic.fna.gz	GCA_041420245.1	GCA_041420245.1_ASM4142024v1_genomic.gbff.gz!JBGCTL010000001.1	HB15-19	Klebsiella pneumoniae	dairy cattle	milk	2019	2019	China: Hebei	China	Hebei	cattle; dairy cattle; milk	retained in final bovine-associated dataset	unique assembly accession retained in final dataset	klebsiella	-	4	4	2	1	40	1	22	4860	1967	1452	1162	279	1441	0	9	9	FosA6; Klebsiella_pneumoniae_KpnE; Klebsiella_pneumoniae_KpnF; Klebsiella_pneumoniae_KpnG; Klebsiella_pneumoniae_OmpK37; Klebsiella_pneumoniae_acrA; SHV-25; oqxA; oqxB	aminoglycoside; carbapenem; cephalosporin; cephamycin; diaminopyrimidine; fluoroquinolone; fosfomycin; glycylcycline; macrolide; monobactam; nitrofuran; penam; penem; peptide; phenicol; rifamycin; tetracycline; triclosan	98.79	99.96	0	0		NA	NA	2	2	Col440I_1; IncFIB(K)_1_Kpn3	Col; IncF	93.34
GCF_019900765.2	ASM1990076v2	GCF_019900765.2_ASM1990076v2_genomic.fna	https://ftp.ncbi.nlm.nih.gov/genomes/all/GCF/019/900/765/GCF_019900765.2_ASM1990076v2/GCF_019900765.2_ASM1990076v2_genomic.fna.gz	GCF_019900765.2	GCF_019900765.2_ASM1990076v2_genomic.gbff.gz!NZ_CP081890.1	IA-021	Klebsiella pneumoniae	Bovine	Mastitis-milk	2015-07-10	2015	USA	USA	NA	bovine; bovine mastitis; mastitis; milk	retained in final bovine-associated dataset	unique assembly accession retained in final dataset	klebsiella	37	2	9	2	1	13	1	16	4957	1967	1455	1255	280	1535	0	9	9	FosA6; Klebsiella_pneumoniae_KpnE; Klebsiella_pneumoniae_KpnF; Klebsiella_pneumoniae_KpnG; Klebsiella_pneumoniae_OmpK37; Klebsiella_pneumoniae_acrA; SHV-110; oqxA; oqxB	aminoglycoside; carbapenem; cephalosporin; cephamycin; diaminopyrimidine; fluoroquinolone; fosfomycin; glycylcycline; macrolide; monobactam; nitrofuran; penam; penem; peptide; phenicol; rifamycin; tetracycline; triclosan	98.92	99.96	1	1	yagZ/ecpA	90.07	99.32	1	1	IncFIB(K)_1_Kpn3	IncF	98.93
GCF_045699275.2	ASM4569927v2	GCF_045699275.2_ASM4569927v2_genomic.fna	https://ftp.ncbi.nlm.nih.gov/genomes/all/GCF/045/699/275/GCF_045699275.2_ASM4569927v2/GCF_045699275.2_ASM4569927v2_genomic.fna.gz	GCF_045699275.2	GCF_045699275.2_ASM4569927v2_genomic.gbff.gz!NZ_JBJLTL020000001.1	M53	Klebsiella pneumoniae	dairy cattle	manure digester	2018/2019	2018	Canada: Ontario	Canada	Ontario	cattle; dairy cattle	retained in final bovine-associated dataset	unique assembly accession retained in final dataset	klebsiella	711	2	61	2	2	6	4	4	4934	1967	1454	1077	436	1513	0	20	20	AAC(3)-IIe; AAC(6')-Ib-cr; APH(3'')-Ib; APH(6)-Id; CTX-M-15; FosA6; Klebsiella_pneumoniae_KpnE; Klebsiella_pneumoniae_KpnF; Klebsiella_pneumoniae_KpnG; Klebsiella_pneumoniae_OmpK37; Klebsiella_pneumoniae_acrA; OXA-1; QnrB17; SHV-187; TEM-1; dfrA14; oqxA; oqxB; sul2; tet(A)	aminoglycoside; carbapenem; cephalosporin; cephamycin; diaminopyrimidine; fluoroquinolone; fosfomycin; glycylcycline; macrolide; monobactam; nitrofuran; penam; penem; peptide; phenicol; rifamycin; sulfonamide; tetracycline; triclosan	99.52	99.87	0	0		NA	NA	1	1	Col440I_1	Col	94.74
GCA_053078465.1	ASM5307846v1	GCA_053078465.1_ASM5307846v1_genomic.fna	https://ftp.ncbi.nlm.nih.gov/genomes/all/GCA/053/078/465/GCA_053078465.1_ASM5307846v1/GCA_053078465.1_ASM5307846v1_genomic.fna.gz	GCA_053078465.1	GCA_053078465.1_ASM5307846v1_genomic.gbff.gz!CP182716.1	K-1901	Klebsiella pneumoniae	Bos taurus	milk	2024-12-27	2024	Switzerland	Switzerland	NA	bos taurus; milk	retained in final bovine-associated dataset	unique assembly accession retained in final dataset	klebsiella	2097	4	1	1	1	12	1	39	5007	1967	1454	1247	339	1586	1	9	9	FosA6; Klebsiella_pneumoniae_KpnE; Klebsiella_pneumoniae_KpnF; Klebsiella_pneumoniae_KpnG; Klebsiella_pneumoniae_OmpK37; Klebsiella_pneumoniae_acrA; SHV-108; oqxA; oqxB	aminoglycoside; carbapenem; cephalosporin; cephamycin; diaminopyrimidine; fluoroquinolone; fosfomycin; glycylcycline; macrolide; monobactam; nitrofuran; penam; penem; peptide; phenicol; rifamycin; tetracycline; triclosan	99.16	99.97	1	1	yagZ/ecpA	90.41	99.32	2	2	IncFIB(K)_1_Kpn3; IncFII_1_pKP91	IncF	97.66
GCF_046088225.1	ASM4608822v1	GCF_046088225.1_ASM4608822v1_genomic.fna	https://ftp.ncbi.nlm.nih.gov/genomes/all/GCF/046/088/225/GCF_046088225.1_ASM4608822v1/GCF_046088225.1_ASM4608822v1_genomic.fna.gz	GCF_046088225.1	GCF_046088225.1_ASM4608822v1_genomic.gbff.gz!NZ_JARAHT010000001.1	kp20BYS	Klebsiella pneumoniae	cow	N/A	2022-02-20	2022	China: Xinjiang	China	Xinjiang	cow	retained in final bovine-associated dataset	unique assembly accession retained in final dataset	klebsiella	2415	6	1	1	1	9	1	43	4836	1967	1457	1117	295	1412	0	9	9	FosA6; Klebsiella_pneumoniae_KpnE; Klebsiella_pneumoniae_KpnF; Klebsiella_pneumoniae_KpnG; Klebsiella_pneumoniae_OmpK37; Klebsiella_pneumoniae_acrA; SHV-110; oqxA; oqxB	aminoglycoside; carbapenem; cephalosporin; cephamycin; diaminopyrimidine; fluoroquinolone; fosfomycin; glycylcycline; macrolide; monobactam; nitrofuran; penam; penem; peptide; phenicol; rifamycin; tetracycline; triclosan	98.29	99.78	1	1	yagZ/ecpA	90.07	99.32	0	0			NA
GCA_022139885.1	PDT000870563.1	GCA_022139885.1_PDT000870563.1_genomic.fna	https://ftp.ncbi.nlm.nih.gov/genomes/all/GCA/022/139/885/GCA_022139885.1_PDT000870563.1/GCA_022139885.1_PDT000870563.1_genomic.fna.gz	GCA_022139885.1	GCA_022139885.1_PDT000870563.1_genomic.gbff.gz!DAGICP010000001.1	WI-05	Klebsiella pneumoniae	bovine	mastitis milk	2015-05-14	2015	USA	USA	NA	bovine; bovine mastitis; mastitis; milk	retained in final bovine-associated dataset	unique assembly accession retained in final dataset	klebsiella	107	2	1	2	17	27	1	39	5141	1967	1457	1325	392	1717	4	17	11	APH(3'')-Ib; APH(6)-Id; FosA5; Klebsiella_pneumoniae_KpnE; Klebsiella_pneumoniae_KpnF; Klebsiella_pneumoniae_KpnG; Klebsiella_pneumoniae_OmpK37; Klebsiella_pneumoniae_acrA; SHV-1; oqxA; oqxB	aminoglycoside; carbapenem; cephalosporin; cephamycin; diaminopyrimidine; fluoroquinolone; fosfomycin; glycylcycline; macrolide; monobactam; nitrofuran; penam; penem; peptide; phenicol; rifamycin; tetracycline; triclosan	99.09	99.97	1	1	yagZ/ecpA	90.24	99.32	2	2	IncFIB(K)_1_Kpn3; IncHI1B_1_pNDM-MAR	IncF; IncHI	95.72
GCA_045699485.2	ASM4569948v2	GCA_045699485.2_ASM4569948v2_genomic.fna	https://ftp.ncbi.nlm.nih.gov/genomes/all/GCA/045/699/485/GCA_045699485.2_ASM4569948v2/GCA_045699485.2_ASM4569948v2_genomic.fna.gz	GCA_045699485.2	GCA_045699485.2_ASM4569948v2_genomic.gbff.gz!JBJLTC020000001.1	142.2	Klebsiella pneumoniae	dairy cattle	manure digester	2018/2019	2018	Canada: Ontario	Canada	Ontario	cattle; dairy cattle	retained in final bovine-associated dataset	unique assembly accession retained in final dataset	klebsiella	215	2	1	38	37	10	4	18	4972	1965	1453	1202	352	1554	0	17	17	AAC(3)-IIe; APH(3'')-Ib; APH(6)-Id; CTX-M-15; FosA6; Klebsiella_pneumoniae_KpnE; Klebsiella_pneumoniae_KpnF; Klebsiella_pneumoniae_KpnG; Klebsiella_pneumoniae_OmpK37; Klebsiella_pneumoniae_acrA; OXA-1; SHV-1; TEM-1; dfrA14; oqxA; oqxB; sul2	aminoglycoside; carbapenem; cephalosporin; cephamycin; diaminopyrimidine; fluoroquinolone; fosfomycin; glycylcycline; macrolide; monobactam; nitrofuran; penam; penem; peptide; phenicol; rifamycin; sulfonamide; tetracycline; triclosan	99.52	99.99	1	1	yagZ/ecpA	90.07	99.32	1	1	IncFIB(K)_1_Kpn3	IncF	98.93
GCA_029214885.1	PDT001661785.1	GCA_029214885.1_PDT001661785.1_genomic.fna	https://ftp.ncbi.nlm.nih.gov/genomes/all/GCA/029/214/885/GCA_029214885.1_PDT001661785.1/GCA_029214885.1_PDT001661785.1_genomic.fna.gz	GCA_029214885.1	GCA_029214885.1_PDT001661785.1_genomic.gbff.gz!DANYQO010000001.1	N/A	Klebsiella pneumoniae	Bos taurus	milk	2016-03-11	2016	United Kingdom: Scotland	United Kingdom	Scotland	bos taurus; milk	retained in final bovine-associated dataset	unique assembly accession retained in final dataset	klebsiella	219	2	1	2	3	27	1	39	5147	1967	1458	1348	374	1722	44	21	13	APH(3'')-Ib; APH(6)-Id; CTX-M-15; FosA6; Klebsiella_pneumoniae_KpnE; Klebsiella_pneumoniae_KpnF; Klebsiella_pneumoniae_KpnG; Klebsiella_pneumoniae_OmpK37; Klebsiella_pneumoniae_acrA; SHV-1; oqxA; oqxB; tet(B)	aminoglycoside; carbapenem; cephalosporin; cephamycin; diaminopyrimidine; fluoroquinolone; fosfomycin; glycylcycline; macrolide; monobactam; nitrofuran; penam; penem; peptide; phenicol; rifamycin; tetracycline; triclosan	99.42	99.61	1	1	yagZ/ecpA	90.24	99.32	2	2	IncFIB(K)_1_Kpn3; IncHI1B_1_pNDM-MAR	IncF; IncHI	95.72
GCA_028681905.1	ASM2868190v1	GCA_028681905.1_ASM2868190v1_genomic.fna	https://ftp.ncbi.nlm.nih.gov/genomes/all/GCA/028/681/905/GCA_028681905.1_ASM2868190v1/GCA_028681905.1_ASM2868190v1_genomic.fna.gz	GCA_028681905.1	GCA_028681905.1_ASM2868190v1_genomic.gbff.gz!JAMQNM010000001.1	e228	Klebsiella pneumoniae	cow	milk	2020-08-12	2020	China: Wuhan	China	Wuhan	cow; cow milk; milk	retained in final bovine-associated dataset	unique assembly accession retained in final dataset	klebsiella	4452	4	16	1	294	456	27	40	5139	1967	1456	1125	591	1716	0	15	15	AAC(3)-IId; APH(3')-Ia; CTX-M-3; FosA6; Klebsiella_pneumoniae_KpnE; Klebsiella_pneumoniae_KpnF; Klebsiella_pneumoniae_KpnG; Klebsiella_pneumoniae_OmpK37; Klebsiella_pneumoniae_acrA; QnrS1; SHV-172; TEM-1; floR; oqxA; oqxB	aminoglycoside; carbapenem; cephalosporin; cephamycin; diaminopyrimidine; fluoroquinolone; fosfomycin; glycylcycline; macrolide; monobactam; nitrofuran; penam; penem; peptide; phenicol; rifamycin; tetracycline; triclosan	99.48	99.97	1	1	yagZ/ecpA	90.07	99.32	2	2	ColRNAI_1; IncFIB(K)_1_Kpn3	Col; IncF	94.38
GCA_036872835.1	ASM3687283v1	GCA_036872835.1_ASM3687283v1_genomic.fna	https://ftp.ncbi.nlm.nih.gov/genomes/all/GCA/036/872/835/GCA_036872835.1_ASM3687283v1/GCA_036872835.1_ASM3687283v1_genomic.fna.gz	GCA_036872835.1	GCA_036872835.1_ASM3687283v1_genomic.gbff.gz!JAXSFC010000001.1	10116692	Klebsiella pneumoniae	Bos taurus	dairy milk	2008-07-28	2008	Canada: Alberta	Canada	Alberta	bos taurus; dairy milk; milk	retained in final bovine-associated dataset	unique assembly accession retained in final dataset	klebsiella	2640	2	1	1	1	1	4	13	5129	1967	1419	1068	675	1743	1	12	12	APH(3'')-Ib; APH(6)-Id; FosA5; Klebsiella_pneumoniae_KpnE; Klebsiella_pneumoniae_KpnF; Klebsiella_pneumoniae_KpnG; Klebsiella_pneumoniae_OmpK37; Klebsiella_pneumoniae_acrA; SHV-187; oqxA; oqxB; tet(B)	aminoglycoside; carbapenem; cephalosporin; cephamycin; diaminopyrimidine; fluoroquinolone; fosfomycin; glycylcycline; macrolide; monobactam; nitrofuran; penam; penem; peptide; phenicol; rifamycin; tetracycline; triclosan	98.65	99.97	1	1	yagZ/ecpA	90.07	99.32	7	7	Col440I_1; IncFIA(HI1)_1_HI1; IncFIB(K)_1_Kpn3; IncFII_1_pKP91; IncHI1B_1_pNDM-MAR; IncHI2A_1; IncHI2_1	Col; IncF; IncHI	96.77
GCF_045699485.2	ASM4569948v2	GCF_045699485.2_ASM4569948v2_genomic.fna	https://ftp.ncbi.nlm.nih.gov/genomes/all/GCF/045/699/485/GCF_045699485.2_ASM4569948v2/GCF_045699485.2_ASM4569948v2_genomic.fna.gz	GCF_045699485.2	GCF_045699485.2_ASM4569948v2_genomic.gbff.gz!NZ_JBJLTC020000001.1	142.2	Klebsiella pneumoniae	dairy cattle	manure digester	2018/2019	2018	Canada: Ontario	Canada	Ontario	cattle; dairy cattle	retained in final bovine-associated dataset	unique assembly accession retained in final dataset	klebsiella	215	2	1	38	37	10	4	18	4972	1965	1453	1201	353	1554	0	17	17	AAC(3)-IIe; APH(3'')-Ib; APH(6)-Id; CTX-M-15; FosA6; Klebsiella_pneumoniae_KpnE; Klebsiella_pneumoniae_KpnF; Klebsiella_pneumoniae_KpnG; Klebsiella_pneumoniae_OmpK37; Klebsiella_pneumoniae_acrA; OXA-1; SHV-1; TEM-1; dfrA14; oqxA; oqxB; sul2	aminoglycoside; carbapenem; cephalosporin; cephamycin; diaminopyrimidine; fluoroquinolone; fosfomycin; glycylcycline; macrolide; monobactam; nitrofuran; penam; penem; peptide; phenicol; rifamycin; sulfonamide; tetracycline; triclosan	99.52	99.99	1	1	yagZ/ecpA	90.07	99.32	1	1	IncFIB(K)_1_Kpn3	IncF	98.93
GCF_002856765.1	ASM285676v1	GCF_002856765.1_ASM285676v1_genomic.fna	https://ftp.ncbi.nlm.nih.gov/genomes/all/GCF/002/856/765/GCF_002856765.1_ASM285676v1/GCF_002856765.1_ASM285676v1_genomic.fna.gz	GCF_002856765.1	GCF_002856765.1_ASM285676v1_genomic.gbff.gz!NZ_PIBS01001000.1	A3	Klebsiella pneumoniae	cow	milk	2016-12-15	2016	USA: New York	USA	New York	cow; cow milk; milk	retained in final bovine-associated dataset	unique assembly accession retained in final dataset	klebsiella	-	323?	10	13	1	17	4	186	5605	1851	1059	720	1975	2695	1	6	6	FosA6; Klebsiella_pneumoniae_KpnG; Klebsiella_pneumoniae_OmpK37; Klebsiella_pneumoniae_acrA; oqxA; oqxB	aminoglycoside; carbapenem; cephalosporin; cephamycin; diaminopyrimidine; fluoroquinolone; fosfomycin; glycylcycline; macrolide; monobactam; nitrofuran; penam; penem; peptide; phenicol; rifamycin; tetracycline; triclosan	98.98	96.93	1	1	yagZ/ecpA	90.07	99.32	1	1	IncFIB(Mar)_1_pNDM-Mar	IncF	99.54
GCA_041417415.1	ASM4141741v1	GCA_041417415.1_ASM4141741v1_genomic.fna	https://ftp.ncbi.nlm.nih.gov/genomes/all/GCA/041/417/415/GCA_041417415.1_ASM4141741v1/GCA_041417415.1_ASM4141741v1_genomic.fna.gz	GCA_041417415.1	GCA_041417415.1_ASM4141741v1_genomic.gbff.gz!JBGCPE010000001.1	SD350-19	Klebsiella pneumoniae	dairy cattle	milk	2019	2019	China: Shandong	China	Shandong	cattle; dairy cattle; milk	retained in final bovine-associated dataset	unique assembly accession retained in final dataset	klebsiella	107	2	1	2	17	27	1	39	4960	1967	1458	1275	260	1535	5	9	9	FosA6; Klebsiella_pneumoniae_KpnE; Klebsiella_pneumoniae_KpnF; Klebsiella_pneumoniae_KpnG; Klebsiella_pneumoniae_OmpK37; Klebsiella_pneumoniae_acrA; SHV-1; oqxA; oqxB	aminoglycoside; carbapenem; cephalosporin; cephamycin; diaminopyrimidine; fluoroquinolone; fosfomycin; glycylcycline; macrolide; monobactam; nitrofuran; penam; penem; peptide; phenicol; rifamycin; tetracycline; triclosan	99.13	99.95	1	1	yagZ/ecpA	90.24	99.32	2	2	Col440I_1; IncFIB(K)_1_Kpn3	Col; IncF	92.47
GCA_022139045.1	PDT000870579.1	GCA_022139045.1_PDT000870579.1_genomic.fna	https://ftp.ncbi.nlm.nih.gov/genomes/all/GCA/022/139/045/GCA_022139045.1_PDT000870579.1/GCA_022139045.1_PDT000870579.1_genomic.fna.gz	GCA_022139045.1	GCA_022139045.1_PDT000870579.1_genomic.gbff.gz!DAGIBC010000001.1	IA-098	Klebsiella pneumoniae	bovine	mastitis milk	2015-12-28	2015	USA	USA	NA	bovine; bovine mastitis; mastitis; milk	retained in final bovine-associated dataset	unique assembly accession retained in final dataset	klebsiella	111	2	1	5	1	17	4	42	5116	1967	1455	1211	483	1694	3	13	9	FosA6; Klebsiella_pneumoniae_KpnE; Klebsiella_pneumoniae_KpnF; Klebsiella_pneumoniae_KpnG; Klebsiella_pneumoniae_OmpK37; Klebsiella_pneumoniae_acrA; SHV-187; oqxA; oqxB	aminoglycoside; carbapenem; cephalosporin; cephamycin; diaminopyrimidine; fluoroquinolone; fosfomycin; glycylcycline; macrolide; monobactam; nitrofuran; penam; penem; peptide; phenicol; rifamycin; tetracycline; triclosan	99.11	99.98	1	1	yagZ/ecpA	90.07	99.32	1	1	IncFIB(K)_1_Kpn3	IncF	91.07
GCA_034437095.1	PDT002032650.1	GCA_034437095.1_PDT002032650.1_genomic.fna	https://ftp.ncbi.nlm.nih.gov/genomes/all/GCA/034/437/095/GCA_034437095.1_PDT002032650.1/GCA_034437095.1_PDT002032650.1_genomic.fna.gz	GCA_034437095.1	GCA_034437095.1_PDT002032650.1_genomic.gbff.gz!DASLLW010000001.1	N/A	Klebsiella pneumoniae	Bos taurus	Tissue	2022	2022	India	India	NA	bos taurus	retained in final bovine-associated dataset	unique assembly accession retained in final dataset	klebsiella	-	2	3	2	2	6,6	218	4	5031	1966	1456	1149	460	1609	28	29	17	APH(3'')-Ib; APH(6)-Id; CTX-M-15; FosA6; Klebsiella_pneumoniae_KpnE; Klebsiella_pneumoniae_KpnF; Klebsiella_pneumoniae_KpnG; Klebsiella_pneumoniae_OmpK37; Klebsiella_pneumoniae_acrA; QnrS1; SHV-187; TEM-1; dfrA14; oqxA; oqxB; sul2; tet(A)	aminoglycoside; carbapenem; cephalosporin; cephamycin; diaminopyrimidine; fluoroquinolone; fosfomycin; glycylcycline; macrolide; monobactam; nitrofuran; penam; penem; peptide; phenicol; rifamycin; sulfonamide; tetracycline; triclosan	99.59	99.84	11	11	fyuA; irp1; irp2; ybtA; ybtE; ybtP; ybtQ; ybtS; ybtT; ybtU; ybtX	99.41	100	2	2	IncFIB(K)_1_Kpn3; IncFII_1_pKP91	IncF	97.88
GCA_035831615.1	ASM3583161v1	GCA_035831615.1_ASM3583161v1_genomic.fna	https://ftp.ncbi.nlm.nih.gov/genomes/all/GCA/035/831/615/GCA_035831615.1_ASM3583161v1/GCA_035831615.1_ASM3583161v1_genomic.fna.gz	GCA_035831615.1	GCA_035831615.1_ASM3583161v1_genomic.gbff.gz!JAYNAN010000001.1	30844_C354592	Klebsiella pneumoniae	Bos taurus	milk	2019-10-30	2019	United Kingdom: Scotland	United Kingdom	Scotland	bos taurus; milk	retained in final bovine-associated dataset	unique assembly accession retained in final dataset	klebsiella	6126	2	1	1	1	2	1	373	4843	1965	1450	1202	226	1428	0	12	12	APH(3'')-Ib; APH(6)-Id; FosA6; Klebsiella_pneumoniae_KpnE; Klebsiella_pneumoniae_KpnF; Klebsiella_pneumoniae_KpnG; Klebsiella_pneumoniae_OmpK37; Klebsiella_pneumoniae_acrA; SHV-187; oqxA; oqxB; tet(B)	aminoglycoside; carbapenem; cephalosporin; cephamycin; diaminopyrimidine; fluoroquinolone; fosfomycin; glycylcycline; macrolide; monobactam; nitrofuran; penam; penem; peptide; phenicol; rifamycin; tetracycline; triclosan	98.99	99.97	1	1	yagZ/ecpA	90.07	99.32	2	2	IncFIB(K)_1_Kpn3; IncHI1B_1_pNDM-MAR	IncF; IncHI	95.72
GCA_022141345.1	PDT000870496.1	GCA_022141345.1_PDT000870496.1_genomic.fna	https://ftp.ncbi.nlm.nih.gov/genomes/all/GCA/022/141/345/GCA_022141345.1_PDT000870496.1/GCA_022141345.1_PDT000870496.1_genomic.fna.gz	GCA_022141345.1	GCA_022141345.1_PDT000870496.1_genomic.gbff.gz!DAGIFJ010000001.1	FL-02	Klebsiella pneumoniae	bovine	mastitis milk	2014-10-15	2014	USA	USA	NA	bovine; bovine mastitis; mastitis; milk	retained in final bovine-associated dataset	unique assembly accession retained in final dataset	klebsiella	191	4	3	1	1	43	1	13	5076	1967	1449	1112	548	1660	14	15	9	FosA5; Klebsiella_pneumoniae_KpnE; Klebsiella_pneumoniae_KpnF; Klebsiella_pneumoniae_KpnG; Klebsiella_pneumoniae_OmpK37; Klebsiella_pneumoniae_acrA; SHV-187; oqxA; oqxB	aminoglycoside; carbapenem; cephalosporin; cephamycin; diaminopyrimidine; fluoroquinolone; fosfomycin; glycylcycline; macrolide; monobactam; nitrofuran; penam; penem; peptide; phenicol; rifamycin; tetracycline; triclosan	98.7	99.85	1	1	yagZ/ecpA	90.24	99.32	2	2	Col440I_1; IncFIB(K)_1_Kpn3	Col; IncF	94.31
GCA_022258115.1	PDT000437365.1	GCA_022258115.1_PDT000437365.1_genomic.fna	https://ftp.ncbi.nlm.nih.gov/genomes/all/GCA/022/258/115/GCA_022258115.1_PDT000437365.1/GCA_022258115.1_PDT000437365.1_genomic.fna.gz	GCA_022258115.1	GCA_022258115.1_PDT000437365.1_genomic.gbff.gz!DAGPJI010000001.1	QMP M1-781	Klebsiella pneumoniae	bovine	sterile	2006	2006	USA	USA	NA	bovine	retained in final bovine-associated dataset	unique assembly accession retained in final dataset	klebsiella	186	2	1	1	37	45	4	9	5055	1918	1256	831	1050	1881	26	11	9	FosA6; Klebsiella_pneumoniae_KpnE; Klebsiella_pneumoniae_KpnF; Klebsiella_pneumoniae_KpnG; Klebsiella_pneumoniae_OmpK37; Klebsiella_pneumoniae_acrA; SHV-187; SHV-33; oqxA	aminoglycoside; carbapenem; cephalosporin; cephamycin; diaminopyrimidine; fluoroquinolone; fosfomycin; glycylcycline; macrolide; monobactam; nitrofuran; penam; penem; peptide; phenicol; rifamycin; tetracycline; triclosan	98.56	98.78	0	0		NA	NA	4	4	ColRNAI_1; ColpVC_1; IncFIB(K)_1_Kpn3; repA_1_pKPC-2	Col; IncF; repA	97.94
GCF_029541865.1	ASM2954186v1	GCF_029541865.1_ASM2954186v1_genomic.fna	https://ftp.ncbi.nlm.nih.gov/genomes/all/GCF/029/541/865/GCF_029541865.1_ASM2954186v1/GCF_029541865.1_ASM2954186v1_genomic.fna.gz	GCF_029541865.1	GCF_029541865.1_ASM2954186v1_genomic.gbff.gz!NZ_CP089882.1	KP059	Klebsiella pneumoniae	Milk	N/A	2018	2018	China: Shanghai	China	Shanghai	milk	retained in final bovine-associated dataset	unique assembly accession retained in final dataset	klebsiella	37	2	9	2	1	13	1	16	5120	1966	1453	1186	515	1701	0	9	9	FosA6; Klebsiella_pneumoniae_KpnE; Klebsiella_pneumoniae_KpnF; Klebsiella_pneumoniae_KpnG; Klebsiella_pneumoniae_OmpK37; Klebsiella_pneumoniae_acrA; SHV-187; oqxA; oqxB	aminoglycoside; carbapenem; cephalosporin; cephamycin; diaminopyrimidine; fluoroquinolone; fosfomycin; glycylcycline; macrolide; monobactam; nitrofuran; penam; penem; peptide; phenicol; rifamycin; tetracycline; triclosan	99.21	99.97	0	0		NA	NA	1	1	IncFIB(Mar)_1_pNDM-Mar	IncF	100
GCA_036859755.1	ASM3685975v1	GCA_036859755.1_ASM3685975v1_genomic.fna	https://ftp.ncbi.nlm.nih.gov/genomes/all/GCA/036/859/755/GCA_036859755.1_ASM3685975v1/GCA_036859755.1_ASM3685975v1_genomic.fna.gz	GCA_036859755.1	GCA_036859755.1_ASM3685975v1_genomic.gbff.gz!JAXSDO010000009.1	30817180	Klebsiella pneumoniae	Bos taurus	dairy milk	2008-10-14	2008	Canada: Quebec	Canada	Quebec	bos taurus; dairy milk; milk	retained in final bovine-associated dataset	unique assembly accession retained in final dataset	klebsiella	107	2	1	2	17	27	1	39	5024	1966	1456	1357	245	1602	0	9	9	FosA5; Klebsiella_pneumoniae_KpnE; Klebsiella_pneumoniae_KpnF; Klebsiella_pneumoniae_KpnG; Klebsiella_pneumoniae_OmpK37; Klebsiella_pneumoniae_acrA; SHV-1; oqxA; oqxB	aminoglycoside; carbapenem; cephalosporin; cephamycin; diaminopyrimidine; fluoroquinolone; fosfomycin; glycylcycline; macrolide; monobactam; nitrofuran; penam; penem; peptide; phenicol; rifamycin; tetracycline; triclosan	98.9	99.95	12	12	fyuA; irp1; irp2; yagZ/ecpA; ybtA; ybtE; ybtP; ybtQ; ybtS; ybtT; ybtU; ybtX	98.67	99.94	3	3	Col440I_1; IncFIB(K)_1_Kpn3; IncHI1B_1_pNDM-MAR	Col; IncF; IncHI	95.68
GCF_035829995.1	ASM3582999v1	GCF_035829995.1_ASM3582999v1_genomic.fna	https://ftp.ncbi.nlm.nih.gov/genomes/all/GCF/035/829/995/GCF_035829995.1_ASM3582999v1/GCF_035829995.1_ASM3582999v1_genomic.fna.gz	GCF_035829995.1	GCF_035829995.1_ASM3582999v1_genomic.gbff.gz!NZ_JAYNBM010000001.1	30882_C0696941	Klebsiella pneumoniae	Bos taurus	milk	2021-06-25	2021	United Kingdom: Scotland	United Kingdom	Scotland	bos taurus; milk	retained in final bovine-associated dataset	unique assembly accession retained in final dataset	klebsiella	107	2	1	2	17	27	1	39	5010	1967	1457	1313	273	1586	0	11	11	APH(3'')-Ib; APH(6)-Id; FosA5; Klebsiella_pneumoniae_KpnE; Klebsiella_pneumoniae_KpnF; Klebsiella_pneumoniae_KpnG; Klebsiella_pneumoniae_OmpK37; Klebsiella_pneumoniae_acrA; SHV-1; oqxA; oqxB	aminoglycoside; carbapenem; cephalosporin; cephamycin; diaminopyrimidine; fluoroquinolone; fosfomycin; glycylcycline; macrolide; monobactam; nitrofuran; penam; penem; peptide; phenicol; rifamycin; tetracycline; triclosan	99.09	99.96	1	1	yagZ/ecpA	90.24	99.32	2	2	IncFIB(K)_1_Kpn3; IncHI1B_1_pNDM-MAR	IncF; IncHI	95.72
GCA_041419815.1	ASM4141981v1	GCA_041419815.1_ASM4141981v1_genomic.fna	https://ftp.ncbi.nlm.nih.gov/genomes/all/GCA/041/419/815/GCA_041419815.1_ASM4141981v1/GCA_041419815.1_ASM4141981v1_genomic.fna.gz	GCA_041419815.1	GCA_041419815.1_ASM4141981v1_genomic.gbff.gz!JBGCSQ010000001.1	HB4-16-18	Klebsiella pneumoniae	dairy cattle	milk	2018	2018	China: Hebei	China	Hebei	cattle; dairy cattle; milk	retained in final bovine-associated dataset	unique assembly accession retained in final dataset	klebsiella	2410	4	1	13	2	10	44	6	5103	1967	1455	1132	549	1681	2	21	21	ANT(3'')-IIa; APH(3'')-Ib; APH(6)-Id; FosA6; Klebsiella_pneumoniae_KpnE; Klebsiella_pneumoniae_KpnF; Klebsiella_pneumoniae_KpnG; Klebsiella_pneumoniae_OmpK37; Klebsiella_pneumoniae_acrA; LAP-2; OXA-10; QnrS1; SHV-133; arr-2; cmlA5; dfrA14; floR; oqxA; oqxB; sul2; tet(A)	aminoglycoside; carbapenem; cephalosporin; cephamycin; diaminopyrimidine; fluoroquinolone; fosfomycin; glycylcycline; macrolide; monobactam; nitrofuran; penam; penem; peptide; phenicol; rifamycin; sulfonamide; tetracycline; triclosan	99.55	99.2	3	3	iucB; iucC; yagZ/ecpA	91.22	99.74	1	1	IncFIB(K)_1_Kpn3	IncF	98.75
GCA_036859875.1	ASM3685987v1	GCA_036859875.1_ASM3685987v1_genomic.fna	https://ftp.ncbi.nlm.nih.gov/genomes/all/GCA/036/859/875/GCA_036859875.1_ASM3685987v1/GCA_036859875.1_ASM3685987v1_genomic.fna.gz	GCA_036859875.1	GCA_036859875.1_ASM3685987v1_genomic.gbff.gz!JAXSDU010000008.1	11115748	Klebsiella pneumoniae	Bos taurus	dairy milk	2008-07-15	2008	Canada: Alberta	Canada	Alberta	bos taurus; dairy milk; milk	retained in final bovine-associated dataset	unique assembly accession retained in final dataset	klebsiella	294	2	1	2	1	4	4	87	5162	1967	1457	1180	558	1738	0	11	11	FosA6; Klebsiella_pneumoniae_KpnE; Klebsiella_pneumoniae_KpnF; Klebsiella_pneumoniae_KpnG; Klebsiella_pneumoniae_OmpK37; Klebsiella_pneumoniae_acrA; SHV-187; aadA13; oqxA; oqxB; sul1	aminoglycoside; carbapenem; cephalosporin; cephamycin; diaminopyrimidine; fluoroquinolone; fosfomycin; glycylcycline; macrolide; monobactam; nitrofuran; penam; penem; peptide; phenicol; rifamycin; sulfonamide; tetracycline; triclosan	99.29	99.98	1	1	yagZ/ecpA	90.07	99.32	3	3	IncFIB(K)_1_Kpn3; IncFIB(pKPHS1)_1_pKPHS1; IncHI1B_1_pNDM-MAR	IncF; IncHI	95.6
GCA_051412315.1	ASM5141231v1	GCA_051412315.1_ASM5141231v1_genomic.fna	https://ftp.ncbi.nlm.nih.gov/genomes/all/GCA/051/412/315/GCA_051412315.1_ASM5141231v1/GCA_051412315.1_ASM5141231v1_genomic.fna.gz	GCA_051412315.1	GCA_051412315.1_ASM5141231v1_genomic.gbff.gz!JBOIOW010000001.1	AS0461	Klebsiella pneumoniae	Bos taurus	manure	2021-07-22	2021	USA: Wisconsin, Madison	USA	Wisconsin, Madison	bos taurus	retained in final bovine-associated dataset	unique assembly accession retained in final dataset	klebsiella	2108	2	1	1	3	12	1	5	4838	1967	1445	1117	309	1426	0	9	9	FosA6; Klebsiella_pneumoniae_KpnE; Klebsiella_pneumoniae_KpnF; Klebsiella_pneumoniae_KpnG; Klebsiella_pneumoniae_OmpK37; Klebsiella_pneumoniae_acrA; SHV-187; oqxA; oqxB	aminoglycoside; carbapenem; cephalosporin; cephamycin; diaminopyrimidine; fluoroquinolone; fosfomycin; glycylcycline; macrolide; monobactam; nitrofuran; penam; penem; peptide; phenicol; rifamycin; tetracycline; triclosan	98.99	99.97	1	1	yagZ/ecpA	90.24	99.32	3	2	Col440I_1; IncFIB(K)_1_Kpn3	Col; IncF	96.43
GCA_030512265.1	ASM3051226v1	GCA_030512265.1_ASM3051226v1_genomic.fna	https://ftp.ncbi.nlm.nih.gov/genomes/all/GCA/030/512/265/GCA_030512265.1_ASM3051226v1/GCA_030512265.1_ASM3051226v1_genomic.fna.gz	GCA_030512265.1	GCA_030512265.1_ASM3051226v1_genomic.gbff.gz!JAULSG010000020.1	MNH_G2C5F	Klebsiella pneumoniae	Bos taurus	feces	2022-10-20	2022	Bangladesh: Gazipur	Bangladesh	Gazipur	bos taurus	retained in final bovine-associated dataset	unique assembly accession retained in final dataset	klebsiella	273	3	4	6	1	7	4	4	4995	1967	1455	1198	375	1573	0	20	20	AAC(3)-IId; FosA6; Klebsiella_pneumoniae_KpnE; Klebsiella_pneumoniae_KpnF; Klebsiella_pneumoniae_KpnG; Klebsiella_pneumoniae_OmpK37; Klebsiella_pneumoniae_acrA; LAP-2; QnrS1; SHV-11; aadA5; dfrA17; floR; mphA; oqxA; oqxB; sul1; sul2; tet(A); tet(D)	aminoglycoside; carbapenem; cephalosporin; cephamycin; diaminopyrimidine; fluoroquinolone; fosfomycin; glycylcycline; macrolide; monobactam; nitrofuran; penam; penem; peptide; phenicol; rifamycin; sulfonamide; tetracycline; triclosan	99.54	99.79	1	1	yagZ/ecpA	90.07	99.32	5	5	Col440I_1; IncFIA(HI1)_1_HI1; IncFIB(K)_1_Kpn3; IncFII_1_pKP91; IncHI1B_1_pNDM-MAR	Col; IncF; IncHI	94.2
GCF_028894225.1	ASM2889422v1	GCF_028894225.1_ASM2889422v1_genomic.fna	https://ftp.ncbi.nlm.nih.gov/genomes/all/GCF/028/894/225/GCF_028894225.1_ASM2889422v1/GCF_028894225.1_ASM2889422v1_genomic.fna.gz	GCF_028894225.1	GCF_028894225.1_ASM2889422v1_genomic.gbff.gz!NZ_JARCNC010000010.1	PK-527	Klebsiella pneumoniae	Bos taurus	dairy Farm	2021-10-21	2021	Pakistan	Pakistan	NA	bos taurus	retained in final bovine-associated dataset	unique assembly accession retained in final dataset	klebsiella	37	2	9	2	1	13	1	16	5049	1967	1459	1204	419	1623	0	9	9	FosA6; Klebsiella_pneumoniae_KpnE; Klebsiella_pneumoniae_KpnF; Klebsiella_pneumoniae_KpnG; Klebsiella_pneumoniae_OmpK37; Klebsiella_pneumoniae_acrA; SHV-110; oqxA; oqxB	aminoglycoside; carbapenem; cephalosporin; cephamycin; diaminopyrimidine; fluoroquinolone; fosfomycin; glycylcycline; macrolide; monobactam; nitrofuran; penam; penem; peptide; phenicol; rifamycin; tetracycline; triclosan	99.38	99.97	1	1	yagZ/ecpA	90.07	99.32	1	1	IncFIB(K)_1_Kpn3	IncF	91.43
GCA_002856995.1	ASM285699v1	GCA_002856995.1_ASM285699v1_genomic.fna	https://ftp.ncbi.nlm.nih.gov/genomes/all/GCA/002/856/995/GCA_002856995.1_ASM285699v1/GCA_002856995.1_ASM285699v1_genomic.fna.gz	GCA_002856995.1	GCA_002856995.1_ASM285699v1_genomic.gbff.gz!PIDQ01001000.1	A9	Klebsiella pneumoniae	cow	milk	01-Feb-2017	2017	USA: New York	USA	New York	cow; cow milk; milk	retained in final bovine-associated dataset	unique assembly accession retained in final dataset	klebsiella	-	2	6	1	5	601?	1	6	5572	1913	1158	831	1670	2501	1	10	10	FosA5; Klebsiella_pneumoniae_KpnE; Klebsiella_pneumoniae_KpnF; Klebsiella_pneumoniae_KpnG; Klebsiella_pneumoniae_OmpK37; Klebsiella_pneumoniae_acrA; SHV-106; TEM-1; oqxA; oqxB	aminoglycoside; carbapenem; cephalosporin; cephamycin; diaminopyrimidine; fluoroquinolone; fosfomycin; glycylcycline; macrolide; monobactam; nitrofuran; penam; penem; peptide; phenicol; rifamycin; tetracycline; triclosan	98.95	99.11	9	9	fyuA; yagZ/ecpA; ybtA; ybtE; ybtP; ybtQ; ybtS; ybtT; ybtX	98.24	99.92	7	6	Col440II_1; Col440I_1; IncFIB(K)_1_Kpn3; IncFII_1_pKP91; IncR_1; RepA_1_pKPC-CAV1321	Col; IncF; IncR; repA	96.36
GCA_051209815.1	ASM5120981v1	GCA_051209815.1_ASM5120981v1_genomic.fna	https://ftp.ncbi.nlm.nih.gov/genomes/all/GCA/051/209/815/GCA_051209815.1_ASM5120981v1/GCA_051209815.1_ASM5120981v1_genomic.fna.gz	GCA_051209815.1	GCA_051209815.1_ASM5120981v1_genomic.gbff.gz!JBLUQL010000001.1	HN82	Klebsiella pneumoniae	cow	milk	2019-03	2019	China: Henan	China	Henan	cow; cow milk; milk	retained in final bovine-associated dataset	unique assembly accession retained in final dataset	klebsiella	4459	4	3	1	1	7	1	23	5119	1965	1453	1212	489	1701	1	19	19	AAC(3)-IId; APH(3'')-Ib; APH(3')-Ia; APH(6)-Id; CTX-M-3; FosA5; Klebsiella_pneumoniae_KpnE; Klebsiella_pneumoniae_KpnF; Klebsiella_pneumoniae_KpnG; Klebsiella_pneumoniae_OmpK37; Klebsiella_pneumoniae_acrA; QnrS1; SHV-27; TEM-1; dfrA14; oqxA; oqxB; sul2; tet(D)	aminoglycoside; carbapenem; cephalosporin; cephamycin; diaminopyrimidine; fluoroquinolone; fosfomycin; glycylcycline; macrolide; monobactam; nitrofuran; penam; penem; peptide; phenicol; rifamycin; sulfonamide; tetracycline; triclosan	99.19	99.99	1	1	yagZ/ecpA	90.07	99.32	3	3	Col440I_1; IncA/C2_1; IncN_1	Col; IncN; Other	97.77
GCA_041416715.1	ASM4141671v1	GCA_041416715.1_ASM4141671v1_genomic.fna	https://ftp.ncbi.nlm.nih.gov/genomes/all/GCA/041/416/715/GCA_041416715.1_ASM4141671v1/GCA_041416715.1_ASM4141671v1_genomic.fna.gz	GCA_041416715.1	GCA_041416715.1_ASM4141671v1_genomic.gbff.gz!JBGCNS010000001.1	SD798-19	Klebsiella pneumoniae	dairy cattle	milk	2019	2019	China: Shandong	China	Shandong	cattle; dairy cattle; milk	retained in final bovine-associated dataset	unique assembly accession retained in final dataset	klebsiella	322	2	1	5	1	26	4	12	5019	1967	1455	1121	476	1597	23	24	23	AAC(3)-IId; AAC(6')-Ib-cr; APH(3'')-Ib; APH(3')-Ia; APH(6)-Id; FosA6; Klebsiella_pneumoniae_KpnE; Klebsiella_pneumoniae_KpnF; Klebsiella_pneumoniae_KpnG; Klebsiella_pneumoniae_OmpK37; Klebsiella_pneumoniae_acrA; QnrB20; SHV-187; aadA16; arr-3; dfrA27; floR; mphA; oqxA; oqxB; sul1; sul2; tet(A)	aminoglycoside; carbapenem; cephalosporin; cephamycin; diaminopyrimidine; fluoroquinolone; fosfomycin; glycylcycline; macrolide; monobactam; nitrofuran; penam; penem; peptide; phenicol; rifamycin; sulfonamide; tetracycline; triclosan	99.4	99.88	11	11	fyuA; irp1; irp2; ybtA; ybtE; ybtP; ybtQ; ybtS; ybtT; ybtU; ybtX	99.38	100	3	3	IncFIA(HI1)_1_HI1; IncFIB(K)_1_Kpn3; IncFII_1_pKP91	IncF	97.73
GCA_035831455.1	ASM3583145v1	GCA_035831455.1_ASM3583145v1_genomic.fna	https://ftp.ncbi.nlm.nih.gov/genomes/all/GCA/035/831/455/GCA_035831455.1_ASM3583145v1/GCA_035831455.1_ASM3583145v1_genomic.fna.gz	GCA_035831455.1	GCA_035831455.1_ASM3583145v1_genomic.gbff.gz!JAYNAO010000001.1	30843_C3543071	Klebsiella pneumoniae	Bos taurus	milk	2019-08-09	2019	United Kingdom: Scotland	United Kingdom	Scotland	bos taurus; milk	retained in final bovine-associated dataset	unique assembly accession retained in final dataset	klebsiella	107	2	1	2	17	27	1	39	5023	1967	1459	1344	253	1597	0	9	9	FosA5; Klebsiella_pneumoniae_KpnE; Klebsiella_pneumoniae_KpnF; Klebsiella_pneumoniae_KpnG; Klebsiella_pneumoniae_OmpK37; Klebsiella_pneumoniae_acrA; SHV-1; oqxA; oqxB	aminoglycoside; carbapenem; cephalosporin; cephamycin; diaminopyrimidine; fluoroquinolone; fosfomycin; glycylcycline; macrolide; monobactam; nitrofuran; penam; penem; peptide; phenicol; rifamycin; tetracycline; triclosan	98.91	99.95	1	1	yagZ/ecpA	90.24	99.32	6	4	Col440I_1; IncFIB(K)_1_Kpn3; IncFII(pMET)_1_pMET1; IncHI1B_1_pNDM-MAR	Col; IncF; IncHI	94.97
GCF_035829935.1	ASM3582993v1	GCF_035829935.1_ASM3582993v1_genomic.fna	https://ftp.ncbi.nlm.nih.gov/genomes/all/GCF/035/829/935/GCF_035829935.1_ASM3582993v1/GCF_035829935.1_ASM3582993v1_genomic.fna.gz	GCF_035829935.1	GCF_035829935.1_ASM3582993v1_genomic.gbff.gz!NZ_JAYNBC010000001.1	30857_C456878	Klebsiella pneumoniae	Bos taurus	milk	2017-03-07	2017	United Kingdom: Scotland	United Kingdom	Scotland	bos taurus; milk	retained in final bovine-associated dataset	unique assembly accession retained in final dataset	klebsiella	107	2	1	2	17	27	1	39	5007	1967	1457	1297	286	1583	0	11	11	APH(3'')-Ib; APH(6)-Id; FosA5; Klebsiella_pneumoniae_KpnE; Klebsiella_pneumoniae_KpnF; Klebsiella_pneumoniae_KpnG; Klebsiella_pneumoniae_OmpK37; Klebsiella_pneumoniae_acrA; SHV-1; oqxA; oqxB	aminoglycoside; carbapenem; cephalosporin; cephamycin; diaminopyrimidine; fluoroquinolone; fosfomycin; glycylcycline; macrolide; monobactam; nitrofuran; penam; penem; peptide; phenicol; rifamycin; tetracycline; triclosan	99.09	99.96	1	1	yagZ/ecpA	90.24	99.32	3	3	IncFIB(K)_1_Kpn3; IncHI1B_1_pNDM-MAR; IncN3_1	IncF; IncHI; IncN	97.07
GCA_029214565.1	PDT001661806.1	GCA_029214565.1_PDT001661806.1_genomic.fna	https://ftp.ncbi.nlm.nih.gov/genomes/all/GCA/029/214/565/GCA_029214565.1_PDT001661806.1/GCA_029214565.1_PDT001661806.1_genomic.fna.gz	GCA_029214565.1	GCA_029214565.1_PDT001661806.1_genomic.gbff.gz!DANYPY010000001.1	N/A	Klebsiella pneumoniae	Bos taurus	milk	2017-08-24	2017	United Kingdom: Scotland	United Kingdom	Scotland	bos taurus; milk	retained in final bovine-associated dataset	unique assembly accession retained in final dataset	klebsiella	-	2	1	2	1	4,4	4	87	5073	1967	1459	1203	444	1647	54	15	9	FosA6; Klebsiella_pneumoniae_KpnE; Klebsiella_pneumoniae_KpnF; Klebsiella_pneumoniae_KpnG; Klebsiella_pneumoniae_OmpK37; Klebsiella_pneumoniae_acrA; SHV-187; oqxA; oqxB	aminoglycoside; carbapenem; cephalosporin; cephamycin; diaminopyrimidine; fluoroquinolone; fosfomycin; glycylcycline; macrolide; monobactam; nitrofuran; penam; penem; peptide; phenicol; rifamycin; tetracycline; triclosan	99.19	99.98	1	1	yagZ/ecpA	90.07	99.32	2	2	IncFIB(K)_1_Kpn3; IncN2_1	IncF; IncN	98.62
GCF_028894265.1	ASM2889426v1	GCF_028894265.1_ASM2889426v1_genomic.fna	https://ftp.ncbi.nlm.nih.gov/genomes/all/GCF/028/894/265/GCF_028894265.1_ASM2889426v1/GCF_028894265.1_ASM2889426v1_genomic.fna.gz	GCF_028894265.1	GCF_028894265.1_ASM2889426v1_genomic.gbff.gz!NZ_JARCNI010000100.1	PK518	Klebsiella pneumoniae	Bos taurus	dairy Farm	2021-10-21	2021	Pakistan	Pakistan	NA	bos taurus	retained in final bovine-associated dataset	unique assembly accession retained in final dataset	klebsiella	104	2	3	1	1	2	1	43	5507	1966	1451	1294	796	2090	0	9	9	FosA6; Klebsiella_pneumoniae_KpnE; Klebsiella_pneumoniae_KpnF; Klebsiella_pneumoniae_KpnG; Klebsiella_pneumoniae_OmpK37; Klebsiella_pneumoniae_acrA; SHV-187; oqxA; oqxB	aminoglycoside; carbapenem; cephalosporin; cephamycin; diaminopyrimidine; fluoroquinolone; fosfomycin; glycylcycline; macrolide; monobactam; nitrofuran; penam; penem; peptide; phenicol; rifamycin; tetracycline; triclosan	99.06	99.79	1	1	yagZ/ecpA	90.07	99.32	2	1	IncFIB(K)_1_Kpn3	IncF	95.09
GCA_022140845.1	PDT000870512.1	GCA_022140845.1_PDT000870512.1_genomic.fna	https://ftp.ncbi.nlm.nih.gov/genomes/all/GCA/022/140/845/GCA_022140845.1_PDT000870512.1/GCA_022140845.1_PDT000870512.1_genomic.fna.gz	GCA_022140845.1	GCA_022140845.1_PDT000870512.1_genomic.gbff.gz!DAGIEI010000001.1	MN-18	Klebsiella pneumoniae	bovine	mastitis milk	2017-11-22	2017	USA	USA	NA	bovine; bovine mastitis; mastitis; milk	retained in final bovine-associated dataset	unique assembly accession retained in final dataset	klebsiella	107	2	1	2	17	27	1	39	4989	1967	1458	1322	242	1564	14	17	11	APH(3'')-Ib; APH(6)-Id; FosA5; Klebsiella_pneumoniae_KpnE; Klebsiella_pneumoniae_KpnF; Klebsiella_pneumoniae_KpnG; Klebsiella_pneumoniae_OmpK37; Klebsiella_pneumoniae_acrA; SHV-1; oqxA; oqxB	aminoglycoside; carbapenem; cephalosporin; cephamycin; diaminopyrimidine; fluoroquinolone; fosfomycin; glycylcycline; macrolide; monobactam; nitrofuran; penam; penem; peptide; phenicol; rifamycin; tetracycline; triclosan	99.09	99.97	1	1	yagZ/ecpA	90.24	99.32	2	2	IncFIB(K)_1_Kpn3; IncHI1B_1_pNDM-MAR	IncF; IncHI	95.72
GCA_045699405.2	ASM4569940v2	GCA_045699405.2_ASM4569940v2_genomic.fna	https://ftp.ncbi.nlm.nih.gov/genomes/all/GCA/045/699/405/GCA_045699405.2_ASM4569940v2/GCA_045699405.2_ASM4569940v2_genomic.fna.gz	GCA_045699405.2	GCA_045699405.2_ASM4569940v2_genomic.gbff.gz!JBJLSU020000001.1	246-3a	Klebsiella pneumoniae	dairy cattle	manure digester	2018/2019	2018	Canada: Ontario	Canada	Ontario	cattle; dairy cattle	retained in final bovine-associated dataset	unique assembly accession retained in final dataset	klebsiella	2159	4	7	1	37	177	4	6	5027	1967	1449	1204	407	1611	0	17	17	APH(3'')-Ib; APH(6)-Id; CTX-M-15; FosA6; Klebsiella_pneumoniae_KpnE; Klebsiella_pneumoniae_KpnF; Klebsiella_pneumoniae_KpnG; Klebsiella_pneumoniae_OmpK37; Klebsiella_pneumoniae_acrA; QnrS1; SHV-106; TEM-1; dfrA14; oqxA; oqxB; sul2; tet(A)	aminoglycoside; carbapenem; cephalosporin; cephamycin; diaminopyrimidine; fluoroquinolone; fosfomycin; glycylcycline; macrolide; monobactam; nitrofuran; penam; penem; peptide; phenicol; rifamycin; sulfonamide; tetracycline; triclosan	99.5	99.86	0	0		NA	NA	3	3	IncFIB(K)_1_Kpn3; IncHI1B_1_pNDM-MAR; IncY_1	IncF; IncHI; IncY	96.34
GCA_029214825.1	PDT001661792.1	GCA_029214825.1_PDT001661792.1_genomic.fna	https://ftp.ncbi.nlm.nih.gov/genomes/all/GCA/029/214/825/GCA_029214825.1_PDT001661792.1/GCA_029214825.1_PDT001661792.1_genomic.fna.gz	GCA_029214825.1	GCA_029214825.1_PDT001661792.1_genomic.gbff.gz!DANYQM010000001.1	N/A	Klebsiella pneumoniae	Bos taurus	milk	2011-08-01	2011	United Kingdom: Scotland	United Kingdom	Scotland	bos taurus; milk	retained in final bovine-associated dataset	unique assembly accession retained in final dataset	klebsiella	-	2	9	2	1	13,13	1	16	4979	1967	1457	1225	330	1555	25	13	9	FosA6; Klebsiella_pneumoniae_KpnE; Klebsiella_pneumoniae_KpnF; Klebsiella_pneumoniae_KpnG; Klebsiella_pneumoniae_OmpK37; Klebsiella_pneumoniae_acrA; SHV-110; oqxA; oqxB	aminoglycoside; carbapenem; cephalosporin; cephamycin; diaminopyrimidine; fluoroquinolone; fosfomycin; glycylcycline; macrolide; monobactam; nitrofuran; penam; penem; peptide; phenicol; rifamycin; tetracycline; triclosan	99.19	99.97	12	12	fyuA; irp1; irp2; yagZ/ecpA; ybtA; ybtE; ybtP; ybtQ; ybtS; ybtT; ybtU; ybtX	98.64	99.94	1	1	IncFIB(K)_1_Kpn3	IncF	98.93
GCF_022341465.1	ASM2234146v1	GCF_022341465.1_ASM2234146v1_genomic.fna	https://ftp.ncbi.nlm.nih.gov/genomes/all/GCF/022/341/465/GCF_022341465.1_ASM2234146v1/GCF_022341465.1_ASM2234146v1_genomic.fna.gz	GCF_022341465.1	GCF_022341465.1_ASM2234146v1_genomic.gbff.gz!NZ_JABFHD010000001.1	EGKP5	Klebsiella pneumoniae	cattle	feces from livestock farm	2015	2015	Egypt: Giza	Egypt	Giza	cattle	retained in final bovine-associated dataset	unique assembly accession retained in final dataset	klebsiella	17	2	1	1	1	4	4	4	5380	1967	1458	1224	731	1955	0	27	23	AAC(6')-Il; APH(3'')-Ib; APH(3')-VI; APH(6)-Id; CTX-M-9; FosA6; Klebsiella_pneumoniae_KpnE; Klebsiella_pneumoniae_KpnF; Klebsiella_pneumoniae_KpnG; Klebsiella_pneumoniae_OmpK37; Klebsiella_pneumoniae_acrA; NDM-1; OXA-10; QnrS1; SHV-134; SHV-187; TEM-1; catII_from_Escherichia_coli_K-12; determinant_of_bleomycin_resistance; oqxA; oqxB; sul1; sul2	aminoglycoside; carbapenem; cephalosporin; cephamycin; diaminopyrimidine; fluoroquinolone; fosfomycin; glycopeptide; glycylcycline; macrolide; monobactam; nitrofuran; penam; penem; peptide; phenicol; rifamycin; sulfonamide; tetracycline; triclosan	99.36	99.99	11	11	fyuA; irp1; irp2; ybtA; ybtE; ybtP; ybtQ; ybtS; ybtT; ybtU; ybtX	99.42	100	6	6	Col440II_1; ColRNAI_1; IncFIB(K)_1_Kpn3; IncFII_1_pKP91; IncL/M(pMU407)_1_pMU407; IncR_1	Col; IncF; IncL/M; IncR	97.5
GCA_022139105.1	PDT000870576.1	GCA_022139105.1_PDT000870576.1_genomic.fna	https://ftp.ncbi.nlm.nih.gov/genomes/all/GCA/022/139/105/GCA_022139105.1_PDT000870576.1/GCA_022139105.1_PDT000870576.1_genomic.fna.gz	GCA_022139105.1	GCA_022139105.1_PDT000870576.1_genomic.gbff.gz!DAGIBF010000001.1	IA-101	Klebsiella pneumoniae	bovine	mastitis milk	2016-01-11	2016	USA	USA	NA	bovine; bovine mastitis; mastitis; milk	retained in final bovine-associated dataset	unique assembly accession retained in final dataset	klebsiella	309	2	9	2	1	13	1	10	4960	1967	1444	1162	387	1549	12	13	9	FosA6; Klebsiella_pneumoniae_KpnE; Klebsiella_pneumoniae_KpnF; Klebsiella_pneumoniae_KpnG; Klebsiella_pneumoniae_OmpK37; Klebsiella_pneumoniae_acrA; SHV-187; oqxA; oqxB	aminoglycoside; carbapenem; cephalosporin; cephamycin; diaminopyrimidine; fluoroquinolone; fosfomycin; glycylcycline; macrolide; monobactam; nitrofuran; penam; penem; peptide; phenicol; rifamycin; tetracycline; triclosan	99.47	99.93	1	1	yagZ/ecpA	90.07	99.32	2	2	IncFIA(HI1)_1_HI1; IncFIB(K)_1_Kpn3	IncF	98.18
GCF_052063115.1	ASM5206311v1	GCF_052063115.1_ASM5206311v1_genomic.fna	https://ftp.ncbi.nlm.nih.gov/genomes/all/GCF/052/063/115/GCF_052063115.1_ASM5206311v1/GCF_052063115.1_ASM5206311v1_genomic.fna.gz	GCF_052063115.1	GCF_052063115.1_ASM5206311v1_genomic.gbff.gz!NZ_CP180686.1	HN148	Klebsiella pneumoniae	Cow	N/A	2019-03	2019	China: Henan	China	Henan	cow	retained in final bovine-associated dataset	unique assembly accession retained in final dataset	klebsiella	-	2	1	1	34	213	4	4	5145	1967	1448	1194	536	1730	1	23	21	AAC(3)-IId; AAC(6')-Ib-cr; APH(3'')-Ib; APH(3')-Ia; APH(6)-Id; FosA6; Klebsiella_pneumoniae_KpnE; Klebsiella_pneumoniae_KpnF; Klebsiella_pneumoniae_KpnG; Klebsiella_pneumoniae_OmpK37; Klebsiella_pneumoniae_acrA; NDM-1; SHV-27; aadA16; arr-3; determinant_of_bleomycin_resistance; dfrA27; oqxA; oqxB; sul1; sul2	aminoglycoside; carbapenem; cephalosporin; cephamycin; diaminopyrimidine; fluoroquinolone; fosfomycin; glycopeptide; glycylcycline; macrolide; monobactam; nitrofuran; penam; penem; peptide; phenicol; rifamycin; sulfonamide; tetracycline; triclosan	99.61	99.98	1	1	yagZ/ecpA	90.07	99.32	2	2	IncA/C2_1; IncFIB(K)_1_Kpn3	IncF; Other	95.53
GCA_046201665.1	PDT000870654.1	GCA_046201665.1_PDT000870654.1_genomic.fna	https://ftp.ncbi.nlm.nih.gov/genomes/all/GCA/046/201/665/GCA_046201665.1_PDT000870654.1/GCA_046201665.1_PDT000870654.1_genomic.fna.gz	GCA_046201665.1	GCA_046201665.1_PDT000870654.1_genomic.gbff.gz!DBDTSM010000001.1	WI-01	Klebsiella pneumoniae	bovine	mastitis milk	2014-01-08	2014	USA	USA	NA	bovine; bovine mastitis; mastitis; milk	retained in final bovine-associated dataset	unique assembly accession retained in final dataset	klebsiella	4	3	1	1	1	3	3	1	4880	1967	1445	1158	310	1468	10	16	10	CTX-M-1; FosA6; Klebsiella_pneumoniae_KpnE; Klebsiella_pneumoniae_KpnF; Klebsiella_pneumoniae_KpnG; Klebsiella_pneumoniae_OmpK37; Klebsiella_pneumoniae_acrA; SHV-187; oqxA; oqxB	aminoglycoside; carbapenem; cephalosporin; cephamycin; diaminopyrimidine; fluoroquinolone; fosfomycin; glycylcycline; macrolide; monobactam; nitrofuran; penam; penem; peptide; phenicol; rifamycin; tetracycline; triclosan	99.32	99.98	1	1	yagZ/ecpA	90.24	99.32	5	5	Col440I_1; IncFIA(HI1)_1_HI1; IncFIB(K)_1_Kpn3; IncN_1; IncR_1	Col; IncF; IncN; IncR	98.83
GCA_041417375.1	ASM4141737v1	GCA_041417375.1_ASM4141737v1_genomic.fna	https://ftp.ncbi.nlm.nih.gov/genomes/all/GCA/041/417/375/GCA_041417375.1_ASM4141737v1/GCA_041417375.1_ASM4141737v1_genomic.fna.gz	GCA_041417375.1	GCA_041417375.1_ASM4141737v1_genomic.gbff.gz!JBGCPA010000001.1	SD361-19	Klebsiella pneumoniae	dairy cattle	milk	2019	2019	China: Shandong	China	Shandong	cattle; dairy cattle; milk	retained in final bovine-associated dataset	unique assembly accession retained in final dataset	klebsiella	4480	2	1	1	1	27	25	34	4988	1967	1457	1154	410	1564	27	9	9	FosA6; Klebsiella_pneumoniae_KpnE; Klebsiella_pneumoniae_KpnF; Klebsiella_pneumoniae_KpnG; Klebsiella_pneumoniae_OmpK37; Klebsiella_pneumoniae_acrA; SHV-187; oqxA; oqxB	aminoglycoside; carbapenem; cephalosporin; cephamycin; diaminopyrimidine; fluoroquinolone; fosfomycin; glycylcycline; macrolide; monobactam; nitrofuran; penam; penem; peptide; phenicol; rifamycin; tetracycline; triclosan	98.53	99.97	1	1	yagZ/ecpA	90.24	99.32	0	0			NA
GCA_002857085.1	ASM285708v1	GCA_002857085.1_ASM285708v1_genomic.fna	https://ftp.ncbi.nlm.nih.gov/genomes/all/GCA/002/857/085/GCA_002857085.1_ASM285708v1/GCA_002857085.1_ASM285708v1_genomic.fna.gz	GCA_002857085.1	GCA_002857085.1_ASM285708v1_genomic.gbff.gz!PIDH01000100.1	D26	Klebsiella pneumoniae	cow	milk	07-Feb-2017	2017	USA: New York	USA	New York	cow; cow milk; milk	retained in final bovine-associated dataset	unique assembly accession retained in final dataset	klebsiella	199	4	34	1	1	21	1	35	5163	1961	1403	1138	661	1799	0	10	10	APH(3'')-Ib; APH(6)-Id; FosA6; Klebsiella_pneumoniae_KpnE; Klebsiella_pneumoniae_KpnF; Klebsiella_pneumoniae_KpnG; Klebsiella_pneumoniae_OmpK37; Klebsiella_pneumoniae_acrA; SHV-187; oqxA	aminoglycoside; carbapenem; cephalosporin; cephamycin; diaminopyrimidine; fluoroquinolone; fosfomycin; glycylcycline; macrolide; monobactam; nitrofuran; penam; penem; peptide; phenicol; rifamycin; tetracycline; triclosan	98.62	99.81	1	1	yagZ/ecpA	90.07	99.32	5	5	Col440II_1; IncFIB(K)_1_Kpn3; IncHI1B_1_pNDM-MAR; IncN3_1; IncX6_1	Col; IncF; IncHI; IncN; IncX	97.82
GCF_035829355.1	ASM3582935v1	GCF_035829355.1_ASM3582935v1_genomic.fna	https://ftp.ncbi.nlm.nih.gov/genomes/all/GCF/035/829/355/GCF_035829355.1_ASM3582935v1/GCF_035829355.1_ASM3582935v1_genomic.fna.gz	GCF_035829355.1	GCF_035829355.1_ASM3582935v1_genomic.gbff.gz!NZ_JAYNAZ010000001.1	30860_C458798	Klebsiella pneumoniae	Bos taurus	milk	2017-08-24	2017	United Kingdom: Scotland	United Kingdom	Scotland	bos taurus; milk	retained in final bovine-associated dataset	unique assembly accession retained in final dataset	klebsiella	294	2	1	2	1	4	4	87	5009	1967	1459	1206	377	1583	0	9	9	FosA6; Klebsiella_pneumoniae_KpnE; Klebsiella_pneumoniae_KpnF; Klebsiella_pneumoniae_KpnG; Klebsiella_pneumoniae_OmpK37; Klebsiella_pneumoniae_acrA; SHV-187; oqxA; oqxB	aminoglycoside; carbapenem; cephalosporin; cephamycin; diaminopyrimidine; fluoroquinolone; fosfomycin; glycylcycline; macrolide; monobactam; nitrofuran; penam; penem; peptide; phenicol; rifamycin; tetracycline; triclosan	99.14	99.97	1	1	yagZ/ecpA	90.07	99.32	2	2	IncFIB(K)_1_Kpn3; IncN2_1	IncF; IncN	98.62
GCA_003432265.1	ASM343226v1	GCA_003432265.1_ASM343226v1_genomic.fna	https://ftp.ncbi.nlm.nih.gov/genomes/all/GCA/003/432/265/GCA_003432265.1_ASM343226v1/GCA_003432265.1_ASM343226v1_genomic.fna.gz	GCA_003432265.1	GCA_003432265.1_ASM343226v1_genomic.gbff.gz!CP031798.1	QMP B2-170	Klebsiella pneumoniae	Bovine	N/A	2006	2006	USA	USA	NA	bovine	retained in final bovine-associated dataset	unique assembly accession retained in final dataset	klebsiella	43	2	6	1	5	11	1	15	5002	1967	1453	1315	267	1582	0	9	9	FosA5; Klebsiella_pneumoniae_KpnE; Klebsiella_pneumoniae_KpnF; Klebsiella_pneumoniae_KpnG; Klebsiella_pneumoniae_OmpK37; Klebsiella_pneumoniae_acrA; SHV-187; oqxA; oqxB	aminoglycoside; carbapenem; cephalosporin; cephamycin; diaminopyrimidine; fluoroquinolone; fosfomycin; glycylcycline; macrolide; monobactam; nitrofuran; penam; penem; peptide; phenicol; rifamycin; tetracycline; triclosan	98.8	99.95	0	0		NA	NA	2	2	IncFIB(K)_1_Kpn3; IncHI1B_1_pNDM-MAR	IncF; IncHI	95.72
GCA_041419855.1	ASM4141985v1	GCA_041419855.1_ASM4141985v1_genomic.fna	https://ftp.ncbi.nlm.nih.gov/genomes/all/GCA/041/419/855/GCA_041419855.1_ASM4141985v1/GCA_041419855.1_ASM4141985v1_genomic.fna.gz	GCA_041419855.1	GCA_041419855.1_ASM4141985v1_genomic.gbff.gz!JBGCSP010000001.1	HB4-19	Klebsiella pneumoniae	dairy cattle	milk	2019	2019	China: Hebei	China	Hebei	cattle; dairy cattle; milk	retained in final bovine-associated dataset	unique assembly accession retained in final dataset	klebsiella	234	2	1	2	1	7	1	24	5413	1967	1456	1181	809	1990	0	9	9	FosA6; Klebsiella_pneumoniae_KpnE; Klebsiella_pneumoniae_KpnF; Klebsiella_pneumoniae_KpnG; Klebsiella_pneumoniae_OmpK37; Klebsiella_pneumoniae_acrA; SHV-27; oqxA; oqxB	aminoglycoside; carbapenem; cephalosporin; cephamycin; diaminopyrimidine; fluoroquinolone; fosfomycin; glycylcycline; macrolide; monobactam; nitrofuran; penam; penem; peptide; phenicol; rifamycin; tetracycline; triclosan	99.12	99.97	1	1	yagZ/ecpA	90.07	99.32	2	2	IncFIB(K)_1_Kpn3; RepA_1_pKPC-CAV1321	IncF; repA	99.47
GCA_041420115.1	ASM4142011v1	GCA_041420115.1_ASM4142011v1_genomic.fna	https://ftp.ncbi.nlm.nih.gov/genomes/all/GCA/041/420/115/GCA_041420115.1_ASM4142011v1/GCA_041420115.1_ASM4142011v1_genomic.fna.gz	GCA_041420115.1	GCA_041420115.1_ASM4142011v1_genomic.gbff.gz!JBGCTC010000001.1	HB23-18	Klebsiella pneumoniae	dairy cattle	milk	2018	2018	China: Hebei	China	Hebei	cattle; dairy cattle; milk	retained in final bovine-associated dataset	unique assembly accession retained in final dataset	klebsiella	111	2	1	5	1	17	4	42	5026	1966	1459	1210	391	1601	1	9	9	FosA6; Klebsiella_pneumoniae_KpnE; Klebsiella_pneumoniae_KpnF; Klebsiella_pneumoniae_KpnG; Klebsiella_pneumoniae_OmpK37; Klebsiella_pneumoniae_acrA; SHV-187; oqxA; oqxB	aminoglycoside; carbapenem; cephalosporin; cephamycin; diaminopyrimidine; fluoroquinolone; fosfomycin; glycylcycline; macrolide; monobactam; nitrofuran; penam; penem; peptide; phenicol; rifamycin; tetracycline; triclosan	99.02	99.97	1	1	yagZ/ecpA	90.07	99.32	3	3	Col440I_1; IncFIB(K)_1_Kpn3; IncFII_1_pKP91	Col; IncF	95.51
GCF_029541785.1	ASM2954178v1	GCF_029541785.1_ASM2954178v1_genomic.fna	https://ftp.ncbi.nlm.nih.gov/genomes/all/GCF/029/541/785/GCF_029541785.1_ASM2954178v1/GCF_029541785.1_ASM2954178v1_genomic.fna.gz	GCF_029541785.1	GCF_029541785.1_ASM2954178v1_genomic.gbff.gz!NZ_CP089870.1	KP037	Klebsiella pneumoniae	Milk	N/A	2018	2018	China: Shanghai	China	Shanghai	milk	retained in final bovine-associated dataset	unique assembly accession retained in final dataset	klebsiella	490	4	1	1	1	21	1	6	5197	1967	1457	1258	515	1773	0	12	12	APH(3'')-Ib; APH(6)-Id; FosA6; Klebsiella_pneumoniae_KpnE; Klebsiella_pneumoniae_KpnF; Klebsiella_pneumoniae_KpnG; Klebsiella_pneumoniae_OmpK37; Klebsiella_pneumoniae_acrA; SHV-187; oqxA; oqxB; tet(A)	aminoglycoside; carbapenem; cephalosporin; cephamycin; diaminopyrimidine; fluoroquinolone; fosfomycin; glycylcycline; macrolide; monobactam; nitrofuran; penam; penem; peptide; phenicol; rifamycin; tetracycline; triclosan	98.75	99.66	15	15	fyuA; iroN; irp1; irp2; iucB; iucC; yagZ/ecpA; ybtA; ybtE; ybtP; ybtQ; ybtS; ybtT; ybtU; ybtX	97.46	99.94	2	2	IncFIB(K)_1_Kpn3; IncFIB(pKPHS1)_1_pKPHS1	IncF	98.75
GCA_051209215.1	ASM5120921v1	GCA_051209215.1_ASM5120921v1_genomic.fna	https://ftp.ncbi.nlm.nih.gov/genomes/all/GCA/051/209/215/GCA_051209215.1_ASM5120921v1/GCA_051209215.1_ASM5120921v1_genomic.fna.gz	GCA_051209215.1	GCA_051209215.1_ASM5120921v1_genomic.gbff.gz!JBLURP010000001.1	HN122	Klebsiella pneumoniae	cow	milk	2019-03	2019	China: Henan	China	Henan	cow; cow milk; milk	retained in final bovine-associated dataset	unique assembly accession retained in final dataset	klebsiella	3687	196	3	2	233	9	4	4	5359	1966	1451	1243	699	1942	0	31	30	AAC(3)-IV; ANT(3'')-IIa; APH(3')-Ia; CTX-M-14; DHA-1; FosA3; FosA6; Klebsiella_pneumoniae_KpnE; Klebsiella_pneumoniae_KpnF; Klebsiella_pneumoniae_KpnG; Klebsiella_pneumoniae_OmpK37; Klebsiella_pneumoniae_acrA; QnrB4; SHV-182; aadA16; aadA17; arr-3; cmlA1; dfrA12; dfrA27; floR; linG; mefB; oqxA; oqxB; qacH; sul1; sul2; sul3; tet(B)	aminoglycoside; carbapenem; cephalosporin; cephamycin; diaminopyrimidine; fluoroquinolone; fosfomycin; glycylcycline; lincosamide; macrolide; monobactam; nitrofuran; penam; penem; peptide; phenicol; rifamycin; sulfonamide; tetracycline; triclosan	99.29	99.42	1	1	yagZ/ecpA	90.07	99.32	4	4	IncFIB(K)_1_Kpn3; IncHI1B_1_pNDM-MAR; IncHI2A_1; IncHI2_1	IncF; IncHI	97.65
GCA_021020715.1	ASM2102071v1	GCA_021020715.1_ASM2102071v1_genomic.fna	https://ftp.ncbi.nlm.nih.gov/genomes/all/GCA/021/020/715/GCA_021020715.1_ASM2102071v1/GCA_021020715.1_ASM2102071v1_genomic.fna.gz	GCA_021020715.1	GCA_021020715.1_ASM2102071v1_genomic.gbff.gz!JAIBNZ010000001.1	Ke33	Klebsiella pneumoniae	cow	milk	2019-09-12	2019	China: Hubei	China	Hubei	cow; cow milk; milk	retained in final bovine-associated dataset	unique assembly accession retained in final dataset	klebsiella	5370	2	1	195	1	9	1	13	5216	1967	1425	1119	705	1824	0	22	22	AAC(3)-IId; ANT(3'')-IIa; FosA6; Klebsiella_pneumoniae_KpnE; Klebsiella_pneumoniae_KpnF; Klebsiella_pneumoniae_KpnG; Klebsiella_pneumoniae_OmpK37; Klebsiella_pneumoniae_acrA; LAP-2; QnrS1; TEM-1; aadA2; cmlA1; dfrA12; floR; mefB; oqxA; oqxB; qacH; sul2; sul3; tet(A)	aminoglycoside; carbapenem; cephalosporin; cephamycin; diaminopyrimidine; fluoroquinolone; fosfomycin; glycylcycline; macrolide; monobactam; nitrofuran; penam; penem; peptide; phenicol; rifamycin; sulfonamide; tetracycline; triclosan	99.04	99.09	1	1	yagZ/ecpA	90.07	99.32	2	2	IncFIB(K)_1_Kpn3; IncFIB(Mar)_1_pNDM-Mar	IncF	96.89
GCA_037026455.1	ASM3702645v1	GCA_037026455.1_ASM3702645v1_genomic.fna	https://ftp.ncbi.nlm.nih.gov/genomes/all/GCA/037/026/455/GCA_037026455.1_ASM3702645v1/GCA_037026455.1_ASM3702645v1_genomic.fna.gz	GCA_037026455.1	GCA_037026455.1_ASM3702645v1_genomic.gbff.gz!JAQZCC010000100.1	kp102	Klebsiella pneumoniae	cow	N/A	2022-02-20	2022	China: Xinjiang	China	Xinjiang	cow	retained in final bovine-associated dataset	unique assembly accession retained in final dataset	klebsiella	252	2	5	1	1	9	1	6	5556	1967	1446	1293	850	2143	0	9	9	FosA5; Klebsiella_pneumoniae_KpnE; Klebsiella_pneumoniae_KpnF; Klebsiella_pneumoniae_KpnG; Klebsiella_pneumoniae_OmpK37; Klebsiella_pneumoniae_acrA; SHV-120; oqxA; oqxB	aminoglycoside; carbapenem; cephalosporin; cephamycin; diaminopyrimidine; fluoroquinolone; fosfomycin; glycylcycline; macrolide; monobactam; nitrofuran; penam; penem; peptide; phenicol; rifamycin; tetracycline; triclosan	98.8	99.97	1	1	yagZ/ecpA	90.1	99.66	7	6	Col440II_1; Col440I_1; IncFIA(HI1)_1_HI1; IncFIB(K)_1_Kpn3; IncFIB(Mar)_1_pNDM-Mar; IncFII_1_pKP91	Col; IncF	96.54
GCF_028894005.1	ASM2889400v1	GCF_028894005.1_ASM2889400v1_genomic.fna	https://ftp.ncbi.nlm.nih.gov/genomes/all/GCF/028/894/005/GCF_028894005.1_ASM2889400v1/GCF_028894005.1_ASM2889400v1_genomic.fna.gz	GCF_028894005.1	GCF_028894005.1_ASM2889400v1_genomic.gbff.gz!NZ_JARCMV010000100.1	PK-542	Klebsiella pneumoniae	Bos taurus	dairy Farm	2021-10-21	2021	Pakistan	Pakistan	NA	bos taurus	retained in final bovine-associated dataset	unique assembly accession retained in final dataset	klebsiella	605	4	35	2	1	112	7	70	5151	1967	1451	1129	604	1733	0	9	9	FosA6; Klebsiella_pneumoniae_KpnE; Klebsiella_pneumoniae_KpnF; Klebsiella_pneumoniae_KpnG; Klebsiella_pneumoniae_OmpK37; Klebsiella_pneumoniae_acrA; SHV-187; oqxA; oqxB	aminoglycoside; carbapenem; cephalosporin; cephamycin; diaminopyrimidine; fluoroquinolone; fosfomycin; glycylcycline; macrolide; monobactam; nitrofuran; penam; penem; peptide; phenicol; rifamycin; tetracycline; triclosan	98.82	99.96	0	0		NA	NA	1	1	IncFIB(K)_1_Kpn3	IncF	91.25
GCF_030512265.1	ASM3051226v1	GCF_030512265.1_ASM3051226v1_genomic.fna	https://ftp.ncbi.nlm.nih.gov/genomes/all/GCF/030/512/265/GCF_030512265.1_ASM3051226v1/GCF_030512265.1_ASM3051226v1_genomic.fna.gz	GCF_030512265.1	GCF_030512265.1_ASM3051226v1_genomic.gbff.gz!NZ_JAULSG010000020.1	MNH_G2C5F	Klebsiella pneumoniae	Bos taurus	feces	2022-10-20	2022	Bangladesh: Gazipur	Bangladesh	Gazipur	bos taurus	retained in final bovine-associated dataset	unique assembly accession retained in final dataset	klebsiella	273	3	4	6	1	7	4	4	4995	1967	1455	1198	375	1573	0	20	20	AAC(3)-IId; FosA6; Klebsiella_pneumoniae_KpnE; Klebsiella_pneumoniae_KpnF; Klebsiella_pneumoniae_KpnG; Klebsiella_pneumoniae_OmpK37; Klebsiella_pneumoniae_acrA; LAP-2; QnrS1; SHV-11; aadA5; dfrA17; floR; mphA; oqxA; oqxB; sul1; sul2; tet(A); tet(D)	aminoglycoside; carbapenem; cephalosporin; cephamycin; diaminopyrimidine; fluoroquinolone; fosfomycin; glycylcycline; macrolide; monobactam; nitrofuran; penam; penem; peptide; phenicol; rifamycin; sulfonamide; tetracycline; triclosan	99.54	99.79	1	1	yagZ/ecpA	90.07	99.32	5	5	Col440I_1; IncFIA(HI1)_1_HI1; IncFIB(K)_1_Kpn3; IncFII_1_pKP91; IncHI1B_1_pNDM-MAR	Col; IncF; IncHI	94.2
GCA_029677315.1	ASM2967731v1	GCA_029677315.1_ASM2967731v1_genomic.fna	https://ftp.ncbi.nlm.nih.gov/genomes/all/GCA/029/677/315/GCA_029677315.1_ASM2967731v1/GCA_029677315.1_ASM2967731v1_genomic.fna.gz	GCA_029677315.1	GCA_029677315.1_ASM2967731v1_genomic.gbff.gz!JALNMA010000001.1	HB-21	Klebsiella pneumoniae	bovine	milk	2021-10-12	2021	China: Hebei	China	Hebei	bovine; bovine milk; milk	retained in final bovine-associated dataset	unique assembly accession retained in final dataset	klebsiella	896	2	9	2	1	13	1	38	5358	1966	1460	1194	738	1932	0	15	15	APH(3'')-Ib; APH(6)-Id; FosA6; Klebsiella_pneumoniae_KpnE; Klebsiella_pneumoniae_KpnF; Klebsiella_pneumoniae_KpnG; Klebsiella_pneumoniae_OmpK37; Klebsiella_pneumoniae_acrA; QnrS1; SHV-110; mphA; oqxA; oqxB; sul2; tet(B)	aminoglycoside; carbapenem; cephalosporin; cephamycin; diaminopyrimidine; fluoroquinolone; fosfomycin; glycylcycline; macrolide; monobactam; nitrofuran; penam; penem; peptide; phenicol; rifamycin; sulfonamide; tetracycline; triclosan	99.48	99.98	1	1	yagZ/ecpA	90.07	99.32	4	4	Col440I_1; IncFII(pKPX1); IncHI2A_1; IncHI2_1	Col; IncF; IncHI	98.03
GCF_041448395.1	ASM4144839v1	GCF_041448395.1_ASM4144839v1_genomic.fna	https://ftp.ncbi.nlm.nih.gov/genomes/all/GCF/041/448/395/GCF_041448395.1_ASM4144839v1/GCF_041448395.1_ASM4144839v1_genomic.fna.gz	GCF_041448395.1	GCF_041448395.1_ASM4144839v1_genomic.gbff.gz!NZ_JBGMWA010000001.1	K-BYS20e89	Klebsiella pneumoniae	cow	swab sample	2020-08	2020	China: Hubei	China	Hubei	cow	retained in final bovine-associated dataset	unique assembly accession retained in final dataset	klebsiella	528	32	5	1	1	9	4	18	5369	1965	1454	1199	751	1950	0	11	11	APH(3'')-Ib; APH(6)-Id; FosA6; Klebsiella_pneumoniae_KpnE; Klebsiella_pneumoniae_KpnF; Klebsiella_pneumoniae_KpnG; Klebsiella_pneumoniae_OmpK37; Klebsiella_pneumoniae_acrA; SHV-187; oqxA; oqxB	aminoglycoside; carbapenem; cephalosporin; cephamycin; diaminopyrimidine; fluoroquinolone; fosfomycin; glycylcycline; macrolide; monobactam; nitrofuran; penam; penem; peptide; phenicol; rifamycin; tetracycline; triclosan	99.39	99.98	1	1	yagZ/ecpA	90.24	99.32	4	4	Col(MG828)_1; IncFIB(K)_1_Kpn3; IncFIB(Mar)_1_pNDM-Mar; IncR_1	Col; IncF; IncR	97.28
GCA_022138765.1	PDT000870595.1	GCA_022138765.1_PDT000870595.1_genomic.fna	https://ftp.ncbi.nlm.nih.gov/genomes/all/GCA/022/138/765/GCA_022138765.1_PDT000870595.1/GCA_022138765.1_PDT000870595.1_genomic.fna.gz	GCA_022138765.1	GCA_022138765.1_PDT000870595.1_genomic.gbff.gz!DAGIAR010000001.1	IA-083	Klebsiella pneumoniae	bovine	mastitis milk	2015-11-07	2015	USA	USA	NA	bovine; bovine mastitis; mastitis; milk	retained in final bovine-associated dataset	unique assembly accession retained in final dataset	klebsiella	111	2	1	5	1	17	4	42	5075	1960	1395	1038	682	1720	3	13	9	FosA6; Klebsiella_pneumoniae_KpnE; Klebsiella_pneumoniae_KpnF; Klebsiella_pneumoniae_KpnG; Klebsiella_pneumoniae_OmpK37; Klebsiella_pneumoniae_acrA; SHV-187; oqxA; oqxB	aminoglycoside; carbapenem; cephalosporin; cephamycin; diaminopyrimidine; fluoroquinolone; fosfomycin; glycylcycline; macrolide; monobactam; nitrofuran; penam; penem; peptide; phenicol; rifamycin; tetracycline; triclosan	99.11	99.98	1	1	yagZ/ecpA	90.07	99.32	1	1	IncFIB(K)_1_Kpn3	IncF	91.07
GCA_002857205.1	ASM285720v1	GCA_002857205.1_ASM285720v1_genomic.fna	https://ftp.ncbi.nlm.nih.gov/genomes/all/GCA/002/857/205/GCA_002857205.1_ASM285720v1/GCA_002857205.1_ASM285720v1_genomic.fna.gz	GCA_002857205.1	GCA_002857205.1_ASM285720v1_genomic.gbff.gz!PICP01000100.1	C21	Klebsiella pneumoniae	cow	milk	14-Jan-2017	2017	USA: New York	USA	New York	cow; cow milk; milk	retained in final bovine-associated dataset	unique assembly accession retained in final dataset	klebsiella	290	2	1	1	37	10	1	86	4779	1964	1412	1060	343	1403	0	9	9	FosA6; Klebsiella_pneumoniae_KpnE; Klebsiella_pneumoniae_KpnF; Klebsiella_pneumoniae_KpnG; Klebsiella_pneumoniae_OmpK37; Klebsiella_pneumoniae_acrA; SHV-1; oqxA; oqxB	aminoglycoside; carbapenem; cephalosporin; cephamycin; diaminopyrimidine; fluoroquinolone; fosfomycin; glycylcycline; macrolide; monobactam; nitrofuran; penam; penem; peptide; phenicol; rifamycin; tetracycline; triclosan	98.64	99.97	1	1	yagZ/ecpA	90.07	99.32	3	3	Col440I_1; IncFIB(K)_1_Kpn3; IncFII_1_pKP91	Col; IncF	97.18
GCF_046088645.1	ASM4608864v1	GCF_046088645.1_ASM4608864v1_genomic.fna	https://ftp.ncbi.nlm.nih.gov/genomes/all/GCF/046/088/645/GCF_046088645.1_ASM4608864v1/GCF_046088645.1_ASM4608864v1_genomic.fna.gz	GCF_046088645.1	GCF_046088645.1_ASM4608864v1_genomic.gbff.gz!NZ_JARAIP010000001.1	kpY40B	Klebsiella pneumoniae	cow	N/A	2022-02-20	2022	China: Xinjiang	China	Xinjiang	cow	retained in final bovine-associated dataset	unique assembly accession retained in final dataset	klebsiella	857	2	35	2	35	56	24	19	5279	1967	1458	1182	672	1854	0	9	9	FosA5; Klebsiella_pneumoniae_KpnE; Klebsiella_pneumoniae_KpnF; Klebsiella_pneumoniae_KpnG; Klebsiella_pneumoniae_OmpK37; Klebsiella_pneumoniae_acrA; SHV-187; oqxA; oqxB	aminoglycoside; carbapenem; cephalosporin; cephamycin; diaminopyrimidine; fluoroquinolone; fosfomycin; glycylcycline; macrolide; monobactam; nitrofuran; penam; penem; peptide; phenicol; rifamycin; tetracycline; triclosan	98.93	99.97	1	1	yagZ/ecpA	90.24	99.32	3	3	IncFIB(K)_1_Kpn3; IncFIB(Mar)_1_pNDM-Mar; IncFII_1_pKP91	IncF	98.43
GCA_046088465.1	ASM4608846v1	GCA_046088465.1_ASM4608846v1_genomic.fna	https://ftp.ncbi.nlm.nih.gov/genomes/all/GCA/046/088/465/GCA_046088465.1_ASM4608846v1/GCA_046088465.1_ASM4608846v1_genomic.fna.gz	GCA_046088465.1	GCA_046088465.1_ASM4608846v1_genomic.gbff.gz!JARAIF010000001.1	kp632	Klebsiella pneumoniae	cow	N/A	2022-02-20	2022	China: Xinjiang	China	Xinjiang	cow	retained in final bovine-associated dataset	unique assembly accession retained in final dataset	klebsiella	37	2	9	2	1	13	1	16	5208	1967	1455	1266	520	1786	0	12	12	APH(3'')-Ib; APH(6)-Id; FosA6; Klebsiella_pneumoniae_KpnE; Klebsiella_pneumoniae_KpnF; Klebsiella_pneumoniae_KpnG; Klebsiella_pneumoniae_OmpK37; Klebsiella_pneumoniae_acrA; SHV-110; oqxA; oqxB; tet(B)	aminoglycoside; carbapenem; cephalosporin; cephamycin; diaminopyrimidine; fluoroquinolone; fosfomycin; glycylcycline; macrolide; monobactam; nitrofuran; penam; penem; peptide; phenicol; rifamycin; tetracycline; triclosan	99.15	99.97	1	1	yagZ/ecpA	90.07	99.32	4	4	IncFIA(HI1)_1_HI1; IncFIB(K)_1_Kpn3; IncFIB(Mar)_1_pNDM-Mar; IncHI1B_1_pNDM-MAR	IncF; IncHI	96.97
GCA_028894965.1	ASM2889496v1	GCA_028894965.1_ASM2889496v1_genomic.fna	https://ftp.ncbi.nlm.nih.gov/genomes/all/GCA/028/894/965/GCA_028894965.1_ASM2889496v1/GCA_028894965.1_ASM2889496v1_genomic.fna.gz	GCA_028894965.1	GCA_028894965.1_ASM2889496v1_genomic.gbff.gz!JARCMW010000100.1	PK-541	Klebsiella pneumoniae	Bos taurus	dairy Farm	2021-10-21	2021	Pakistan	Pakistan	NA	bos taurus	retained in final bovine-associated dataset	unique assembly accession retained in final dataset	klebsiella	1315	14	3	6	1	21	10	1	5017	1967	1449	1140	461	1601	0	9	9	FosA6; Klebsiella_pneumoniae_KpnE; Klebsiella_pneumoniae_KpnF; Klebsiella_pneumoniae_KpnG; Klebsiella_pneumoniae_OmpK37; Klebsiella_pneumoniae_acrA; SHV-1; oqxA; oqxB	aminoglycoside; carbapenem; cephalosporin; cephamycin; diaminopyrimidine; fluoroquinolone; fosfomycin; glycylcycline; macrolide; monobactam; nitrofuran; penam; penem; peptide; phenicol; rifamycin; tetracycline; triclosan	98.06	99.78	1	1	yagZ/ecpA	90.07	99.32	5	5	Col440I_1; IncFIA(HI1)_1_HI1; IncFIB(K)_1_Kpn3; IncHI1B_1_pNDM-MAR; IncR_1	Col; IncF; IncHI; IncR	96.57
GCA_028894545.1	ASM2889454v1	GCA_028894545.1_ASM2889454v1_genomic.fna	https://ftp.ncbi.nlm.nih.gov/genomes/all/GCA/028/894/545/GCA_028894545.1_ASM2889454v1/GCA_028894545.1_ASM2889454v1_genomic.fna.gz	GCA_028894545.1	GCA_028894545.1_ASM2889454v1_genomic.gbff.gz!JARCML010000010.1	PK-553	Klebsiella pneumoniae	Bos taurus	dairy Farm	2021-10-21	2021	Pakistan	Pakistan	NA	bos taurus	retained in final bovine-associated dataset	unique assembly accession retained in final dataset	klebsiella	-	2	1	1	1	4	4	~4	4780	1966	1457	1100	257	1357	0	9	9	FosA5; Klebsiella_pneumoniae_KpnE; Klebsiella_pneumoniae_KpnF; Klebsiella_pneumoniae_KpnG; Klebsiella_pneumoniae_OmpK37; Klebsiella_pneumoniae_acrA; SHV-187; oqxA; oqxB	aminoglycoside; carbapenem; cephalosporin; cephamycin; diaminopyrimidine; fluoroquinolone; fosfomycin; glycylcycline; macrolide; monobactam; nitrofuran; penam; penem; peptide; phenicol; rifamycin; tetracycline; triclosan	98.7	99.87	0	0		NA	NA	0	0			NA
GCA_051209715.1	ASM5120971v1	GCA_051209715.1_ASM5120971v1_genomic.fna	https://ftp.ncbi.nlm.nih.gov/genomes/all/GCA/051/209/715/GCA_051209715.1_ASM5120971v1/GCA_051209715.1_ASM5120971v1_genomic.fna.gz	GCA_051209715.1	GCA_051209715.1_ASM5120971v1_genomic.gbff.gz!JBLUQQ010000001.1	HN89	Klebsiella pneumoniae	cow	milk	2019-03	2019	China: Henan	China	Henan	cow; cow milk; milk	retained in final bovine-associated dataset	unique assembly accession retained in final dataset	klebsiella	716	71	1	1	2	16	4	164	5188	1967	1453	1169	599	1768	0	18	18	APH(3'')-Ib; APH(6)-Id; CTX-M-3; FosA6; Klebsiella_pneumoniae_KpnE; Klebsiella_pneumoniae_KpnF; Klebsiella_pneumoniae_KpnG; Klebsiella_pneumoniae_OmpK37; Klebsiella_pneumoniae_acrA; QnrS1; SHV-27; TEM-1; dfrA14; floR; oqxA; oqxB; sul2; tet(A)	aminoglycoside; carbapenem; cephalosporin; cephamycin; diaminopyrimidine; fluoroquinolone; fosfomycin; glycylcycline; macrolide; monobactam; nitrofuran; penam; penem; peptide; phenicol; rifamycin; sulfonamide; tetracycline; triclosan	99.59	99.72	1	1	yagZ/ecpA	90.07	99.32	4	4	Col440I_1; IncFIB(K)_1_Kpn3; IncL/M(pOXA-48)_1_pOXA-48; IncN3_1	Col; IncF; IncL/M; IncN	99.08
GCA_045699555.2	ASM4569955v2	GCA_045699555.2_ASM4569955v2_genomic.fna	https://ftp.ncbi.nlm.nih.gov/genomes/all/GCA/045/699/555/GCA_045699555.2_ASM4569955v2/GCA_045699555.2_ASM4569955v2_genomic.fna.gz	GCA_045699555.2	GCA_045699555.2_ASM4569955v2_genomic.gbff.gz!JBJLTH020000001.1	60.3	Klebsiella pneumoniae	dairy cattle	manure digester	2018/2019	2018	Canada: Ontario	Canada	Ontario	cattle; dairy cattle	retained in final bovine-associated dataset	unique assembly accession retained in final dataset	klebsiella	147	3	4	6	1	7	4	38	5194	1967	1454	1260	513	1773	0	19	19	AAC(6')-Ib-cr; APH(3')-Ia; CTX-M-15; FosA6; Klebsiella_pneumoniae_KpnE; Klebsiella_pneumoniae_KpnF; Klebsiella_pneumoniae_KpnG; Klebsiella_pneumoniae_OmpK37; Klebsiella_pneumoniae_acrA; OXA-1; SHV-11; TEM-1; aadA2; dfrA12; mphA; oqxA; oqxB; sul1; tet(A)	aminoglycoside; carbapenem; cephalosporin; cephamycin; diaminopyrimidine; fluoroquinolone; fosfomycin; glycylcycline; macrolide; monobactam; nitrofuran; penam; penem; peptide; phenicol; rifamycin; sulfonamide; tetracycline; triclosan	99.49	99.77	12	12	fyuA; irp1; irp2; yagZ/ecpA; ybtA; ybtE; ybtP; ybtQ; ybtS; ybtT; ybtU; ybtX	98.56	99.94	3	3	Col(MG828)_1; Col440I_1; IncFIB(K)_1_Kpn3	Col; IncF	95.29
GCA_022140745.1	PDT000870521.1	GCA_022140745.1_PDT000870521.1_genomic.fna	https://ftp.ncbi.nlm.nih.gov/genomes/all/GCA/022/140/745/GCA_022140745.1_PDT000870521.1/GCA_022140745.1_PDT000870521.1_genomic.fna.gz	GCA_022140745.1	GCA_022140745.1_PDT000870521.1_genomic.gbff.gz!DAGIEG010000001.1	MN-15	Klebsiella pneumoniae	bovine	mastitis milk	2017-04-26	2017	USA	USA	NA	bovine; bovine mastitis; mastitis; milk	retained in final bovine-associated dataset	unique assembly accession retained in final dataset	klebsiella	107	2	1	2	17	27	1	39	5041	1967	1457	1319	298	1617	18	13	9	FosA5; Klebsiella_pneumoniae_KpnE; Klebsiella_pneumoniae_KpnF; Klebsiella_pneumoniae_KpnG; Klebsiella_pneumoniae_OmpK37; Klebsiella_pneumoniae_acrA; SHV-1; oqxA; oqxB	aminoglycoside; carbapenem; cephalosporin; cephamycin; diaminopyrimidine; fluoroquinolone; fosfomycin; glycylcycline; macrolide; monobactam; nitrofuran; penam; penem; peptide; phenicol; rifamycin; tetracycline; triclosan	98.84	99.97	1	1	yagZ/ecpA	90.24	99.32	4	3	Col440I_1; IncFIB(K)_1_Kpn3; IncR_1	Col; IncF; IncR	95.4
GCF_035831835.1	ASM3583183v1	GCF_035831835.1_ASM3583183v1_genomic.fna	https://ftp.ncbi.nlm.nih.gov/genomes/all/GCF/035/831/835/GCF_035831835.1_ASM3583183v1/GCF_035831835.1_ASM3583183v1_genomic.fna.gz	GCF_035831835.1	GCF_035831835.1_ASM3583183v1_genomic.gbff.gz!NZ_JAYNBH010000001.1	30864_C466184	Klebsiella pneumoniae	Bos taurus	milk	2019-07-30	2019	United Kingdom: Scotland	United Kingdom	Scotland	bos taurus; milk	retained in final bovine-associated dataset	unique assembly accession retained in final dataset	klebsiella	107	2	1	2	17	27	1	39	5070	1967	1459	1367	277	1644	0	9	9	FosA5; Klebsiella_pneumoniae_KpnE; Klebsiella_pneumoniae_KpnF; Klebsiella_pneumoniae_KpnG; Klebsiella_pneumoniae_OmpK37; Klebsiella_pneumoniae_acrA; SHV-1; oqxA; oqxB	aminoglycoside; carbapenem; cephalosporin; cephamycin; diaminopyrimidine; fluoroquinolone; fosfomycin; glycylcycline; macrolide; monobactam; nitrofuran; penam; penem; peptide; phenicol; rifamycin; tetracycline; triclosan	98.91	99.95	1	1	yagZ/ecpA	90.24	99.32	3	3	Col440I_1; IncFIB(K)_1_Kpn3; IncHI1B_1_pNDM-MAR	Col; IncF; IncHI	95.68
GCF_045699055.2	ASM4569905v2	GCF_045699055.2_ASM4569905v2_genomic.fna	https://ftp.ncbi.nlm.nih.gov/genomes/all/GCF/045/699/055/GCF_045699055.2_ASM4569905v2/GCF_045699055.2_ASM4569905v2_genomic.fna.gz	GCF_045699055.2	GCF_045699055.2_ASM4569905v2_genomic.gbff.gz!NZ_JBJLSR020000001.1	269-2e	Klebsiella pneumoniae	dairy cattle	manure digester	2018/2019	2018	Canada: Ontario	Canada	Ontario	cattle; dairy cattle	retained in final bovine-associated dataset	unique assembly accession retained in final dataset	klebsiella	3369	2	1	2	3	8	4	39	4947	1967	1459	1216	305	1521	0	12	12	CTX-M-1; FosA6; Klebsiella_pneumoniae_KpnE; Klebsiella_pneumoniae_KpnF; Klebsiella_pneumoniae_KpnG; Klebsiella_pneumoniae_OmpK37; Klebsiella_pneumoniae_acrA; SHV-187; oqxA; oqxB; sul2; tet(A)	aminoglycoside; carbapenem; cephalosporin; cephamycin; diaminopyrimidine; fluoroquinolone; fosfomycin; glycylcycline; macrolide; monobactam; nitrofuran; penam; penem; peptide; phenicol; rifamycin; sulfonamide; tetracycline; triclosan	99.06	99.79	1	1	yagZ/ecpA	90.07	99.32	1	1	IncI1_1_Alpha	Other	99.3
GCF_048144155.1	ASM4814415v1	GCF_048144155.1_ASM4814415v1_genomic.fna	https://ftp.ncbi.nlm.nih.gov/genomes/all/GCF/048/144/155/GCF_048144155.1_ASM4814415v1/GCF_048144155.1_ASM4814415v1_genomic.fna.gz	GCF_048144155.1	GCF_048144155.1_ASM4814415v1_genomic.gbff.gz!NZ_JBLUSI010000001.1	281-2c	Klebsiella pneumoniae	dairy cattle	manure digester	2018/2019	2018	Canada: Ontario	Canada	Ontario	cattle; dairy cattle	retained in final bovine-associated dataset	unique assembly accession retained in final dataset	klebsiella	1966	2	1	2	1	10	4	42	5175	1967	1456	1221	531	1752	2	19	17	APH(3'')-Ib; APH(6)-Id; CTX-M-15; FosA6; Klebsiella_pneumoniae_KpnE; Klebsiella_pneumoniae_KpnF; Klebsiella_pneumoniae_KpnG; Klebsiella_pneumoniae_OmpK37; Klebsiella_pneumoniae_acrA; QnrS1; SHV-110; TEM-1; dfrA14; oqxA; oqxB; sul2; tet(A)	aminoglycoside; carbapenem; cephalosporin; cephamycin; diaminopyrimidine; fluoroquinolone; fosfomycin; glycylcycline; macrolide; monobactam; nitrofuran; penam; penem; peptide; phenicol; rifamycin; sulfonamide; tetracycline; triclosan	99.5	99.85	0	0		NA	NA	3	3	IncFIB(K)_1_Kpn3; IncHI1B_1_pNDM-MAR; IncY_1	IncF; IncHI; IncY	96.75
GCA_051412035.1	ASM5141203v1	GCA_051412035.1_ASM5141203v1_genomic.fna	https://ftp.ncbi.nlm.nih.gov/genomes/all/GCA/051/412/035/GCA_051412035.1_ASM5141203v1/GCA_051412035.1_ASM5141203v1_genomic.fna.gz	GCA_051412035.1	GCA_051412035.1_ASM5141203v1_genomic.gbff.gz!JBOIOK010000001.1	AS0483	Klebsiella pneumoniae	Bos taurus	manure	2021-08-27	2021	USA: Wisconsin, Arlington	USA	Wisconsin, Arlington	bos taurus	retained in final bovine-associated dataset	unique assembly accession retained in final dataset	klebsiella	464	2	5	2	1	26	1	2	5122	1967	1449	1255	451	1706	1	8	8	FosA6; Klebsiella_pneumoniae_KpnE; Klebsiella_pneumoniae_KpnF; Klebsiella_pneumoniae_KpnG; Klebsiella_pneumoniae_acrA; SHV-187; oqxA; oqxB	aminoglycoside; carbapenem; cephalosporin; diaminopyrimidine; fluoroquinolone; fosfomycin; glycylcycline; macrolide; nitrofuran; penam; penem; peptide; phenicol; rifamycin; tetracycline; triclosan	98.67	99.97	1	1	astA	92.17	98.29	2	2	IncFIA(HI1)_1_HI1; IncFIB(K)_1_Kpn3	IncF	94.43
GCF_028894145.1	ASM2889414v1	GCF_028894145.1_ASM2889414v1_genomic.fna	https://ftp.ncbi.nlm.nih.gov/genomes/all/GCF/028/894/145/GCF_028894145.1_ASM2889414v1/GCF_028894145.1_ASM2889414v1_genomic.fna.gz	GCF_028894145.1	GCF_028894145.1_ASM2889414v1_genomic.gbff.gz!NZ_JARCNE010000010.1	PK-524	Klebsiella pneumoniae	Bos taurus	dairy Farm	2021-10-21	2021	Pakistan	Pakistan	NA	bos taurus	retained in final bovine-associated dataset	unique assembly accession retained in final dataset	klebsiella	-	4	1	1	1	12	25	~39	4956	1967	1452	1145	392	1537	0	9	9	FosA6; Klebsiella_pneumoniae_KpnE; Klebsiella_pneumoniae_KpnF; Klebsiella_pneumoniae_KpnG; Klebsiella_pneumoniae_OmpK37; Klebsiella_pneumoniae_acrA; SHV-187; oqxA; oqxB	aminoglycoside; carbapenem; cephalosporin; cephamycin; diaminopyrimidine; fluoroquinolone; fosfomycin; glycylcycline; macrolide; monobactam; nitrofuran; penam; penem; peptide; phenicol; rifamycin; tetracycline; triclosan	99.17	99.95	1	1	yagZ/ecpA	90.41	99.32	1	1	IncFIB(K)_1_Kpn3	IncF	91.43
GCF_028891075.1	ASM2889107v1	GCF_028891075.1_ASM2889107v1_genomic.fna	https://ftp.ncbi.nlm.nih.gov/genomes/all/GCF/028/891/075/GCF_028891075.1_ASM2889107v1/GCF_028891075.1_ASM2889107v1_genomic.fna.gz	GCF_028891075.1	GCF_028891075.1_ASM2889107v1_genomic.gbff.gz!NZ_JAPPUS010000001.1	FL212_1	Klebsiella pneumoniae	cattle	swab	2021-03-16	2021	Italy: Emilia-Romagna, Parma	Italy	Emilia-Romagna, Parma	cattle	retained in final bovine-associated dataset	unique assembly accession retained in final dataset	klebsiella	219	2	1	2	3	27	1	39	5064	1966	1445	1328	325	1653	0	21	21	APH(3'')-Ib; APH(3')-Ia; APH(6)-Id; CTX-M-15; FosA6; Klebsiella_pneumoniae_KpnE; Klebsiella_pneumoniae_KpnF; Klebsiella_pneumoniae_KpnG; Klebsiella_pneumoniae_OmpK37; Klebsiella_pneumoniae_acrA; QnrS1; SHV-1; aadA2; catII_from_Escherichia_coli_K-12; dfrA12; mphA; oqxA; oqxB; sul1; sul2; tet(A)	aminoglycoside; carbapenem; cephalosporin; cephamycin; diaminopyrimidine; fluoroquinolone; fosfomycin; glycylcycline; macrolide; monobactam; nitrofuran; penam; penem; peptide; phenicol; rifamycin; sulfonamide; tetracycline; triclosan	99.37	99.86	1	1	yagZ/ecpA	90.24	99.32	2	2	IncFIB(K)_1_Kpn3; IncX4_2	IncF; IncX	95.16
GCA_019426565.1	ASM1942656v1	GCA_019426565.1_ASM1942656v1_genomic.fna	https://ftp.ncbi.nlm.nih.gov/genomes/all/GCA/019/426/565/GCA_019426565.1_ASM1942656v1/GCA_019426565.1_ASM1942656v1_genomic.fna.gz	GCA_019426565.1	GCA_019426565.1_ASM1942656v1_genomic.gbff.gz!NKTV01000001.1	CVUAS 4887.2	Klebsiella pneumoniae	cattle	Calf	2013	2013	Germany	Germany	NA	cattle; calf	retained in final bovine-associated dataset	unique assembly accession retained in final dataset	klebsiella	2248	2	1	1	1	9	4	112	4855	1967	1454	1076	358	1434	0	9	9	FosA6; Klebsiella_pneumoniae_KpnE; Klebsiella_pneumoniae_KpnF; Klebsiella_pneumoniae_KpnG; Klebsiella_pneumoniae_OmpK37; Klebsiella_pneumoniae_acrA; SHV-1; oqxA; oqxB	aminoglycoside; carbapenem; cephalosporin; cephamycin; diaminopyrimidine; fluoroquinolone; fosfomycin; glycylcycline; macrolide; monobactam; nitrofuran; penam; penem; peptide; phenicol; rifamycin; tetracycline; triclosan	98.19	99.96	0	0		NA	NA	0	0			NA
GCF_002857035.1	ASM285703v1	GCF_002857035.1_ASM285703v1_genomic.fna	https://ftp.ncbi.nlm.nih.gov/genomes/all/GCF/002/857/035/GCF_002857035.1_ASM285703v1/GCF_002857035.1_ASM285703v1_genomic.fna.gz	GCF_002857035.1	GCF_002857035.1_ASM285703v1_genomic.gbff.gz!NZ_PIDN01001000.1	D37	Klebsiella pneumoniae	cow	milk	2017-02-07	2017	USA: New York	USA	New York	cow; cow milk; milk	retained in final bovine-associated dataset	unique assembly accession retained in final dataset	klebsiella	-	330?	1	~461	314	7	4	2	5174	1907	1187	899	1181	2080	0	8	8	FosA6; Klebsiella_pneumoniae_KpnE; Klebsiella_pneumoniae_KpnF; Klebsiella_pneumoniae_OmpK37; Klebsiella_pneumoniae_acrA; SHV-187; oqxA; oqxB	aminoglycoside; carbapenem; cephalosporin; cephamycin; diaminopyrimidine; fluoroquinolone; fosfomycin; glycylcycline; macrolide; monobactam; nitrofuran; penam; penem; peptide; phenicol; rifamycin; tetracycline; triclosan	99.2	99.97	0	0		NA	NA	2	2	IncFIB(K)_1_Kpn3; IncFII_1_pKP91	IncF	97.75
GCF_002856455.1	ASM285645v1	GCF_002856455.1_ASM285645v1_genomic.fna	https://ftp.ncbi.nlm.nih.gov/genomes/all/GCF/002/856/455/GCF_002856455.1_ASM285645v1/GCF_002856455.1_ASM285645v1_genomic.fna.gz	GCF_002856455.1	GCF_002856455.1_ASM285645v1_genomic.gbff.gz!NZ_PIDM01000100.1	D36	Klebsiella pneumoniae	cow	milk	2017-02-07	2017	USA: New York	USA	New York	cow; cow milk; milk	retained in final bovine-associated dataset	unique assembly accession retained in final dataset	klebsiella	3633	2	7	255	2	61	4	132	4816	1966	1428	1166	256	1422	0	9	9	FosA6; Klebsiella_pneumoniae_KpnE; Klebsiella_pneumoniae_KpnF; Klebsiella_pneumoniae_KpnG; Klebsiella_pneumoniae_OmpK37; Klebsiella_pneumoniae_acrA; SHV-187; oqxA; oqxB	aminoglycoside; carbapenem; cephalosporin; cephamycin; diaminopyrimidine; fluoroquinolone; fosfomycin; glycylcycline; macrolide; monobactam; nitrofuran; penam; penem; peptide; phenicol; rifamycin; tetracycline; triclosan	99.09	99.97	0	0		NA	NA	2	2	IncFIB(K)_1_Kpn3; IncHI1B_1_pNDM-MAR	IncF; IncHI	95.72
GCA_045698955.2	ASM4569895v2	GCA_045698955.2_ASM4569895v2_genomic.fna	https://ftp.ncbi.nlm.nih.gov/genomes/all/GCA/045/698/955/GCA_045698955.2_ASM4569895v2/GCA_045698955.2_ASM4569895v2_genomic.fna.gz	GCA_045698955.2	GCA_045698955.2_ASM4569895v2_genomic.gbff.gz!JBJLTT020000001.1	340-1b	Klebsiella pneumoniae	dairy cattle	manure digester	2018/2019	2018	Canada: Ontario	Canada	Ontario	cattle; dairy cattle	retained in final bovine-associated dataset	unique assembly accession retained in final dataset	klebsiella	278	4	1	1	1	12	1	4	5188	1967	1458	1230	533	1763	0	13	13	APH(3'')-Ib; APH(6)-Id; CTX-M-15; FosA6; Klebsiella_pneumoniae_KpnE; Klebsiella_pneumoniae_KpnF; Klebsiella_pneumoniae_KpnG; Klebsiella_pneumoniae_OmpK37; Klebsiella_pneumoniae_acrA; SHV-172; TEM-1; oqxA; oqxB	aminoglycoside; carbapenem; cephalosporin; cephamycin; diaminopyrimidine; fluoroquinolone; fosfomycin; glycylcycline; macrolide; monobactam; nitrofuran; penam; penem; peptide; phenicol; rifamycin; tetracycline; triclosan	99.43	98.89	0	0		NA	NA	3	3	Col440I_1; IncFIB(Mar)_1_pNDM-Mar; IncHI1B_1_pNDM-MAR	Col; IncF; IncHI	98.33
GCA_028891105.1	ASM2889110v1	GCA_028891105.1_ASM2889110v1_genomic.fna	https://ftp.ncbi.nlm.nih.gov/genomes/all/GCA/028/891/105/GCA_028891105.1_ASM2889110v1/GCA_028891105.1_ASM2889110v1_genomic.fna.gz	GCA_028891105.1	GCA_028891105.1_ASM2889110v1_genomic.gbff.gz!JAPPUU010000001.1	FL172	Klebsiella pneumoniae	cattle	swab	2020-10-01	2020	Italy: Emilia-Romagna, Parma	Italy	Emilia-Romagna, Parma	cattle	retained in final bovine-associated dataset	unique assembly accession retained in final dataset	klebsiella	307	4	1	2	52	1	1	7	5137	1966	1445	1190	536	1726	1	19	19	AAC(3)-IIe; APH(3'')-Ib; APH(6)-Id; CTX-M-15; FosA6; KPC-3; Klebsiella_pneumoniae_KpnE; Klebsiella_pneumoniae_KpnF; Klebsiella_pneumoniae_KpnG; Klebsiella_pneumoniae_OmpK37; Klebsiella_pneumoniae_acrA; OXA-9; QnrB17; SHV-106; dfrA14; oqxA; oqxB; sul2; tet(A)	aminoglycoside; carbapenem; cephalosporin; cephamycin; diaminopyrimidine; fluoroquinolone; fosfomycin; glycylcycline; macrolide; monobactam; nitrofuran; penam; penem; peptide; phenicol; rifamycin; sulfonamide; tetracycline; triclosan	99.32	99.86	11	11	fyuA; irp1; irp2; ybtA; ybtE; ybtP; ybtQ; ybtS; ybtT; ybtU; ybtX	99.84	100	3	3	IncFIB(K)_1_Kpn3; IncFIB(pQil)_1_pQil; IncR_1	IncF; IncR	99.51
GCA_022135025.1	PDT000870617.1	GCA_022135025.1_PDT000870617.1_genomic.fna	https://ftp.ncbi.nlm.nih.gov/genomes/all/GCA/022/135/025/GCA_022135025.1_PDT000870617.1/GCA_022135025.1_PDT000870617.1_genomic.fna.gz	GCA_022135025.1	GCA_022135025.1_PDT000870617.1_genomic.gbff.gz!DAGHYF010000001.1	IA-063	Klebsiella pneumoniae	bovine	mastitis milk	2015-09-27	2015	USA	USA	NA	bovine; bovine mastitis; mastitis; milk	retained in final bovine-associated dataset	unique assembly accession retained in final dataset	klebsiella	458	2	1	2	2	10	4	9	4942	1967	1454	1150	371	1521	7	15	10	FosA6; Klebsiella_pneumoniae_KpnE; Klebsiella_pneumoniae_KpnF; Klebsiella_pneumoniae_KpnG; Klebsiella_pneumoniae_OmpK37; Klebsiella_pneumoniae_acrA; SHV-75; oqxA; oqxB; tet(A)	aminoglycoside; carbapenem; cephalosporin; cephamycin; diaminopyrimidine; fluoroquinolone; fosfomycin; glycylcycline; macrolide; monobactam; nitrofuran; penam; penem; peptide; phenicol; rifamycin; tetracycline; triclosan	99.07	99.69	1	1	yagZ/ecpA	90.07	99.32	2	2	IncFIB(K)_1_Kpn3; IncFII_1_pKP91	IncF	97.75
GCA_022141125.1	PDT000870489.1	GCA_022141125.1_PDT000870489.1_genomic.fna	https://ftp.ncbi.nlm.nih.gov/genomes/all/GCA/022/141/125/GCA_022141125.1_PDT000870489.1/GCA_022141125.1_PDT000870489.1_genomic.fna.gz	GCA_022141125.1	GCA_022141125.1_PDT000870489.1_genomic.gbff.gz!DAGIEZ010000001.1	IA-018	Klebsiella pneumoniae	bovine	mastitis milk	2015-07-05	2015	USA	USA	NA	bovine; bovine mastitis; mastitis; milk	retained in final bovine-associated dataset	unique assembly accession retained in final dataset	klebsiella	111	2	1	5	1	17	4	42	5057	1960	1358	1003	736	1739	12	13	9	FosA6; Klebsiella_pneumoniae_KpnE; Klebsiella_pneumoniae_KpnF; Klebsiella_pneumoniae_KpnG; Klebsiella_pneumoniae_OmpK37; Klebsiella_pneumoniae_acrA; SHV-187; oqxA; oqxB	aminoglycoside; carbapenem; cephalosporin; cephamycin; diaminopyrimidine; fluoroquinolone; fosfomycin; glycylcycline; macrolide; monobactam; nitrofuran; penam; penem; peptide; phenicol; rifamycin; tetracycline; triclosan	99.1	99.69	1	1	yagZ/ecpA	90.07	99.32	1	1	IncFIB(K)_1_Kpn3	IncF	91.07
GCA_002861565.1	ASM286156v1	GCA_002861565.1_ASM286156v1_genomic.fna	https://ftp.ncbi.nlm.nih.gov/genomes/all/GCA/002/861/565/GCA_002861565.1_ASM286156v1/GCA_002861565.1_ASM286156v1_genomic.fna.gz	GCA_002861565.1	GCA_002861565.1_ASM286156v1_genomic.gbff.gz!PIDW01001000.1	D43	Klebsiella pneumoniae	cow	milk	10-Feb-2017	2017	USA: New York	USA	New York	cow; cow milk; milk	retained in final bovine-associated dataset	unique assembly accession retained in final dataset	klebsiella	-	2	256?	-	5	4	1	6	6194	1648	802	614	3130	3744	308	9	9	APH(3'')-Ib; APH(6)-Id; FosA5; Klebsiella_pneumoniae_KpnE; Klebsiella_pneumoniae_KpnF; Klebsiella_pneumoniae_KpnG; Klebsiella_pneumoniae_acrA; TEM-1; oqxA	aminoglycoside; carbapenem; cephalosporin; diaminopyrimidine; fluoroquinolone; fosfomycin; glycylcycline; macrolide; monobactam; nitrofuran; penam; penem; peptide; phenicol; rifamycin; tetracycline; triclosan	99.03	99.97	3	3	yagZ/ecpA; ybtU; ybtX	95.82	99.77	9	8	Col440II_1; Col440I_1; IncFIB(K)_1_Kpn3; IncFIB(Mar)_1_pNDM-Mar; IncFII_1_pKP91; IncN3_1; IncR_1; RepA_1_pKPC-CAV1321	Col; IncF; IncN; IncR; repA	97.14
GCA_041416535.1	ASM4141653v1	GCA_041416535.1_ASM4141653v1_genomic.fna	https://ftp.ncbi.nlm.nih.gov/genomes/all/GCA/041/416/535/GCA_041416535.1_ASM4141653v1/GCA_041416535.1_ASM4141653v1_genomic.fna.gz	GCA_041416535.1	GCA_041416535.1_ASM4141653v1_genomic.gbff.gz!JBGCNK010000001.1	SD86-19	Klebsiella pneumoniae	dairy cattle	milk	2019	2019	China: Shandong	China	Shandong	cattle; dairy cattle; milk	retained in final bovine-associated dataset	unique assembly accession retained in final dataset	klebsiella	-	2	1	5	1	17	~4	42	5089	1967	1454	1234	434	1668	1	9	9	FosA6; Klebsiella_pneumoniae_KpnE; Klebsiella_pneumoniae_KpnF; Klebsiella_pneumoniae_KpnG; Klebsiella_pneumoniae_OmpK37; Klebsiella_pneumoniae_acrA; SHV-187; oqxA; oqxB	aminoglycoside; carbapenem; cephalosporin; cephamycin; diaminopyrimidine; fluoroquinolone; fosfomycin; glycylcycline; macrolide; monobactam; nitrofuran; penam; penem; peptide; phenicol; rifamycin; tetracycline; triclosan	99.02	99.97	11	11	fyuA; irp1; irp2; ybtA; ybtE; ybtP; ybtQ; ybtS; ybtT; ybtU; ybtX	99.78	100	2	2	IncFIB(K)_1_Kpn3; IncFII_1_pKP91	IncF	97.79
GCA_035829915.1	ASM3582991v1	GCA_035829915.1_ASM3582991v1_genomic.fna	https://ftp.ncbi.nlm.nih.gov/genomes/all/GCA/035/829/915/GCA_035829915.1_ASM3582991v1/GCA_035829915.1_ASM3582991v1_genomic.fna.gz	GCA_035829915.1	GCA_035829915.1_ASM3582991v1_genomic.gbff.gz!JAYNBF010000001.1	30854_C4541043	Klebsiella pneumoniae	Bos taurus	milk	2016-06-23	2016	United Kingdom: Scotland	United Kingdom	Scotland	bos taurus; milk	retained in final bovine-associated dataset	unique assembly accession retained in final dataset	klebsiella	323	2	1	1	1	9	1	93	5082	1967	1453	1109	553	1662	0	10	10	FosA6; FosA7; Klebsiella_pneumoniae_KpnE; Klebsiella_pneumoniae_KpnF; Klebsiella_pneumoniae_KpnG; Klebsiella_pneumoniae_OmpK37; Klebsiella_pneumoniae_acrA; SHV-178; oqxA; oqxB	aminoglycoside; carbapenem; cephalosporin; cephamycin; diaminopyrimidine; fluoroquinolone; fosfomycin; glycylcycline; macrolide; monobactam; nitrofuran; penam; penem; peptide; phenicol; rifamycin; tetracycline; triclosan	98.28	99.97	0	0		NA	NA	3	3	IncFIA(HI1)_1_HI1; IncFIB(K)_1_Kpn3; IncFII_1_pKP91	IncF	96.69
GCA_019426425.1	ASM1942642v1	GCA_019426425.1_ASM1942642v1_genomic.fna	https://ftp.ncbi.nlm.nih.gov/genomes/all/GCA/019/426/425/GCA_019426425.1_ASM1942642v1/GCA_019426425.1_ASM1942642v1_genomic.fna.gz	GCA_019426425.1	GCA_019426425.1_ASM1942642v1_genomic.gbff.gz!NKTN01000001.1	CVUAS 1678	Klebsiella pneumoniae	cattle	Mastitis	2006	2006	Germany	Germany	NA	cattle; mastitis	retained in final bovine-associated dataset	unique assembly accession retained in final dataset	klebsiella	107	2	1	2	17	27	1	39	5015	1967	1450	1305	293	1598	0	13	13	AAC(3)-IV; APH(4)-Ia; CTX-M-1; FosA5; Klebsiella_pneumoniae_KpnE; Klebsiella_pneumoniae_KpnF; Klebsiella_pneumoniae_KpnG; Klebsiella_pneumoniae_OmpK37; Klebsiella_pneumoniae_acrA; SHV-1; mphA; oqxA; oqxB	aminoglycoside; carbapenem; cephalosporin; cephamycin; diaminopyrimidine; fluoroquinolone; fosfomycin; glycylcycline; macrolide; monobactam; nitrofuran; penam; penem; peptide; phenicol; rifamycin; tetracycline; triclosan	99.25	99.97	1	1	yagZ/ecpA	90.24	99.32	3	3	IncFIB(K)_1_Kpn3; IncHI1B_1_pNDM-MAR; IncN_1	IncF; IncHI; IncN	97.14
GCF_052585225.1	ASM5258522v1	GCF_052585225.1_ASM5258522v1_genomic.fna	https://ftp.ncbi.nlm.nih.gov/genomes/all/GCF/052/585/225/GCF_052585225.1_ASM5258522v1/GCF_052585225.1_ASM5258522v1_genomic.fna.gz	GCF_052585225.1	GCF_052585225.1_ASM5258522v1_genomic.gbff.gz!NZ_JBLUOQ010000001.1	K-1016	Klebsiella pneumoniae	Bos taurus	milk	2024-08-19	2024	Switzerland	Switzerland	NA	bos taurus; milk	retained in final bovine-associated dataset	unique assembly accession retained in final dataset	klebsiella	432	4	1	1	2	7	4	4	4988	1967	1459	1224	338	1562	0	9	9	FosA5; Klebsiella_pneumoniae_KpnE; Klebsiella_pneumoniae_KpnF; Klebsiella_pneumoniae_KpnG; Klebsiella_pneumoniae_OmpK37; Klebsiella_pneumoniae_acrA; SHV-60; oqxA; oqxB	aminoglycoside; carbapenem; cephalosporin; cephamycin; diaminopyrimidine; fluoroquinolone; fosfomycin; glycylcycline; macrolide; monobactam; nitrofuran; penam; penem; peptide; phenicol; rifamycin; tetracycline; triclosan	98.33	99.96	1	1	yagZ/ecpA	90.07	99.32	2	2	Col440I_1; IncFIB(K)_1_Kpn3	Col; IncF	92.65
GCA_035797435.1	ASM3579743v1	GCA_035797435.1_ASM3579743v1_genomic.fna	https://ftp.ncbi.nlm.nih.gov/genomes/all/GCA/035/797/435/GCA_035797435.1_ASM3579743v1/GCA_035797435.1_ASM3579743v1_genomic.fna.gz	GCA_035797435.1	GCA_035797435.1_ASM3579743v1_genomic.gbff.gz!JAMWTU010000001.1	Gar RS 16	Klebsiella pneumoniae	Bos taurus	cattle	2020-02-20	2020	India: Guwahati, Garchuk Assam	India	Guwahati, Garchuk Assam	cattle; bos taurus	retained in final bovine-associated dataset	unique assembly accession retained in final dataset	klebsiella	3511	2	1	65	1	247	4	18	4917	1967	1459	1173	318	1491	0	9	9	FosA6; Klebsiella_pneumoniae_KpnE; Klebsiella_pneumoniae_KpnF; Klebsiella_pneumoniae_KpnG; Klebsiella_pneumoniae_OmpK37; Klebsiella_pneumoniae_acrA; SHV-107; oqxA; oqxB	aminoglycoside; carbapenem; cephalosporin; cephamycin; diaminopyrimidine; fluoroquinolone; fosfomycin; glycylcycline; macrolide; monobactam; nitrofuran; penam; penem; peptide; phenicol; rifamycin; tetracycline; triclosan	99.11	99.97	0	0		NA	NA	3	3	Col440I_1; IncFIB(K)_1_Kpn3; IncR_1	Col; IncF; IncR	97.48
GCA_029214325.1	PDT001661821.1	GCA_029214325.1_PDT001661821.1_genomic.fna	https://ftp.ncbi.nlm.nih.gov/genomes/all/GCA/029/214/325/GCA_029214325.1_PDT001661821.1/GCA_029214325.1_PDT001661821.1_genomic.fna.gz	GCA_029214325.1	GCA_029214325.1_PDT001661821.1_genomic.gbff.gz!DANYPN010000001.1	N/A	Klebsiella pneumoniae	Bos taurus	milk	2019-08-09	2019	United Kingdom: Scotland	United Kingdom	Scotland	bos taurus; milk	retained in final bovine-associated dataset	unique assembly accession retained in final dataset	klebsiella	107	2	1	2	17	27	1	39	4996	1967	1459	1348	222	1570	26	13	9	FosA5; Klebsiella_pneumoniae_KpnE; Klebsiella_pneumoniae_KpnF; Klebsiella_pneumoniae_KpnG; Klebsiella_pneumoniae_OmpK37; Klebsiella_pneumoniae_acrA; SHV-1; oqxA; oqxB	aminoglycoside; carbapenem; cephalosporin; cephamycin; diaminopyrimidine; fluoroquinolone; fosfomycin; glycylcycline; macrolide; monobactam; nitrofuran; penam; penem; peptide; phenicol; rifamycin; tetracycline; triclosan	98.84	99.97	1	1	yagZ/ecpA	90.24	99.32	5	3	Col440I_1; IncFIB(K)_1_Kpn3; IncHI1B_1_pNDM-MAR	Col; IncF; IncHI	94.35
GCF_002856415.1	ASM285641v1	GCF_002856415.1_ASM285641v1_genomic.fna	https://ftp.ncbi.nlm.nih.gov/genomes/all/GCF/002/856/415/GCF_002856415.1_ASM285641v1/GCF_002856415.1_ASM285641v1_genomic.fna.gz	GCF_002856415.1	GCF_002856415.1_ASM285641v1_genomic.gbff.gz!NZ_PIDT01001000.1	D39	Klebsiella pneumoniae	cow	milk	2017-02-12	2017	USA: New York	USA	New York	cow; cow milk; milk	retained in final bovine-associated dataset	unique assembly accession retained in final dataset	klebsiella	199	4	34	1	1	21	1	35	5149	1910	1180	848	1211	2059	0	10	10	APH(3'')-Ib; APH(6)-Id; FosA6; Klebsiella_pneumoniae_KpnE; Klebsiella_pneumoniae_KpnF; Klebsiella_pneumoniae_KpnG; Klebsiella_pneumoniae_OmpK37; Klebsiella_pneumoniae_acrA; oqxA; oqxB	aminoglycoside; carbapenem; cephalosporin; cephamycin; diaminopyrimidine; fluoroquinolone; fosfomycin; glycylcycline; macrolide; monobactam; nitrofuran; penam; penem; peptide; phenicol; rifamycin; tetracycline; triclosan	98.45	96.18	1	1	yagZ/ecpA	90.07	99.32	4	4	Col440II_1; IncFIB(K)_1_Kpn3; IncHI1B_1_pNDM-MAR; IncX6_1	Col; IncF; IncHI; IncX	97.28
GCA_022137665.1	PDT000870611.1	GCA_022137665.1_PDT000870611.1_genomic.fna	https://ftp.ncbi.nlm.nih.gov/genomes/all/GCA/022/137/665/GCA_022137665.1_PDT000870611.1/GCA_022137665.1_PDT000870611.1_genomic.fna.gz	GCA_022137665.1	GCA_022137665.1_PDT000870611.1_genomic.gbff.gz!DAGHZS010000001.1	IA-069	Klebsiella pneumoniae	bovine	mastitis milk	2015-10-15	2015	USA	USA	NA	bovine; bovine mastitis; mastitis; milk	retained in final bovine-associated dataset	unique assembly accession retained in final dataset	klebsiella	107	2	1	2	17	27	1	39	4963	1967	1458	1356	182	1538	2	13	9	FosA5; Klebsiella_pneumoniae_KpnE; Klebsiella_pneumoniae_KpnF; Klebsiella_pneumoniae_KpnG; Klebsiella_pneumoniae_OmpK37; Klebsiella_pneumoniae_acrA; SHV-1; oqxA; oqxB	aminoglycoside; carbapenem; cephalosporin; cephamycin; diaminopyrimidine; fluoroquinolone; fosfomycin; glycylcycline; macrolide; monobactam; nitrofuran; penam; penem; peptide; phenicol; rifamycin; tetracycline; triclosan	98.84	99.97	1	1	yagZ/ecpA	90.24	99.32	2	2	IncFIB(K)_1_Kpn3; IncHI1B_1_pNDM-MAR	IncF; IncHI	95.72
GCA_022141165.1	PDT000870482.1	GCA_022141165.1_PDT000870482.1_genomic.fna	https://ftp.ncbi.nlm.nih.gov/genomes/all/GCA/022/141/165/GCA_022141165.1_PDT000870482.1/GCA_022141165.1_PDT000870482.1_genomic.fna.gz	GCA_022141165.1	GCA_022141165.1_PDT000870482.1_genomic.gbff.gz!DAGIFD010000001.1	IA-024	Klebsiella pneumoniae	bovine	mastitis milk	2015-07-19	2015	USA	USA	NA	bovine; bovine mastitis; mastitis; milk	retained in final bovine-associated dataset	unique assembly accession retained in final dataset	klebsiella	107	2	1	2	17	27	1	39	5047	1965	1436	1299	347	1646	0	13	9	FosA5; Klebsiella_pneumoniae_KpnE; Klebsiella_pneumoniae_KpnF; Klebsiella_pneumoniae_KpnG; Klebsiella_pneumoniae_OmpK37; Klebsiella_pneumoniae_acrA; SHV-1; oqxA; oqxB	aminoglycoside; carbapenem; cephalosporin; cephamycin; diaminopyrimidine; fluoroquinolone; fosfomycin; glycylcycline; macrolide; monobactam; nitrofuran; penam; penem; peptide; phenicol; rifamycin; tetracycline; triclosan	98.84	99.97	1	1	yagZ/ecpA	90.24	99.32	3	3	IncFIB(K)_1_Kpn3; IncFII(pKPX1); IncHI1B_1_pNDM-MAR	IncF; IncHI	97.14
GCA_022138845.1	PDT000870593.1	GCA_022138845.1_PDT000870593.1_genomic.fna	https://ftp.ncbi.nlm.nih.gov/genomes/all/GCA/022/138/845/GCA_022138845.1_PDT000870593.1/GCA_022138845.1_PDT000870593.1_genomic.fna.gz	GCA_022138845.1	GCA_022138845.1_PDT000870593.1_genomic.gbff.gz!DAGIAQ010000001.1	IA-085	Klebsiella pneumoniae	bovine	mastitis milk	2015-11-07	2015	USA	USA	NA	bovine; bovine mastitis; mastitis; milk	retained in final bovine-associated dataset	unique assembly accession retained in final dataset	klebsiella	107	2	1	2	17	27	1	39	4958	1967	1456	1353	182	1535	2	14	9	FosA5; Klebsiella_pneumoniae_KpnE; Klebsiella_pneumoniae_KpnF; Klebsiella_pneumoniae_KpnG; Klebsiella_pneumoniae_OmpK37; Klebsiella_pneumoniae_acrA; SHV-1; oqxA; oqxB	aminoglycoside; carbapenem; cephalosporin; cephamycin; diaminopyrimidine; fluoroquinolone; fosfomycin; glycylcycline; macrolide; monobactam; nitrofuran; penam; penem; peptide; phenicol; rifamycin; tetracycline; triclosan	98.88	99.97	1	1	yagZ/ecpA	90.24	99.32	3	3	Col440I_1; IncFIB(K)_1_Kpn3; IncHI1B_1_pNDM-MAR	Col; IncF; IncHI	94.42
GCF_028894925.1	ASM2889492v1	GCF_028894925.1_ASM2889492v1_genomic.fna	https://ftp.ncbi.nlm.nih.gov/genomes/all/GCF/028/894/925/GCF_028894925.1_ASM2889492v1/GCF_028894925.1_ASM2889492v1_genomic.fna.gz	GCF_028894925.1	GCF_028894925.1_ASM2889492v1_genomic.gbff.gz!NZ_JARCMH010000100.1	PK-558	Klebsiella pneumoniae	Bos taurus	dairy Farm	2021-10-21	2021	Pakistan	Pakistan	NA	bos taurus	retained in final bovine-associated dataset	unique assembly accession retained in final dataset	klebsiella	-	2	3	95	1	9	1	4	5000	1959	1379	983	679	1662	0	9	9	FosA6; Klebsiella_pneumoniae_KpnE; Klebsiella_pneumoniae_KpnF; Klebsiella_pneumoniae_KpnG; Klebsiella_pneumoniae_OmpK37; Klebsiella_pneumoniae_acrA; SHV-187; oqxA; oqxB	aminoglycoside; carbapenem; cephalosporin; cephamycin; diaminopyrimidine; fluoroquinolone; fosfomycin; glycylcycline; macrolide; monobactam; nitrofuran; penam; penem; peptide; phenicol; rifamycin; tetracycline; triclosan	98.83	99.96	1	1	yagZ/ecpA	90.07	99.32	1	1	IncFIB(K)_1_Kpn3	IncF	91.95
GCF_027495235.1	ASM2749523v1	GCF_027495235.1_ASM2749523v1_genomic.fna	https://ftp.ncbi.nlm.nih.gov/genomes/all/GCF/027/495/235/GCF_027495235.1_ASM2749523v1/GCF_027495235.1_ASM2749523v1_genomic.fna.gz	GCF_027495235.1	GCF_027495235.1_ASM2749523v1_genomic.gbff.gz!NZ_JAPZIJ010000001.1	BR-MHR521	Klebsiella pneumoniae	cow	milk	2021-11-23	2021	Bangladesh	Bangladesh	NA	cow; cow milk; milk	retained in final bovine-associated dataset	unique assembly accession retained in final dataset	klebsiella	2140	2	6	1	3	1	4	15	4741	1959	1415	1024	343	1367	0	9	9	FosA6; Klebsiella_pneumoniae_KpnE; Klebsiella_pneumoniae_KpnF; Klebsiella_pneumoniae_KpnG; Klebsiella_pneumoniae_OmpK37; Klebsiella_pneumoniae_acrA; SHV-187; oqxA; oqxB	aminoglycoside; carbapenem; cephalosporin; cephamycin; diaminopyrimidine; fluoroquinolone; fosfomycin; glycylcycline; macrolide; monobactam; nitrofuran; penam; penem; peptide; phenicol; rifamycin; tetracycline; triclosan	98.68	99.96	1	1	yagZ/ecpA	90.07	99.32	0	0			NA
GCA_028681995.1	ASM2868199v1	GCA_028681995.1_ASM2868199v1_genomic.fna	https://ftp.ncbi.nlm.nih.gov/genomes/all/GCA/028/681/995/GCA_028681995.1_ASM2868199v1/GCA_028681995.1_ASM2868199v1_genomic.fna.gz	GCA_028681995.1	GCA_028681995.1_ASM2868199v1_genomic.gbff.gz!JAMQNQ010000001.1	e233	Klebsiella pneumoniae	cow	milk	2020-08-12	2020	China: Wuhan	China	Wuhan	cow; cow milk; milk	retained in final bovine-associated dataset	unique assembly accession retained in final dataset	klebsiella	5875	2	1	1	3	3	1	15	5143	1967	1457	1171	548	1719	0	17	17	AAC(3)-IId; APH(3'')-Ib; APH(6)-Id; CTX-M-15; FosA6; Klebsiella_pneumoniae_KpnE; Klebsiella_pneumoniae_KpnF; Klebsiella_pneumoniae_KpnG; Klebsiella_pneumoniae_OmpK37; Klebsiella_pneumoniae_acrA; MOX-6; QnrS1; SHV-108; TEM-1; oqxA; oqxB; sul2	aminoglycoside; carbapenem; cephalosporin; cephamycin; diaminopyrimidine; fluoroquinolone; fosfomycin; glycylcycline; macrolide; monobactam; nitrofuran; penam; penem; peptide; phenicol; rifamycin; sulfonamide; tetracycline; triclosan	99.02	99.96	0	0		NA	NA	6	6	Col440I_1; IncA/C2_1; IncFIB(K)_1_Kpn3; IncFIB(Mar)_1_pNDM-Mar; IncHI1B_1_pNDM-MAR; IncL/M(pOXA-48)_1_pOXA-48	Col; IncF; IncHI; IncL/M; Other	97.59
GCA_022137595.1	PDT000870612.1	GCA_022137595.1_PDT000870612.1_genomic.fna	https://ftp.ncbi.nlm.nih.gov/genomes/all/GCA/022/137/595/GCA_022137595.1_PDT000870612.1/GCA_022137595.1_PDT000870612.1_genomic.fna.gz	GCA_022137595.1	GCA_022137595.1_PDT000870612.1_genomic.gbff.gz!DAGHZR010000001.1	IA-068	Klebsiella pneumoniae	bovine	mastitis milk	2015-10-09	2015	USA	USA	NA	bovine; bovine mastitis; mastitis; milk	retained in final bovine-associated dataset	unique assembly accession retained in final dataset	klebsiella	107	2	1	2	17	27	1	39	4882	1966	1438	1319	159	1478	2	13	9	FosA5; Klebsiella_pneumoniae_KpnE; Klebsiella_pneumoniae_KpnF; Klebsiella_pneumoniae_KpnG; Klebsiella_pneumoniae_OmpK37; Klebsiella_pneumoniae_acrA; SHV-1; oqxA; oqxB	aminoglycoside; carbapenem; cephalosporin; cephamycin; diaminopyrimidine; fluoroquinolone; fosfomycin; glycylcycline; macrolide; monobactam; nitrofuran; penam; penem; peptide; phenicol; rifamycin; tetracycline; triclosan	98.84	99.97	1	1	yagZ/ecpA	90.24	99.32	2	2	IncFIB(K)_1_Kpn3; IncHI1B_1_pNDM-MAR	IncF; IncHI	95.72
GCF_046088385.1	ASM4608838v1	GCF_046088385.1_ASM4608838v1_genomic.fna	https://ftp.ncbi.nlm.nih.gov/genomes/all/GCF/046/088/385/GCF_046088385.1_ASM4608838v1/GCF_046088385.1_ASM4608838v1_genomic.fna.gz	GCF_046088385.1	GCF_046088385.1_ASM4608838v1_genomic.gbff.gz!NZ_JARAID010000001.1	kp622	Klebsiella pneumoniae	cow	N/A	2022-02-20	2022	China: Xinjiang	China	Xinjiang	cow	retained in final bovine-associated dataset	unique assembly accession retained in final dataset	klebsiella	4642	2	31	2	1	9	4	23	5088	1967	1458	1217	446	1663	0	9	9	FosA5; Klebsiella_pneumoniae_KpnE; Klebsiella_pneumoniae_KpnF; Klebsiella_pneumoniae_KpnG; Klebsiella_pneumoniae_OmpK37; Klebsiella_pneumoniae_acrA; SHV-187; oqxA; oqxB	aminoglycoside; carbapenem; cephalosporin; cephamycin; diaminopyrimidine; fluoroquinolone; fosfomycin; glycylcycline; macrolide; monobactam; nitrofuran; penam; penem; peptide; phenicol; rifamycin; tetracycline; triclosan	98.29	99.96	2	2	astA; yagZ/ecpA	90.69	98.81	1	1	IncFIB(K)_1_Kpn3	IncF	99.64
GCF_035828915.1	ASM3582891v1	GCF_035828915.1_ASM3582891v1_genomic.fna	https://ftp.ncbi.nlm.nih.gov/genomes/all/GCF/035/828/915/GCF_035828915.1_ASM3582891v1/GCF_035828915.1_ASM3582891v1_genomic.fna.gz	GCF_035828915.1	GCF_035828915.1_ASM3582891v1_genomic.gbff.gz!NZ_JAYNAF010000001.1	30835_C3470463	Klebsiella pneumoniae	Bos taurus	milk	2015-02-25	2015	United Kingdom: Scotland	United Kingdom	Scotland	bos taurus; milk	retained in final bovine-associated dataset	unique assembly accession retained in final dataset	klebsiella	1537	2	1	2	1	12	1	46	4973	1967	1460	1199	347	1546	0	9	9	FosA6; Klebsiella_pneumoniae_KpnE; Klebsiella_pneumoniae_KpnF; Klebsiella_pneumoniae_KpnG; Klebsiella_pneumoniae_OmpK37; Klebsiella_pneumoniae_acrA; SHV-187; oqxA; oqxB	aminoglycoside; carbapenem; cephalosporin; cephamycin; diaminopyrimidine; fluoroquinolone; fosfomycin; glycylcycline; macrolide; monobactam; nitrofuran; penam; penem; peptide; phenicol; rifamycin; tetracycline; triclosan	98.7	99.96	1	1	yagZ/ecpA	90.07	99.32	2	2	IncFIB(K)_1_Kpn3; IncFII(pKPX1)	IncF	92.16
GCA_022133215.1	PDT000870643.1	GCA_022133215.1_PDT000870643.1_genomic.fna	https://ftp.ncbi.nlm.nih.gov/genomes/all/GCA/022/133/215/GCA_022133215.1_PDT000870643.1/GCA_022133215.1_PDT000870643.1_genomic.fna.gz	GCA_022133215.1	GCA_022133215.1_PDT000870643.1_genomic.gbff.gz!DAGHXQ010000001.1	IA-040	Klebsiella pneumoniae	bovine	mastitis milk	2015-08-14	2015	USA	USA	NA	bovine; bovine mastitis; mastitis; milk	retained in final bovine-associated dataset	unique assembly accession retained in final dataset	klebsiella	107	2	1	2	17	27	1	39	4963	1967	1452	1349	195	1544	0	13	9	FosA5; Klebsiella_pneumoniae_KpnE; Klebsiella_pneumoniae_KpnF; Klebsiella_pneumoniae_KpnG; Klebsiella_pneumoniae_OmpK37; Klebsiella_pneumoniae_acrA; SHV-1; oqxA; oqxB	aminoglycoside; carbapenem; cephalosporin; cephamycin; diaminopyrimidine; fluoroquinolone; fosfomycin; glycylcycline; macrolide; monobactam; nitrofuran; penam; penem; peptide; phenicol; rifamycin; tetracycline; triclosan	98.84	99.97	1	1	yagZ/ecpA	90.24	99.32	3	3	Col440I_1; IncFIB(K)_1_Kpn3; IncHI1B_1_pNDM-MAR	Col; IncF; IncHI	94.42
GCF_019900745.2	ASM1990074v2	GCF_019900745.2_ASM1990074v2_genomic.fna	https://ftp.ncbi.nlm.nih.gov/genomes/all/GCF/019/900/745/GCF_019900745.2_ASM1990074v2/GCF_019900745.2_ASM1990074v2_genomic.fna.gz	GCF_019900745.2	GCF_019900745.2_ASM1990074v2_genomic.gbff.gz!NZ_CP081889.1	IA-044	Klebsiella pneumoniae	Bovine	Mastitis-milk	2015-08-23	2015	USA	USA	NA	bovine; bovine mastitis; mastitis; milk	retained in final bovine-associated dataset	unique assembly accession retained in final dataset	klebsiella	107	2	1	2	17	27	1	39	4907	1967	1460	1377	103	1480	0	9	9	FosA5; Klebsiella_pneumoniae_KpnE; Klebsiella_pneumoniae_KpnF; Klebsiella_pneumoniae_KpnG; Klebsiella_pneumoniae_OmpK37; Klebsiella_pneumoniae_acrA; SHV-1; oqxA; oqxB	aminoglycoside; carbapenem; cephalosporin; cephamycin; diaminopyrimidine; fluoroquinolone; fosfomycin; glycylcycline; macrolide; monobactam; nitrofuran; penam; penem; peptide; phenicol; rifamycin; tetracycline; triclosan	98.91	99.95	1	1	yagZ/ecpA	90.24	99.32	2	2	IncFIB(K)_1_Kpn3; IncHI1B_1_pNDM-MAR	IncF; IncHI	95.72
GCF_051336505.1	ASM5133650v1	GCF_051336505.1_ASM5133650v1_genomic.fna	https://ftp.ncbi.nlm.nih.gov/genomes/all/GCF/051/336/505/GCF_051336505.1_ASM5133650v1/GCF_051336505.1_ASM5133650v1_genomic.fna.gz	GCF_051336505.1	GCF_051336505.1_ASM5133650v1_genomic.gbff.gz!NZ_JBPPSZ010000001.1	R60	Klebsiella pneumoniae	Cow	milk	2018-07-01	2018	Brazil: MG,Alfenas	Brazil	MG,Alfenas	cow; cow milk; milk	retained in final bovine-associated dataset	unique assembly accession retained in final dataset	klebsiella	133	12	1	1	2	5	1	36	4930	1967	1454	1138	371	1509	0	9	9	FosA6; Klebsiella_pneumoniae_KpnE; Klebsiella_pneumoniae_KpnF; Klebsiella_pneumoniae_KpnG; Klebsiella_pneumoniae_OmpK37; Klebsiella_pneumoniae_acrA; SHV-75; oqxA; oqxB	aminoglycoside; carbapenem; cephalosporin; cephamycin; diaminopyrimidine; fluoroquinolone; fosfomycin; glycylcycline; macrolide; monobactam; nitrofuran; penam; penem; peptide; phenicol; rifamycin; tetracycline; triclosan	99.19	99.97	12	12	fyuA; irp1; irp2; yagZ/ecpA; ybtA; ybtE; ybtP; ybtQ; ybtS; ybtT; ybtU; ybtX	98.99	99.94	1	1	IncFIB(K)_1_Kpn3	IncF	98.93
GCA_045699625.2	ASM4569962v2	GCA_045699625.2_ASM4569962v2_genomic.fna	https://ftp.ncbi.nlm.nih.gov/genomes/all/GCA/045/699/625/GCA_045699625.2_ASM4569962v2/GCA_045699625.2_ASM4569962v2_genomic.fna.gz	GCA_045699625.2	GCA_045699625.2_ASM4569962v2_genomic.gbff.gz!JBJLTR020000001.1	342-1b	Klebsiella pneumoniae	dairy cattle	manure digester	2018/2019	2018	Canada: Ontario	Canada	Ontario	cattle; dairy cattle	retained in final bovine-associated dataset	unique assembly accession retained in final dataset	klebsiella	914	2	1	1	87	7	1	12	5142	1967	1456	1287	432	1719	0	11	11	CTX-M-15; FosA6; Klebsiella_pneumoniae_KpnE; Klebsiella_pneumoniae_KpnF; Klebsiella_pneumoniae_KpnG; Klebsiella_pneumoniae_OmpK37; Klebsiella_pneumoniae_acrA; SHV-110; TEM-1; oqxA; oqxB	aminoglycoside; carbapenem; cephalosporin; cephamycin; diaminopyrimidine; fluoroquinolone; fosfomycin; glycylcycline; macrolide; monobactam; nitrofuran; penam; penem; peptide; phenicol; rifamycin; tetracycline; triclosan	98.76	99.97	0	0		NA	NA	2	2	IncFIB(K)_1_Kpn3; IncHI1B_1_pNDM-MAR	IncF; IncHI	95.28
GCA_036860485.1	ASM3686048v1	GCA_036860485.1_ASM3686048v1_genomic.fna	https://ftp.ncbi.nlm.nih.gov/genomes/all/GCA/036/860/485/GCA_036860485.1_ASM3686048v1/GCA_036860485.1_ASM3686048v1_genomic.fna.gz	GCA_036860485.1	GCA_036860485.1_ASM3686048v1_genomic.gbff.gz!JAXSFE010000084.1	10116616	Klebsiella pneumoniae	Bos taurus	dairy milk	2008-07-07	2008	Canada: Alberta	Canada	Alberta	bos taurus; dairy milk; milk	retained in final bovine-associated dataset	unique assembly accession retained in final dataset	klebsiella	2640	2	1	1	1	1	4	13	5093	1961	1334	949	849	1798	1	12	12	APH(3'')-Ib; APH(6)-Id; FosA5; Klebsiella_pneumoniae_KpnE; Klebsiella_pneumoniae_KpnF; Klebsiella_pneumoniae_KpnG; Klebsiella_pneumoniae_OmpK37; Klebsiella_pneumoniae_acrA; SHV-187; oqxA; oqxB; tet(B)	aminoglycoside; carbapenem; cephalosporin; cephamycin; diaminopyrimidine; fluoroquinolone; fosfomycin; glycylcycline; macrolide; monobactam; nitrofuran; penam; penem; peptide; phenicol; rifamycin; tetracycline; triclosan	98.65	99.97	1	1	yagZ/ecpA	90.07	99.32	7	7	Col440I_1; IncFIA(HI1)_1_HI1; IncFIB(K)_1_Kpn3; IncFII_1_pKP91; IncHI1B_1_pNDM-MAR; IncHI2A_1; IncHI2_1	Col; IncF; IncHI	96.77
GCF_045699265.2	ASM4569926v2	GCF_045699265.2_ASM4569926v2_genomic.fna	https://ftp.ncbi.nlm.nih.gov/genomes/all/GCF/045/699/265/GCF_045699265.2_ASM4569926v2/GCF_045699265.2_ASM4569926v2_genomic.fna.gz	GCF_045699265.2	GCF_045699265.2_ASM4569926v2_genomic.gbff.gz!NZ_JBJLTE020000001.1	71.1	Klebsiella pneumoniae	dairy cattle	manure digester	2018/2019	2018	Canada: Ontario	Canada	Ontario	cattle; dairy cattle	retained in final bovine-associated dataset	unique assembly accession retained in final dataset	klebsiella	45	2	1	1	6	7	1	12	5381	1967	1455	1268	691	1959	0	20	20	AAC(3)-IIe; AAC(6')-Ib-cr; APH(3'')-Ib; APH(6)-Id; CTX-M-15; FosA6; Klebsiella_pneumoniae_KpnE; Klebsiella_pneumoniae_KpnF; Klebsiella_pneumoniae_KpnG; Klebsiella_pneumoniae_OmpK37; Klebsiella_pneumoniae_acrA; OXA-1; QnrB17; SHV-1; TEM-1; dfrA14; oqxA; oqxB; sul2; tet(A)	aminoglycoside; carbapenem; cephalosporin; cephamycin; diaminopyrimidine; fluoroquinolone; fosfomycin; glycylcycline; macrolide; monobactam; nitrofuran; penam; penem; peptide; phenicol; rifamycin; sulfonamide; tetracycline; triclosan	99.19	99.87	11	11	fyuA; irp1; irp2; ybtA; ybtE; ybtP; ybtQ; ybtS; ybtT; ybtU; ybtX	99.33	100	2	2	IncFIB(K)_1_Kpn3; IncX4_2	IncF; IncX	99.47
GCF_036859455.1	ASM3685945v1	GCF_036859455.1_ASM3685945v1_genomic.fna	https://ftp.ncbi.nlm.nih.gov/genomes/all/GCF/036/859/455/GCF_036859455.1_ASM3685945v1/GCF_036859455.1_ASM3685945v1_genomic.fna.gz	GCF_036859455.1	GCF_036859455.1_ASM3685945v1_genomic.gbff.gz!NZ_JAXSCZ010000008.1	41203163	Klebsiella pneumoniae	Bos taurus	dairy milk	2007-05-02	2007	Canada: Atlantic provinces	Canada	Atlantic provinces	bos taurus; dairy milk; milk	retained in final bovine-associated dataset	unique assembly accession retained in final dataset	klebsiella	228	2	3	6	1	27	5	4	4959	1967	1447	1149	396	1545	0	9	9	FosA6; Klebsiella_pneumoniae_KpnE; Klebsiella_pneumoniae_KpnF; Klebsiella_pneumoniae_KpnG; Klebsiella_pneumoniae_OmpK37; Klebsiella_pneumoniae_acrA; SHV-26; oqxA; oqxB	aminoglycoside; carbapenem; cephalosporin; cephamycin; diaminopyrimidine; fluoroquinolone; fosfomycin; glycylcycline; macrolide; monobactam; nitrofuran; penam; penem; peptide; phenicol; rifamycin; tetracycline; triclosan	98.56	99.96	1	1	yagZ/ecpA	90.07	99.32	2	2	IncFIB(K)_1_Kpn3; IncL/M(pMU407)_1_pMU407	IncF; IncL/M	95.51
GCF_052585265.1	ASM5258526v1	GCF_052585265.1_ASM5258526v1_genomic.fna	https://ftp.ncbi.nlm.nih.gov/genomes/all/GCF/052/585/265/GCF_052585265.1_ASM5258526v1/GCF_052585265.1_ASM5258526v1_genomic.fna.gz	GCF_052585265.1	GCF_052585265.1_ASM5258526v1_genomic.gbff.gz!NZ_JBLUOP010000001.1	K-553	Klebsiella pneumoniae	Bos taurus	milk	2024-05-29	2024	Switzerland	Switzerland	NA	bos taurus; milk	retained in final bovine-associated dataset	unique assembly accession retained in final dataset	klebsiella	299	2	10	1	1	56	24	31	5005	1967	1459	1118	461	1579	0	9	9	FosA6; Klebsiella_pneumoniae_KpnE; Klebsiella_pneumoniae_KpnF; Klebsiella_pneumoniae_KpnG; Klebsiella_pneumoniae_OmpK37; Klebsiella_pneumoniae_acrA; SHV-1; oqxA; oqxB	aminoglycoside; carbapenem; cephalosporin; cephamycin; diaminopyrimidine; fluoroquinolone; fosfomycin; glycylcycline; macrolide; monobactam; nitrofuran; penam; penem; peptide; phenicol; rifamycin; tetracycline; triclosan	99.32	99.97	1	1	yagZ/ecpA	90.07	99.32	2	2	IncFIA(HI1)_1_HI1; IncFIB(pKPHS1)_1_pKPHS1	IncF	96.39
GCA_022134635.1	PDT000870631.1	GCA_022134635.1_PDT000870631.1_genomic.fna	https://ftp.ncbi.nlm.nih.gov/genomes/all/GCA/022/134/635/GCA_022134635.1_PDT000870631.1/GCA_022134635.1_PDT000870631.1_genomic.fna.gz	GCA_022134635.1	GCA_022134635.1_PDT000870631.1_genomic.gbff.gz!DAGHXY010000001.1	IA-051	Klebsiella pneumoniae	bovine	mastitis milk	2015-08-27	2015	USA	USA	NA	bovine; bovine mastitis; mastitis; milk	retained in final bovine-associated dataset	unique assembly accession retained in final dataset	klebsiella	1507	2	9	2	1	13	1	24	5144	1967	1455	1247	475	1722	9	19	12	APH(3'')-Ib; APH(6)-Id; FosA6; Klebsiella_pneumoniae_KpnE; Klebsiella_pneumoniae_KpnF; Klebsiella_pneumoniae_KpnG; Klebsiella_pneumoniae_OmpK37; Klebsiella_pneumoniae_acrA; SHV-110; oqxA; oqxB; tet(B)	aminoglycoside; carbapenem; cephalosporin; cephamycin; diaminopyrimidine; fluoroquinolone; fosfomycin; glycylcycline; macrolide; monobactam; nitrofuran; penam; penem; peptide; phenicol; rifamycin; tetracycline; triclosan	99.55	99.99	1	1	yagZ/ecpA	90.07	99.32	3	3	IncFIB(K)_1_Kpn3; IncFIB(Mar)_1_pNDM-Mar; IncHI1B_1_pNDM-MAR	IncF; IncHI	97.03
GCA_035830155.1	ASM3583015v1	GCA_035830155.1_ASM3583015v1_genomic.fna	https://ftp.ncbi.nlm.nih.gov/genomes/all/GCA/035/830/155/GCA_035830155.1_ASM3583015v1/GCA_035830155.1_ASM3583015v1_genomic.fna.gz	GCA_035830155.1	GCA_035830155.1_ASM3583015v1_genomic.gbff.gz!JAYNBN010000001.1	30881_C0696462	Klebsiella pneumoniae	Bos taurus	milk	2021-06-25	2021	United Kingdom: Scotland	United Kingdom	Scotland	bos taurus; milk	retained in final bovine-associated dataset	unique assembly accession retained in final dataset	klebsiella	-	47	1	13	~3	12	25	18	5122	1967	1449	1195	511	1706	3	9	9	FosA5; Klebsiella_pneumoniae_KpnE; Klebsiella_pneumoniae_KpnF; Klebsiella_pneumoniae_KpnG; Klebsiella_pneumoniae_OmpK37; Klebsiella_pneumoniae_acrA; SHV-172; oqxA; oqxB	aminoglycoside; carbapenem; cephalosporin; cephamycin; diaminopyrimidine; fluoroquinolone; fosfomycin; glycylcycline; macrolide; monobactam; nitrofuran; penam; penem; peptide; phenicol; rifamycin; tetracycline; triclosan	98.93	99.97	1	1	yagZ/ecpA	90.24	99.32	5	5	Col440I_1; ColRNAI_1; IncFIB(K)_1_Kpn3; IncX5_2; repA_1_pKPC-2	Col; IncF; IncX; repA	97.89
GCA_035829735.1	ASM3582973v1	GCA_035829735.1_ASM3582973v1_genomic.fna	https://ftp.ncbi.nlm.nih.gov/genomes/all/GCA/035/829/735/GCA_035829735.1_ASM3582973v1/GCA_035829735.1_ASM3582973v1_genomic.fna.gz	GCA_035829735.1	GCA_035829735.1_ASM3582973v1_genomic.gbff.gz!JAYNAT010000001.1	30852_C4524981	Klebsiella pneumoniae	Bos taurus	milk	2016-01-26	2016	United Kingdom: Scotland	United Kingdom	Scotland	bos taurus; milk	retained in final bovine-associated dataset	unique assembly accession retained in final dataset	klebsiella	1109	2	3	2	2	168	4	4	5216	1967	1449	1195	605	1800	1	9	9	FosA6; Klebsiella_pneumoniae_KpnE; Klebsiella_pneumoniae_KpnF; Klebsiella_pneumoniae_KpnG; Klebsiella_pneumoniae_OmpK37; Klebsiella_pneumoniae_acrA; SHV-61; oqxA; oqxB	aminoglycoside; carbapenem; cephalosporin; cephamycin; diaminopyrimidine; fluoroquinolone; fosfomycin; glycylcycline; macrolide; monobactam; nitrofuran; penam; penem; peptide; phenicol; rifamycin; tetracycline; triclosan	99.12	99.97	12	12	fyuA; irp1; irp2; yagZ/ecpA; ybtA; ybtE; ybtP; ybtQ; ybtS; ybtT; ybtU; ybtX	98.64	99.94	2	2	ColpVC_1; IncFIB(K)_1_Kpn3	Col; IncF	98.69
GCF_045699135.2	ASM4569913v2	GCF_045699135.2_ASM4569913v2_genomic.fna	https://ftp.ncbi.nlm.nih.gov/genomes/all/GCF/045/699/135/GCF_045699135.2_ASM4569913v2/GCF_045699135.2_ASM4569913v2_genomic.fna.gz	GCF_045699135.2	GCF_045699135.2_ASM4569913v2_genomic.gbff.gz!NZ_JBJLSZ020000001.1	233-1c	Klebsiella pneumoniae	dairy cattle	manure digester	2018/2019	2018	Canada: Ontario	Canada	Ontario	cattle; dairy cattle	retained in final bovine-associated dataset	unique assembly accession retained in final dataset	klebsiella	1418	4	3	1	6	1	1	16	4947	1967	1457	1158	365	1523	0	18	18	AAC(3)-IIe; APH(3'')-Ib; APH(6)-Id; CTX-M-15; FosA6; Klebsiella_pneumoniae_KpnE; Klebsiella_pneumoniae_KpnF; Klebsiella_pneumoniae_KpnG; Klebsiella_pneumoniae_OmpK37; Klebsiella_pneumoniae_acrA; SHV-1; TEM-1; catII_from_Escherichia_coli_K-12; dfrA14; oqxA; oqxB; sul2; tet(D)	aminoglycoside; carbapenem; cephalosporin; cephamycin; diaminopyrimidine; fluoroquinolone; fosfomycin; glycylcycline; macrolide; monobactam; nitrofuran; penam; penem; peptide; phenicol; rifamycin; sulfonamide; tetracycline; triclosan	98.91	99.98	11	11	fyuA; irp1; irp2; ybtA; ybtE; ybtP; ybtQ; ybtS; ybtT; ybtU; ybtX	99.33	100	4	4	Col440II_1; Col440I_1; IncFIA(HI1)_1_HI1; IncR_1	Col; IncF; IncR	97.55
GCA_022140485.1	PDT000870536.1	GCA_022140485.1_PDT000870536.1_genomic.fna	https://ftp.ncbi.nlm.nih.gov/genomes/all/GCA/022/140/485/GCA_022140485.1_PDT000870536.1/GCA_022140485.1_PDT000870536.1_genomic.fna.gz	GCA_022140485.1	GCA_022140485.1_PDT000870536.1_genomic.gbff.gz!DAGIDR010000001.1	NY-06	Klebsiella pneumoniae	bovine	mastitis milk	2016-10-16	2016	USA	USA	NA	bovine; bovine mastitis; mastitis; milk	retained in final bovine-associated dataset	unique assembly accession retained in final dataset	klebsiella	5754	3	1	1	1	20	2	62	4973	1966	1452	1224	331	1555	1	13	9	FosA5; Klebsiella_pneumoniae_KpnE; Klebsiella_pneumoniae_KpnF; Klebsiella_pneumoniae_KpnG; Klebsiella_pneumoniae_OmpK37; Klebsiella_pneumoniae_acrA; SHV-187; oqxA; oqxB	aminoglycoside; carbapenem; cephalosporin; cephamycin; diaminopyrimidine; fluoroquinolone; fosfomycin; glycylcycline; macrolide; monobactam; nitrofuran; penam; penem; peptide; phenicol; rifamycin; tetracycline; triclosan	98.48	99.98	1	1	yagZ/ecpA	90.24	99.32	1	1	IncFIB(K)_1_Kpn3	IncF	91.43
GCF_028681895.1	ASM2868189v1	GCF_028681895.1_ASM2868189v1_genomic.fna	https://ftp.ncbi.nlm.nih.gov/genomes/all/GCF/028/681/895/GCF_028681895.1_ASM2868189v1/GCF_028681895.1_ASM2868189v1_genomic.fna.gz	GCF_028681895.1	GCF_028681895.1_ASM2868189v1_genomic.gbff.gz!NZ_JAMQNK010000001.1	e226	Klebsiella pneumoniae	cow	milk	2020-08-12	2020	China: Wuhan	China	Wuhan	cow; cow milk; milk	retained in final bovine-associated dataset	unique assembly accession retained in final dataset	klebsiella	1537	2	1	2	1	12	1	46	4832	1967	1460	1134	271	1405	0	14	14	AAC(6')-Ib-cr; CTX-M-15; FosA6; Klebsiella_pneumoniae_KpnE; Klebsiella_pneumoniae_KpnF; Klebsiella_pneumoniae_KpnG; Klebsiella_pneumoniae_OmpK37; Klebsiella_pneumoniae_acrA; OXA-1; QnrS1; SHV-187; TEM-1; oqxA; oqxB	aminoglycoside; carbapenem; cephalosporin; cephamycin; diaminopyrimidine; fluoroquinolone; fosfomycin; glycylcycline; macrolide; monobactam; nitrofuran; penam; penem; peptide; phenicol; rifamycin; tetracycline; triclosan	99.15	99.98	1	1	yagZ/ecpA	90.07	99.32	4	3	Col440I_1; IncFIB(K)_1_Kpn3; IncHI1B_1_pNDM-MAR	Col; IncF; IncHI	95.76
GCF_045699235.2	ASM4569923v2	GCF_045699235.2_ASM4569923v2_genomic.fna	https://ftp.ncbi.nlm.nih.gov/genomes/all/GCF/045/699/235/GCF_045699235.2_ASM4569923v2/GCF_045699235.2_ASM4569923v2_genomic.fna.gz	GCF_045699235.2	GCF_045699235.2_ASM4569923v2_genomic.gbff.gz!NZ_JBJLTK020000001.1	M59	Klebsiella pneumoniae	dairy cattle	manure digester	2018/2019	2018	Canada: Ontario	Canada	Ontario	cattle; dairy cattle	retained in final bovine-associated dataset	unique assembly accession retained in final dataset	klebsiella	711	2	61	2	2	6	4	4	4932	1967	1454	1075	436	1511	0	20	20	AAC(3)-IIe; AAC(6')-Ib-cr; APH(3'')-Ib; APH(6)-Id; CTX-M-15; FosA6; Klebsiella_pneumoniae_KpnE; Klebsiella_pneumoniae_KpnF; Klebsiella_pneumoniae_KpnG; Klebsiella_pneumoniae_OmpK37; Klebsiella_pneumoniae_acrA; OXA-1; QnrB17; SHV-187; TEM-1; dfrA14; oqxA; oqxB; sul2; tet(A)	aminoglycoside; carbapenem; cephalosporin; cephamycin; diaminopyrimidine; fluoroquinolone; fosfomycin; glycylcycline; macrolide; monobactam; nitrofuran; penam; penem; peptide; phenicol; rifamycin; sulfonamide; tetracycline; triclosan	99.52	99.87	0	0		NA	NA	1	1	Col440I_1	Col	94.74
GCA_041417475.1	ASM4141747v1	GCA_041417475.1_ASM4141747v1_genomic.fna	https://ftp.ncbi.nlm.nih.gov/genomes/all/GCA/041/417/475/GCA_041417475.1_ASM4141747v1/GCA_041417475.1_ASM4141747v1_genomic.fna.gz	GCA_041417475.1	GCA_041417475.1_ASM4141747v1_genomic.gbff.gz!JBGCPF010000001.1	SD348-18	Klebsiella pneumoniae	dairy cattle	milk	2018	2018	China: Shandong	China	Shandong	cattle; dairy cattle; milk	retained in final bovine-associated dataset	unique assembly accession retained in final dataset	klebsiella	2324	2	1	1	1	16	4	4	5091	1967	1459	1294	371	1665	65	13	13	APH(3'')-Ib; APH(6)-Id; FosA6; Klebsiella_pneumoniae_KpnE; Klebsiella_pneumoniae_KpnF; Klebsiella_pneumoniae_KpnG; Klebsiella_pneumoniae_OmpK37; Klebsiella_pneumoniae_acrA; SHV-11; dfrA5; oqxA; oqxB; sul2	aminoglycoside; carbapenem; cephalosporin; cephamycin; diaminopyrimidine; fluoroquinolone; fosfomycin; glycylcycline; macrolide; monobactam; nitrofuran; penam; penem; peptide; phenicol; rifamycin; sulfonamide; tetracycline; triclosan	99	99.97	1	1	yagZ/ecpA	90.24	99.32	0	0			NA
GCA_021735785.1	ASM2173578v1	GCA_021735785.1_ASM2173578v1_genomic.fna	https://ftp.ncbi.nlm.nih.gov/genomes/all/GCA/021/735/785/GCA_021735785.1_ASM2173578v1/GCA_021735785.1_ASM2173578v1_genomic.fna.gz	GCA_021735785.1	GCA_021735785.1_ASM2173578v1_genomic.gbff.gz!JABEFA010000010.1	KP IMI 190	Klebsiella pneumoniae	dairy cow	mastitic milk	2009	2009	Brazil: Sao Paulo	Brazil	Sao Paulo	cow; dairy cow; milk	retained in final bovine-associated dataset	unique assembly accession retained in final dataset	klebsiella	281	7	1	5	46	1	1	84	5223	1967	1456	1112	688	1800	0	12	12	APH(3'')-Ib; APH(6)-Id; CTX-M-8; FosA5; Klebsiella_pneumoniae_KpnE; Klebsiella_pneumoniae_KpnF; Klebsiella_pneumoniae_KpnG; Klebsiella_pneumoniae_OmpK37; Klebsiella_pneumoniae_acrA; SHV-108; oqxA; oqxB	aminoglycoside; carbapenem; cephalosporin; cephamycin; diaminopyrimidine; fluoroquinolone; fosfomycin; glycylcycline; macrolide; monobactam; nitrofuran; penam; penem; peptide; phenicol; rifamycin; tetracycline; triclosan	99.22	99.98	0	0		NA	NA	4	4	IncFIB(Mar)_1_pNDM-Mar; IncHI1B_1_pNDM-MAR; IncI1_1_Alpha; IncR_1	IncF; IncHI; IncR; Other	99.78
GCF_036859875.1	ASM3685987v1	GCF_036859875.1_ASM3685987v1_genomic.fna	https://ftp.ncbi.nlm.nih.gov/genomes/all/GCF/036/859/875/GCF_036859875.1_ASM3685987v1/GCF_036859875.1_ASM3685987v1_genomic.fna.gz	GCF_036859875.1	GCF_036859875.1_ASM3685987v1_genomic.gbff.gz!NZ_JAXSDU010000008.1	11115748	Klebsiella pneumoniae	Bos taurus	dairy milk	2008-07-15	2008	Canada: Alberta	Canada	Alberta	bos taurus; dairy milk; milk	retained in final bovine-associated dataset	unique assembly accession retained in final dataset	klebsiella	294	2	1	2	1	4	4	87	5163	1967	1457	1180	559	1739	1	11	11	FosA6; Klebsiella_pneumoniae_KpnE; Klebsiella_pneumoniae_KpnF; Klebsiella_pneumoniae_KpnG; Klebsiella_pneumoniae_OmpK37; Klebsiella_pneumoniae_acrA; SHV-187; aadA13; oqxA; oqxB; sul1	aminoglycoside; carbapenem; cephalosporin; cephamycin; diaminopyrimidine; fluoroquinolone; fosfomycin; glycylcycline; macrolide; monobactam; nitrofuran; penam; penem; peptide; phenicol; rifamycin; sulfonamide; tetracycline; triclosan	99.29	99.98	1	1	yagZ/ecpA	90.07	99.32	3	3	IncFIB(K)_1_Kpn3; IncFIB(pKPHS1)_1_pKPHS1; IncHI1B_1_pNDM-MAR	IncF; IncHI	95.6
GCA_051209415.1	ASM5120941v1	GCA_051209415.1_ASM5120941v1_genomic.fna	https://ftp.ncbi.nlm.nih.gov/genomes/all/GCA/051/209/415/GCA_051209415.1_ASM5120941v1/GCA_051209415.1_ASM5120941v1_genomic.fna.gz	GCA_051209415.1	GCA_051209415.1_ASM5120941v1_genomic.gbff.gz!JBLURH010000001.1	HN112	Klebsiella pneumoniae	cow	milk	2019-03	2019	China: Henan	China	Henan	cow; cow milk; milk	retained in final bovine-associated dataset	unique assembly accession retained in final dataset	klebsiella	107	2	1	2	17	27	1	39	5239	1967	1450	1396	426	1822	0	17	17	APH(3'')-Ib; APH(6)-Id; CTX-M-3; FosA5; Klebsiella_pneumoniae_KpnE; Klebsiella_pneumoniae_KpnF; Klebsiella_pneumoniae_KpnG; Klebsiella_pneumoniae_OmpK37; Klebsiella_pneumoniae_acrA; QnrS1; SHV-1; TEM-1; floR; oqxA; oqxB; sul2; tet(A)	aminoglycoside; carbapenem; cephalosporin; cephamycin; diaminopyrimidine; fluoroquinolone; fosfomycin; glycylcycline; macrolide; monobactam; nitrofuran; penam; penem; peptide; phenicol; rifamycin; sulfonamide; tetracycline; triclosan	99.34	99.97	1	1	yagZ/ecpA	90.24	99.32	5	5	Col440I_1; IncFIB(K)_1_Kpn3; IncHI1B_1_pNDM-MAR; IncL/M(pOXA-48)_1_pOXA-48; IncN3_1	Col; IncF; IncHI; IncL/M; IncN	97.06
GCF_046088465.1	ASM4608846v1	GCF_046088465.1_ASM4608846v1_genomic.fna	https://ftp.ncbi.nlm.nih.gov/genomes/all/GCF/046/088/465/GCF_046088465.1_ASM4608846v1/GCF_046088465.1_ASM4608846v1_genomic.fna.gz	GCF_046088465.1	GCF_046088465.1_ASM4608846v1_genomic.gbff.gz!NZ_JARAIF010000001.1	kp632	Klebsiella pneumoniae	cow	N/A	2022-02-20	2022	China: Xinjiang	China	Xinjiang	cow	retained in final bovine-associated dataset	unique assembly accession retained in final dataset	klebsiella	37	2	9	2	1	13	1	16	5208	1967	1455	1266	520	1786	0	12	12	APH(3'')-Ib; APH(6)-Id; FosA6; Klebsiella_pneumoniae_KpnE; Klebsiella_pneumoniae_KpnF; Klebsiella_pneumoniae_KpnG; Klebsiella_pneumoniae_OmpK37; Klebsiella_pneumoniae_acrA; SHV-110; oqxA; oqxB; tet(B)	aminoglycoside; carbapenem; cephalosporin; cephamycin; diaminopyrimidine; fluoroquinolone; fosfomycin; glycylcycline; macrolide; monobactam; nitrofuran; penam; penem; peptide; phenicol; rifamycin; tetracycline; triclosan	99.15	99.97	1	1	yagZ/ecpA	90.07	99.32	4	4	IncFIA(HI1)_1_HI1; IncFIB(K)_1_Kpn3; IncFIB(Mar)_1_pNDM-Mar; IncHI1B_1_pNDM-MAR	IncF; IncHI	96.97
GCF_046088505.1	ASM4608850v1	GCF_046088505.1_ASM4608850v1_genomic.fna	https://ftp.ncbi.nlm.nih.gov/genomes/all/GCF/046/088/505/GCF_046088505.1_ASM4608850v1/GCF_046088505.1_ASM4608850v1_genomic.fna.gz	GCF_046088505.1	GCF_046088505.1_ASM4608850v1_genomic.gbff.gz!NZ_JARAIG010000001.1	kp647	Klebsiella pneumoniae	cow	N/A	2022-02-20	2022	China: Xinjiang	China	Xinjiang	cow	retained in final bovine-associated dataset	unique assembly accession retained in final dataset	klebsiella	147	3	4	6	1	7	4	38	5146	1967	1453	1205	521	1726	0	24	24	AAC(3)-IId; AAC(6')-Ib-cr; APH(3'')-Ib; APH(3')-Ia; APH(6)-Id; FosA6; Klebsiella_pneumoniae_KpnE; Klebsiella_pneumoniae_KpnF; Klebsiella_pneumoniae_KpnG; Klebsiella_pneumoniae_OmpK37; Klebsiella_pneumoniae_acrA; LAP-2; QnrS1; SHV-187; aadA16; arr-3; dfrA27; floR; mphA; oqxA; oqxB; sul1; sul2; tet(A)	aminoglycoside; carbapenem; cephalosporin; cephamycin; diaminopyrimidine; fluoroquinolone; fosfomycin; glycylcycline; macrolide; monobactam; nitrofuran; penam; penem; peptide; phenicol; rifamycin; sulfonamide; tetracycline; triclosan	99.53	99.13	1	1	yagZ/ecpA	90.07	99.32	2	2	Col440I_1; IncFIA(HI1)_1_HI1	Col; IncF	94.51
GCA_053078375.1	ASM5307837v1	GCA_053078375.1_ASM5307837v1_genomic.fna	https://ftp.ncbi.nlm.nih.gov/genomes/all/GCA/053/078/375/GCA_053078375.1_ASM5307837v1/GCA_053078375.1_ASM5307837v1_genomic.fna.gz	GCA_053078375.1	GCA_053078375.1_ASM5307837v1_genomic.gbff.gz!CP182694.1	K-1659	Klebsiella pneumoniae	Bos taurus	milk	2024-12-25	2024	Switzerland	Switzerland	NA	bos taurus; milk	retained in final bovine-associated dataset	unique assembly accession retained in final dataset	klebsiella	35	2	1	2	1	10	1	19	5052	1967	1456	1196	433	1629	6	11	11	FosA6; Klebsiella_pneumoniae_KpnE; Klebsiella_pneumoniae_KpnF; Klebsiella_pneumoniae_KpnG; Klebsiella_pneumoniae_OmpK37; Klebsiella_pneumoniae_acrA; SHV-120; SHV-33; oqxA; oqxB; tet(D)	aminoglycoside; carbapenem; cephalosporin; cephamycin; diaminopyrimidine; fluoroquinolone; fosfomycin; glycylcycline; macrolide; monobactam; nitrofuran; penam; penem; peptide; phenicol; rifamycin; tetracycline; triclosan	99.36	99.98	12	12	fyuA; irp1; irp2; yagZ/ecpA; ybtA; ybtE; ybtP; ybtQ; ybtS; ybtT; ybtU; ybtX	99.04	99.94	1	1	IncFIB(K)_1_Kpn3	IncF	100
GCA_046030795.1	ASM4603079v1	GCA_046030795.1_ASM4603079v1_genomic.fna	https://ftp.ncbi.nlm.nih.gov/genomes/all/GCA/046/030/795/GCA_046030795.1_ASM4603079v1/GCA_046030795.1_ASM4603079v1_genomic.fna.gz	GCA_046030795.1	GCA_046030795.1_ASM4603079v1_genomic.gbff.gz!JARAAX010000001.1	kp16BYS	Klebsiella pneumoniae	cow	N/A	2022-02-20	2022	China: Xinjiang	China	Xinjiang	cow	retained in final bovine-associated dataset	unique assembly accession retained in final dataset	klebsiella	1985	4	3	2	1	9	1	12	4945	1967	1454	1206	318	1524	0	9	9	FosA5; Klebsiella_pneumoniae_KpnE; Klebsiella_pneumoniae_KpnF; Klebsiella_pneumoniae_KpnG; Klebsiella_pneumoniae_OmpK37; Klebsiella_pneumoniae_acrA; SHV-187; oqxA; oqxB	aminoglycoside; carbapenem; cephalosporin; cephamycin; diaminopyrimidine; fluoroquinolone; fosfomycin; glycylcycline; macrolide; monobactam; nitrofuran; penam; penem; peptide; phenicol; rifamycin; tetracycline; triclosan	98.56	99.96	1	1	yagZ/ecpA	90.07	99.32	1	1	Col440I_1	Col	94.55
GCF_045699555.2	ASM4569955v2	GCF_045699555.2_ASM4569955v2_genomic.fna	https://ftp.ncbi.nlm.nih.gov/genomes/all/GCF/045/699/555/GCF_045699555.2_ASM4569955v2/GCF_045699555.2_ASM4569955v2_genomic.fna.gz	GCF_045699555.2	GCF_045699555.2_ASM4569955v2_genomic.gbff.gz!NZ_JBJLTH020000001.1	60.3	Klebsiella pneumoniae	dairy cattle	manure digester	2018/2019	2018	Canada: Ontario	Canada	Ontario	cattle; dairy cattle	retained in final bovine-associated dataset	unique assembly accession retained in final dataset	klebsiella	147	3	4	6	1	7	4	38	5194	1967	1454	1260	513	1773	0	19	19	AAC(6')-Ib-cr; APH(3')-Ia; CTX-M-15; FosA6; Klebsiella_pneumoniae_KpnE; Klebsiella_pneumoniae_KpnF; Klebsiella_pneumoniae_KpnG; Klebsiella_pneumoniae_OmpK37; Klebsiella_pneumoniae_acrA; OXA-1; SHV-11; TEM-1; aadA2; dfrA12; mphA; oqxA; oqxB; sul1; tet(A)	aminoglycoside; carbapenem; cephalosporin; cephamycin; diaminopyrimidine; fluoroquinolone; fosfomycin; glycylcycline; macrolide; monobactam; nitrofuran; penam; penem; peptide; phenicol; rifamycin; sulfonamide; tetracycline; triclosan	99.49	99.77	12	12	fyuA; irp1; irp2; yagZ/ecpA; ybtA; ybtE; ybtP; ybtQ; ybtS; ybtT; ybtU; ybtX	98.56	99.94	3	3	Col(MG828)_1; Col440I_1; IncFIB(K)_1_Kpn3	Col; IncF	95.29
GCA_051411975.1	ASM5141197v1	GCA_051411975.1_ASM5141197v1_genomic.fna	https://ftp.ncbi.nlm.nih.gov/genomes/all/GCA/051/411/975/GCA_051411975.1_ASM5141197v1/GCA_051411975.1_ASM5141197v1_genomic.fna.gz	GCA_051411975.1	GCA_051411975.1_ASM5141197v1_genomic.gbff.gz!JBOIOG010000001.1	AS0499	Klebsiella pneumoniae	Bos taurus	manure	2021-07-09	2021	USA: Wisconsin, Arlington	USA	Wisconsin, Arlington	bos taurus	retained in final bovine-associated dataset	unique assembly accession retained in final dataset	klebsiella	5115	2	1	1	26	1	24	43	4905	1967	1459	1157	322	1479	0	9	9	FosA6; Klebsiella_pneumoniae_KpnE; Klebsiella_pneumoniae_KpnF; Klebsiella_pneumoniae_KpnG; Klebsiella_pneumoniae_OmpK37; Klebsiella_pneumoniae_acrA; SHV-27; oqxA; oqxB	aminoglycoside; carbapenem; cephalosporin; cephamycin; diaminopyrimidine; fluoroquinolone; fosfomycin; glycylcycline; macrolide; monobactam; nitrofuran; penam; penem; peptide; phenicol; rifamycin; tetracycline; triclosan	99.03	99.97	0	0		NA	NA	0	0			NA
GCA_022138885.1	PDT000870590.1	GCA_022138885.1_PDT000870590.1_genomic.fna	https://ftp.ncbi.nlm.nih.gov/genomes/all/GCA/022/138/885/GCA_022138885.1_PDT000870590.1/GCA_022138885.1_PDT000870590.1_genomic.fna.gz	GCA_022138885.1	GCA_022138885.1_PDT000870590.1_genomic.gbff.gz!DAGIAV010000001.1	IA-088	Klebsiella pneumoniae	bovine	mastitis milk	2015-11-21	2015	USA	USA	NA	bovine; bovine mastitis; mastitis; milk	retained in final bovine-associated dataset	unique assembly accession retained in final dataset	klebsiella	111	2	1	5	1	17	4	42	5106	1967	1450	1186	503	1689	3	14	9	FosA6; Klebsiella_pneumoniae_KpnE; Klebsiella_pneumoniae_KpnF; Klebsiella_pneumoniae_KpnG; Klebsiella_pneumoniae_OmpK37; Klebsiella_pneumoniae_acrA; SHV-187; oqxA; oqxB	aminoglycoside; carbapenem; cephalosporin; cephamycin; diaminopyrimidine; fluoroquinolone; fosfomycin; glycylcycline; macrolide; monobactam; nitrofuran; penam; penem; peptide; phenicol; rifamycin; tetracycline; triclosan	99.13	99.98	1	1	yagZ/ecpA	90.07	99.32	1	1	IncFIB(K)_1_Kpn3	IncF	91.07
GCA_002856145.1	ASM285614v1	GCA_002856145.1_ASM285614v1_genomic.fna	https://ftp.ncbi.nlm.nih.gov/genomes/all/GCA/002/856/145/GCA_002856145.1_ASM285614v1/GCA_002856145.1_ASM285614v1_genomic.fna.gz	GCA_002856145.1	GCA_002856145.1_ASM285614v1_genomic.gbff.gz!PICO01001000.1	C20	Klebsiella pneumoniae	cow	milk	16-Jan-2017	2017	USA: New York	USA	New York	cow; cow milk; milk	retained in final bovine-associated dataset	unique assembly accession retained in final dataset	klebsiella	-	26	1	1	1	7	4	~65	5033	1762	953	556	1762	2318	103	4	4	FosA5; Klebsiella_pneumoniae_KpnF; Klebsiella_pneumoniae_KpnG; Klebsiella_pneumoniae_OmpK37	aminoglycoside; carbapenem; cephalosporin; cephamycin; fluoroquinolone; fosfomycin; macrolide; monobactam; penam; penem; peptide; rifamycin; tetracycline	98.2	94.17	0	0		NA	NA	2	2	IncFIB(K)_1_Kpn3; IncHI1B_1_pNDM-MAR	IncF; IncHI	95.53
GCA_045699375.2	ASM4569937v2	GCA_045699375.2_ASM4569937v2_genomic.fna	https://ftp.ncbi.nlm.nih.gov/genomes/all/GCA/045/699/375/GCA_045699375.2_ASM4569937v2/GCA_045699375.2_ASM4569937v2_genomic.fna.gz	GCA_045699375.2	GCA_045699375.2_ASM4569937v2_genomic.gbff.gz!JBJLST020000001.1	261-1b	Klebsiella pneumoniae	dairy cattle	manure digester	2018/2019	2018	Canada: Ontario	Canada	Ontario	cattle; dairy cattle	retained in final bovine-associated dataset	unique assembly accession retained in final dataset	klebsiella	219	2	1	2	3	27	1	39	5133	1967	1460	1330	376	1706	0	11	11	CTX-M-15; FosA6; Klebsiella_pneumoniae_KpnE; Klebsiella_pneumoniae_KpnF; Klebsiella_pneumoniae_KpnG; Klebsiella_pneumoniae_OmpK37; Klebsiella_pneumoniae_acrA; SHV-187; TEM-1; oqxA; oqxB	aminoglycoside; carbapenem; cephalosporin; cephamycin; diaminopyrimidine; fluoroquinolone; fosfomycin; glycylcycline; macrolide; monobactam; nitrofuran; penam; penem; peptide; phenicol; rifamycin; tetracycline; triclosan	99.26	99.96	1	1	yagZ/ecpA	90.24	99.32	2	2	IncFIB(K)_1_Kpn3; IncFII_1_pKP91	IncF	97.97
GCA_046201795.1	PDT000870571.1	GCA_046201795.1_PDT000870571.1_genomic.fna	https://ftp.ncbi.nlm.nih.gov/genomes/all/GCA/046/201/795/GCA_046201795.1_PDT000870571.1/GCA_046201795.1_PDT000870571.1_genomic.fna.gz	GCA_046201795.1	GCA_046201795.1_PDT000870571.1_genomic.gbff.gz!DBDTSR010000001.1	IA-105	Klebsiella pneumoniae	bovine	mastitis milk	2016-01-23	2016	USA	USA	NA	bovine; bovine mastitis; mastitis; milk	retained in final bovine-associated dataset	unique assembly accession retained in final dataset	klebsiella	76	4	1	1	1	21	1	35	4951	1967	1450	1243	291	1534	5	17	9	FosA6; Klebsiella_pneumoniae_KpnE; Klebsiella_pneumoniae_KpnF; Klebsiella_pneumoniae_KpnG; Klebsiella_pneumoniae_OmpK37; Klebsiella_pneumoniae_acrA; SHV-187; oqxA; oqxB	aminoglycoside; carbapenem; cephalosporin; cephamycin; diaminopyrimidine; fluoroquinolone; fosfomycin; glycylcycline; macrolide; monobactam; nitrofuran; penam; penem; peptide; phenicol; rifamycin; tetracycline; triclosan	98.39	97.39	1	1	yagZ/ecpA	90.07	99.32	3	3	Col440I_1; IncFIB(K)_1_Kpn3; IncHI1B_1_pNDM-MAR	Col; IncF; IncHI	95.97
GCF_051209295.1	ASM5120929v1	GCF_051209295.1_ASM5120929v1_genomic.fna	https://ftp.ncbi.nlm.nih.gov/genomes/all/GCF/051/209/295/GCF_051209295.1_ASM5120929v1/GCF_051209295.1_ASM5120929v1_genomic.fna.gz	GCF_051209295.1	GCF_051209295.1_ASM5120929v1_genomic.gbff.gz!NZ_JBLURL010000001.1	HN116	Klebsiella pneumoniae	cow	milk	2019-03	2019	China: Henan	China	Henan	cow; cow milk; milk	retained in final bovine-associated dataset	unique assembly accession retained in final dataset	klebsiella	219	2	1	2	3	27	1	39	5111	1967	1456	1296	392	1688	0	15	15	APH(3'')-Ib; APH(6)-Id; CTX-M-15; FosA6; Klebsiella_pneumoniae_KpnE; Klebsiella_pneumoniae_KpnF; Klebsiella_pneumoniae_KpnG; Klebsiella_pneumoniae_OmpK37; Klebsiella_pneumoniae_acrA; QnrS1; SHV-1; oqxA; oqxB; sul2; tet(A)	aminoglycoside; carbapenem; cephalosporin; cephamycin; diaminopyrimidine; fluoroquinolone; fosfomycin; glycylcycline; macrolide; monobactam; nitrofuran; penam; penem; peptide; phenicol; rifamycin; sulfonamide; tetracycline; triclosan	99.43	99.82	1	1	yagZ/ecpA	90.24	99.32	3	3	IncFIB(K)_1_Kpn3; IncL/M(pOXA-48)_1_pOXA-48; IncN3_1	IncF; IncL/M; IncN	97.14
GCA_041419235.1	ASM4141923v1	GCA_041419235.1_ASM4141923v1_genomic.fna	https://ftp.ncbi.nlm.nih.gov/genomes/all/GCA/041/419/235/GCA_041419235.1_ASM4141923v1/GCA_041419235.1_ASM4141923v1_genomic.fna.gz	GCA_041419235.1	GCA_041419235.1_ASM4141923v1_genomic.gbff.gz!JBGCRM010000001.1	HLJ19-18	Klebsiella pneumoniae	dairy cattle	milk	2018	2018	China: Heilongjiang	China	Heilongjiang	cattle; dairy cattle; milk	retained in final bovine-associated dataset	unique assembly accession retained in final dataset	klebsiella	2239	4	1	1	1	11	1	35	5117	1967	1449	1198	503	1701	0	11	11	FosA6; Klebsiella_pneumoniae_KpnE; Klebsiella_pneumoniae_KpnF; Klebsiella_pneumoniae_KpnG; Klebsiella_pneumoniae_OmpK37; Klebsiella_pneumoniae_acrA; SHV-187; oqxA; oqxB; sul2; tet(D)	aminoglycoside; carbapenem; cephalosporin; cephamycin; diaminopyrimidine; fluoroquinolone; fosfomycin; glycylcycline; macrolide; monobactam; nitrofuran; penam; penem; peptide; phenicol; rifamycin; sulfonamide; tetracycline; triclosan	99.12	99.98	0	0		NA	NA	3	3	Col440I_1; IncFIB(K)_1_Kpn3; IncL/M(pMU407)_1_pMU407	Col; IncF; IncL/M	97.34
GCA_048144085.1	ASM4814408v1	GCA_048144085.1_ASM4814408v1_genomic.fna	https://ftp.ncbi.nlm.nih.gov/genomes/all/GCA/048/144/085/GCA_048144085.1_ASM4814408v1/GCA_048144085.1_ASM4814408v1_genomic.fna.gz	GCA_048144085.1	GCA_048144085.1_ASM4814408v1_genomic.gbff.gz!JBLUSG010000001.1	302-3b	Klebsiella pneumoniae	dairy cattle	manure digester	2018/2019	2018	Canada: Ontario	Canada	Ontario	cattle; dairy cattle	retained in final bovine-associated dataset	unique assembly accession retained in final dataset	klebsiella	168	2	5	1	6	9	1	4	5223	1967	1455	1303	498	1801	0	16	16	APH(3'')-Ib; APH(6)-Id; CTX-M-15; FosA6; Klebsiella_pneumoniae_KpnE; Klebsiella_pneumoniae_KpnF; Klebsiella_pneumoniae_KpnG; Klebsiella_pneumoniae_OmpK37; Klebsiella_pneumoniae_acrA; QnrS1; SHV-11; dfrA14; oqxA; oqxB; tet(A); tet(B)	aminoglycoside; carbapenem; cephalosporin; cephamycin; diaminopyrimidine; fluoroquinolone; fosfomycin; glycylcycline; macrolide; monobactam; nitrofuran; penam; penem; peptide; phenicol; rifamycin; tetracycline; triclosan	98.83	99.74	1	1	yagZ/ecpA	90.07	99.32	3	3	IncFIB(K)_1_Kpn3; IncHI1B_1_pNDM-MAR; IncY_1	IncF; IncHI; IncY	96.75
GCA_002857345.1	ASM285734v1	GCA_002857345.1_ASM285734v1_genomic.fna	https://ftp.ncbi.nlm.nih.gov/genomes/all/GCA/002/857/345/GCA_002857345.1_ASM285734v1/GCA_002857345.1_ASM285734v1_genomic.fna.gz	GCA_002857345.1	GCA_002857345.1_ASM285734v1_genomic.gbff.gz!PIES01000100.1	D4	Klebsiella pneumoniae	cow	milk	28-Dec-2016	2016	USA: New York	USA	New York	cow; cow milk; milk	retained in final bovine-associated dataset	unique assembly accession retained in final dataset	klebsiella	298	2	1	2	1	1	1	7	4787	1956	1311	937	583	1520	1	9	9	FosA5; Klebsiella_pneumoniae_KpnE; Klebsiella_pneumoniae_KpnF; Klebsiella_pneumoniae_KpnG; Klebsiella_pneumoniae_OmpK37; Klebsiella_pneumoniae_acrA; SHV-11; oqxA; oqxB	aminoglycoside; carbapenem; cephalosporin; cephamycin; diaminopyrimidine; fluoroquinolone; fosfomycin; glycylcycline; macrolide; monobactam; nitrofuran; penam; penem; peptide; phenicol; rifamycin; tetracycline; triclosan	98.84	99.48	0	0		NA	NA	3	3	Col440I_1; ColpVC_1; IncFIA(HI1)_1_HI1	Col; IncF	96.15
GCF_045699145.2	ASM4569914v2	GCF_045699145.2_ASM4569914v2_genomic.fna	https://ftp.ncbi.nlm.nih.gov/genomes/all/GCF/045/699/145/GCF_045699145.2_ASM4569914v2/GCF_045699145.2_ASM4569914v2_genomic.fna.gz	GCF_045699145.2	GCF_045699145.2_ASM4569914v2_genomic.gbff.gz!NZ_JBJLTO020000001.1	346-3b	Klebsiella pneumoniae	dairy cattle	manure digester	2018/2019	2018	Canada: Ontario	Canada	Ontario	cattle; dairy cattle	retained in final bovine-associated dataset	unique assembly accession retained in final dataset	klebsiella	3369	2	1	2	3	8	4	39	5010	1967	1459	1288	296	1584	0	10	10	CTX-M-32; FosA6; Klebsiella_pneumoniae_KpnE; Klebsiella_pneumoniae_KpnF; Klebsiella_pneumoniae_KpnG; Klebsiella_pneumoniae_OmpK37; Klebsiella_pneumoniae_acrA; SHV-187; oqxA; oqxB	aminoglycoside; carbapenem; cephalosporin; cephamycin; diaminopyrimidine; fluoroquinolone; fosfomycin; glycylcycline; macrolide; monobactam; nitrofuran; penam; penem; peptide; phenicol; rifamycin; tetracycline; triclosan	98.87	99.97	1	1	yagZ/ecpA	90.07	99.32	3	3	IncFIB(K)_1_Kpn3; IncFII_1_pKP91; IncN_1	IncF; IncN	98.73
GCA_051412055.1	ASM5141205v1	GCA_051412055.1_ASM5141205v1_genomic.fna	https://ftp.ncbi.nlm.nih.gov/genomes/all/GCA/051/412/055/GCA_051412055.1_ASM5141205v1/GCA_051412055.1_ASM5141205v1_genomic.fna.gz	GCA_051412055.1	GCA_051412055.1_ASM5141205v1_genomic.gbff.gz!JBOIOI010000001.1	AS0489	Klebsiella pneumoniae	Bos taurus	manure	2021-08-26	2021	USA: Wisconsin, Madison	USA	Wisconsin, Madison	bos taurus	retained in final bovine-associated dataset	unique assembly accession retained in final dataset	klebsiella	1088	2	1	1	10	1	1	76	5067	1967	1454	1099	547	1646	1	9	9	FosA6; Klebsiella_pneumoniae_KpnE; Klebsiella_pneumoniae_KpnF; Klebsiella_pneumoniae_KpnG; Klebsiella_pneumoniae_OmpK37; Klebsiella_pneumoniae_acrA; SHV-172; oqxA; oqxB	aminoglycoside; carbapenem; cephalosporin; cephamycin; diaminopyrimidine; fluoroquinolone; fosfomycin; glycylcycline; macrolide; monobactam; nitrofuran; penam; penem; peptide; phenicol; rifamycin; tetracycline; triclosan	99.36	99.97	0	0		NA	NA	1	1	IncFIB(K)_1_Kpn3	IncF	91.07
GCA_035829215.1	ASM3582921v1	GCA_035829215.1_ASM3582921v1_genomic.fna	https://ftp.ncbi.nlm.nih.gov/genomes/all/GCA/035/829/215/GCA_035829215.1_ASM3582921v1/GCA_035829215.1_ASM3582921v1_genomic.fna.gz	GCA_035829215.1	GCA_035829215.1_ASM3582921v1_genomic.gbff.gz!JAYNAP010000001.1	30842_C3496016	Klebsiella pneumoniae	Bos taurus	milk	2016-09-02	2016	United Kingdom: Scotland	United Kingdom	Scotland	bos taurus; milk	retained in final bovine-associated dataset	unique assembly accession retained in final dataset	klebsiella	3310	3	3	1	1	9	1	2	5126	1967	1458	1282	419	1701	0	9	9	FosA6; Klebsiella_pneumoniae_KpnE; Klebsiella_pneumoniae_KpnF; Klebsiella_pneumoniae_KpnG; Klebsiella_pneumoniae_OmpK37; Klebsiella_pneumoniae_acrA; SHV-187; oqxA; oqxB	aminoglycoside; carbapenem; cephalosporin; cephamycin; diaminopyrimidine; fluoroquinolone; fosfomycin; glycylcycline; macrolide; monobactam; nitrofuran; penam; penem; peptide; phenicol; rifamycin; tetracycline; triclosan	98.81	99.96	1	1	yagZ/ecpA	90.07	99.32	2	2	IncFIB(K)_1_Kpn3; IncFII_1_pKP91	IncF	97.66
GCA_036859455.1	ASM3685945v1	GCA_036859455.1_ASM3685945v1_genomic.fna	https://ftp.ncbi.nlm.nih.gov/genomes/all/GCA/036/859/455/GCA_036859455.1_ASM3685945v1/GCA_036859455.1_ASM3685945v1_genomic.fna.gz	GCA_036859455.1	GCA_036859455.1_ASM3685945v1_genomic.gbff.gz!JAXSCZ010000008.1	41203163	Klebsiella pneumoniae	Bos taurus	dairy milk	2007-05-02	2007	Canada: Atlantic provinces	Canada	Atlantic provinces	bos taurus; dairy milk; milk	retained in final bovine-associated dataset	unique assembly accession retained in final dataset	klebsiella	228	2	3	6	1	27	5	4	4959	1967	1447	1149	396	1545	0	9	9	FosA6; Klebsiella_pneumoniae_KpnE; Klebsiella_pneumoniae_KpnF; Klebsiella_pneumoniae_KpnG; Klebsiella_pneumoniae_OmpK37; Klebsiella_pneumoniae_acrA; SHV-26; oqxA; oqxB	aminoglycoside; carbapenem; cephalosporin; cephamycin; diaminopyrimidine; fluoroquinolone; fosfomycin; glycylcycline; macrolide; monobactam; nitrofuran; penam; penem; peptide; phenicol; rifamycin; tetracycline; triclosan	98.56	99.96	1	1	yagZ/ecpA	90.07	99.32	2	2	IncFIB(K)_1_Kpn3; IncL/M(pMU407)_1_pMU407	IncF; IncL/M	95.51
GCA_051336625.1	ASM5133662v1	GCA_051336625.1_ASM5133662v1_genomic.fna	https://ftp.ncbi.nlm.nih.gov/genomes/all/GCA/051/336/625/GCA_051336625.1_ASM5133662v1/GCA_051336625.1_ASM5133662v1_genomic.fna.gz	GCA_051336625.1	GCA_051336625.1_ASM5133662v1_genomic.gbff.gz!JBPPTC010000001.1	R42	Klebsiella pneumoniae	Cow	milk	2018-05-01	2018	Brazil: MG,Alfenas	Brazil	MG,Alfenas	cow; cow milk; milk	retained in final bovine-associated dataset	unique assembly accession retained in final dataset	klebsiella	281	7	1	5	46	1	1	84	4849	1967	1451	1096	335	1431	0	14	14	FosA5; Klebsiella_pneumoniae_KpnE; Klebsiella_pneumoniae_KpnF; Klebsiella_pneumoniae_KpnG; Klebsiella_pneumoniae_OmpK37; Klebsiella_pneumoniae_acrA; SHV-108; aadA3; cmlA4; dfrA15; oqxA; oqxB; sul1; tet(A)	aminoglycoside; carbapenem; cephalosporin; cephamycin; diaminopyrimidine; fluoroquinolone; fosfomycin; glycylcycline; macrolide; monobactam; nitrofuran; penam; penem; peptide; phenicol; rifamycin; sulfonamide; tetracycline; triclosan	98.61	98.75	11	11	fyuA; irp1; irp2; ybtA; ybtE; ybtP; ybtQ; ybtS; ybtT; ybtU; ybtX	99.31	100	2	2	IncFIA(HI1)_1_HI1; IncFIB(K)_1_Kpn3	IncF	98.15
GCA_051209595.1	ASM5120959v1	GCA_051209595.1_ASM5120959v1_genomic.fna	https://ftp.ncbi.nlm.nih.gov/genomes/all/GCA/051/209/595/GCA_051209595.1_ASM5120959v1/GCA_051209595.1_ASM5120959v1_genomic.fna.gz	GCA_051209595.1	GCA_051209595.1_ASM5120959v1_genomic.gbff.gz!JBLUQW010000001.1	HN96	Klebsiella pneumoniae	cow	milk	2019-03	2019	China: Henan	China	Henan	cow; cow milk; milk	retained in final bovine-associated dataset	unique assembly accession retained in final dataset	klebsiella	110	2	6	1	3	8	1	44	5051	1966	1450	1231	404	1635	0	25	25	AAC(3)-IId; AAC(6')-Ib-cr; APH(3'')-Ib; APH(3')-Ia; APH(6)-Id; CTX-M-3; FosA6; Klebsiella_pneumoniae_KpnE; Klebsiella_pneumoniae_KpnF; Klebsiella_pneumoniae_KpnG; Klebsiella_pneumoniae_OmpK37; Klebsiella_pneumoniae_acrA; QnrS1; SHV-1; TEM-1; aadA16; arr-3; dfrA27; floR; mphA; oqxA; oqxB; sul1; sul2; tet(A)	aminoglycoside; carbapenem; cephalosporin; cephamycin; diaminopyrimidine; fluoroquinolone; fosfomycin; glycylcycline; macrolide; monobactam; nitrofuran; penam; penem; peptide; phenicol; rifamycin; sulfonamide; tetracycline; triclosan	99.6	99.98	1	1	yagZ/ecpA	90.24	99.32	2	2	IncFIB(K)_1_Kpn3; IncHI1B_1_pNDM-MAR	IncF; IncHI	95.53
GCA_034436995.1	PDT002032651.1	GCA_034436995.1_PDT002032651.1_genomic.fna	https://ftp.ncbi.nlm.nih.gov/genomes/all/GCA/034/436/995/GCA_034436995.1_PDT002032651.1/GCA_034436995.1_PDT002032651.1_genomic.fna.gz	GCA_034436995.1	GCA_034436995.1_PDT002032651.1_genomic.gbff.gz!DASLLT010000001.1	N/A	Klebsiella pneumoniae	Bos taurus	Tissue	2022	2022	India	India	NA	bos taurus	retained in final bovine-associated dataset	unique assembly accession retained in final dataset	klebsiella	-	2	3	2	2	6,6	4	4	5109	1967	1452	1147	543	1690	43	14	9	FosA6; Klebsiella_pneumoniae_KpnE; Klebsiella_pneumoniae_KpnF; Klebsiella_pneumoniae_KpnG; Klebsiella_pneumoniae_OmpK37; Klebsiella_pneumoniae_acrA; SHV-187; oqxA; oqxB	aminoglycoside; carbapenem; cephalosporin; cephamycin; diaminopyrimidine; fluoroquinolone; fosfomycin; glycylcycline; macrolide; monobactam; nitrofuran; penam; penem; peptide; phenicol; rifamycin; tetracycline; triclosan	99.21	99.98	0	0		NA	NA	2	2	Col440I_1; IncFIB(K)_1_Kpn3	Col; IncF	92.81
GCF_035829495.1	ASM3582949v1	GCF_035829495.1_ASM3582949v1_genomic.fna	https://ftp.ncbi.nlm.nih.gov/genomes/all/GCF/035/829/495/GCF_035829495.1_ASM3582949v1/GCF_035829495.1_ASM3582949v1_genomic.fna.gz	GCF_035829495.1	GCF_035829495.1_ASM3582949v1_genomic.gbff.gz!NZ_JAYNAJ010000001.1	30826_C334065	Klebsiella pneumoniae	Bos taurus	milk	2010-03-03	2010	United Kingdom: Scotland	United Kingdom	Scotland	bos taurus; milk	retained in final bovine-associated dataset	unique assembly accession retained in final dataset	klebsiella	14	1	6	1	1	1	1	1	5307	1967	1452	1214	674	1888	0	9	9	FosA6; Klebsiella_pneumoniae_KpnE; Klebsiella_pneumoniae_KpnF; Klebsiella_pneumoniae_KpnG; Klebsiella_pneumoniae_OmpK37; Klebsiella_pneumoniae_acrA; SHV-106; oqxA; oqxB	aminoglycoside; carbapenem; cephalosporin; cephamycin; diaminopyrimidine; fluoroquinolone; fosfomycin; glycylcycline; macrolide; monobactam; nitrofuran; penam; penem; peptide; phenicol; rifamycin; tetracycline; triclosan	99.3	99.97	1	1	yagZ/ecpA	90.07	99.32	5	5	IncFIB(K)_1_Kpn3; IncFIB(Mar)_1_pNDM-Mar; IncFII_1_pKP91; IncHI1B_1_pNDM-MAR; IncX1_1	IncF; IncHI; IncX	98.6
GCF_043952125.1	ASM4395212v1	GCF_043952125.1_ASM4395212v1_genomic.fna	https://ftp.ncbi.nlm.nih.gov/genomes/all/GCF/043/952/125/GCF_043952125.1_ASM4395212v1/GCF_043952125.1_ASM4395212v1_genomic.fna.gz	GCF_043952125.1	GCF_043952125.1_ASM4395212v1_genomic.gbff.gz!NZ_JBINJS010000001.1	MBBL2	Klebsiella pneumoniae	cow	milk	2024-04-20	2024	Bangladesh: Gazipur	Bangladesh	Gazipur	cow; cow milk; milk	retained in final bovine-associated dataset	unique assembly accession retained in final dataset	klebsiella	273	3	4	6	1	7	4	4	5000	1967	1455	1199	379	1578	0	21	21	AAC(3)-IId; FosA6; Klebsiella_pneumoniae_KpnE; Klebsiella_pneumoniae_KpnF; Klebsiella_pneumoniae_KpnG; Klebsiella_pneumoniae_OmpK37; Klebsiella_pneumoniae_acrA; LAP-2; QnrS1; SHV-11; aadA5; dfrA14; dfrA17; floR; mphA; oqxA; oqxB; sul1; sul2; tet(A); tet(D)	aminoglycoside; carbapenem; cephalosporin; cephamycin; diaminopyrimidine; fluoroquinolone; fosfomycin; glycylcycline; macrolide; monobactam; nitrofuran; penam; penem; peptide; phenicol; rifamycin; sulfonamide; tetracycline; triclosan	99.55	99.8	1	1	yagZ/ecpA	90.07	99.32	5	5	Col440I_1; IncFIA(HI1)_1_HI1; IncFIB(K)_1_Kpn3; IncFII_1_pKP91; IncHI1B_1_pNDM-MAR	Col; IncF; IncHI	94.2
GCA_022259795.1	PDT000437160.1	GCA_022259795.1_PDT000437160.1_genomic.fna	https://ftp.ncbi.nlm.nih.gov/genomes/all/GCA/022/259/795/GCA_022259795.1_PDT000437160.1/GCA_022259795.1_PDT000437160.1_genomic.fna.gz	GCA_022259795.1	GCA_022259795.1_PDT000437160.1_genomic.gbff.gz!DAGPMI010000001.1	QMP M1-376	Klebsiella pneumoniae	bovine	intestinal	2005	2005	USA	USA	NA	bovine	retained in final bovine-associated dataset	unique assembly accession retained in final dataset	klebsiella	228	2	3	6	1	27	5	4	5166	1967	1445	1154	600	1754	21	19	12	APH(3'')-Ib; APH(6)-Id; FosA6; Klebsiella_pneumoniae_KpnE; Klebsiella_pneumoniae_KpnF; Klebsiella_pneumoniae_KpnG; Klebsiella_pneumoniae_OmpK37; Klebsiella_pneumoniae_acrA; SHV-26; oqxA; oqxB; tet(B)	aminoglycoside; carbapenem; cephalosporin; cephamycin; diaminopyrimidine; fluoroquinolone; fosfomycin; glycylcycline; macrolide; monobactam; nitrofuran; penam; penem; peptide; phenicol; rifamycin; tetracycline; triclosan	99.06	99.98	1	1	yagZ/ecpA	90.07	99.32	5	5	ColRNAI_1; IncFIB(K)_1_Kpn3; IncL/M(pMU407)_1_pMU407; IncR_1; repA_1_pKPC-2	Col; IncF; IncL/M; IncR; repA	97.17
GCA_022259975.1	PDT000437138.1	GCA_022259975.1_PDT000437138.1_genomic.fna	https://ftp.ncbi.nlm.nih.gov/genomes/all/GCA/022/259/975/GCA_022259975.1_PDT000437138.1/GCA_022259975.1_PDT000437138.1_genomic.fna.gz	GCA_022259975.1	GCA_022259975.1_PDT000437138.1_genomic.gbff.gz!DAGPMV010000001.1	QMP M1-044	Klebsiella pneumoniae	bovine	intestinal	2005	2005	USA	USA	NA	bovine	retained in final bovine-associated dataset	unique assembly accession retained in final dataset	klebsiella	191	4	3	1	1	43	1	13	4937	1954	1334	909	740	1649	18	10	8	FosA5; Klebsiella_pneumoniae_KpnE; Klebsiella_pneumoniae_KpnF; Klebsiella_pneumoniae_KpnG; Klebsiella_pneumoniae_OmpK37; Klebsiella_pneumoniae_acrA; oqxA; oqxB	aminoglycoside; carbapenem; cephalosporin; cephamycin; diaminopyrimidine; fluoroquinolone; fosfomycin; glycylcycline; macrolide; monobactam; nitrofuran; penam; penem; peptide; phenicol; rifamycin; tetracycline; triclosan	98.82	99.88	1	1	yagZ/ecpA	90.24	99.32	1	1	IncFIB(K)_1_Kpn3	IncF	91.25
GCA_046088025.1	ASM4608802v1	GCA_046088025.1_ASM4608802v1_genomic.fna	https://ftp.ncbi.nlm.nih.gov/genomes/all/GCA/046/088/025/GCA_046088025.1_ASM4608802v1/GCA_046088025.1_ASM4608802v1_genomic.fna.gz	GCA_046088025.1	GCA_046088025.1_ASM4608802v1_genomic.gbff.gz!JARAHJ010000001.1	kp111	Klebsiella pneumoniae	cow	N/A	2022-02-20	2022	China: xinjiang	China	xinjiang	cow	retained in final bovine-associated dataset	unique assembly accession retained in final dataset	klebsiella	76	4	1	1	1	21	1	35	5268	1967	1458	1263	580	1843	0	10	10	FosA6; Klebsiella_pneumoniae_KpnE; Klebsiella_pneumoniae_KpnF; Klebsiella_pneumoniae_KpnG; Klebsiella_pneumoniae_OmpK37; Klebsiella_pneumoniae_acrA; SHV-44; oqxA; oqxB; tet(D)	aminoglycoside; carbapenem; cephalosporin; cephamycin; diaminopyrimidine; fluoroquinolone; fosfomycin; glycylcycline; macrolide; monobactam; nitrofuran; penam; penem; peptide; phenicol; rifamycin; tetracycline; triclosan	98.56	99.81	1	1	yagZ/ecpA	90.07	99.32	2	2	IncFIB(K)_1_Kpn3; IncFIB(Mar)_1_pNDM-Mar	IncF	100
GCA_051407615.1	ASM5140761v1	GCA_051407615.1_ASM5140761v1_genomic.fna	https://ftp.ncbi.nlm.nih.gov/genomes/all/GCA/051/407/615/GCA_051407615.1_ASM5140761v1/GCA_051407615.1_ASM5140761v1_genomic.fna.gz	GCA_051407615.1	GCA_051407615.1_ASM5140761v1_genomic.gbff.gz!JBOIHA010000001.1	AS1388	Klebsiella pneumoniae	Bos taurus	manure	2021-08-06	2021	USA: Wisconsin, Arlington	USA	Wisconsin, Arlington	bos taurus	retained in final bovine-associated dataset	unique assembly accession retained in final dataset	klebsiella	2159	4	7	1	37	177	4	6	4856	1967	1444	1109	336	1445	0	9	9	FosA6; Klebsiella_pneumoniae_KpnE; Klebsiella_pneumoniae_KpnF; Klebsiella_pneumoniae_KpnG; Klebsiella_pneumoniae_OmpK37; Klebsiella_pneumoniae_acrA; SHV-106; oqxA; oqxB	aminoglycoside; carbapenem; cephalosporin; cephamycin; diaminopyrimidine; fluoroquinolone; fosfomycin; glycylcycline; macrolide; monobactam; nitrofuran; penam; penem; peptide; phenicol; rifamycin; tetracycline; triclosan	99.12	99.97	0	0		NA	NA	0	0			NA
GCA_028682015.1	ASM2868201v1	GCA_028682015.1_ASM2868201v1_genomic.fna	https://ftp.ncbi.nlm.nih.gov/genomes/all/GCA/028/682/015/GCA_028682015.1_ASM2868201v1/GCA_028682015.1_ASM2868201v1_genomic.fna.gz	GCA_028682015.1	GCA_028682015.1_ASM2868201v1_genomic.gbff.gz!JAMJWB010000001.1	b201	Klebsiella pneumoniae	cow	anal swab	2020-08-05	2020	China: Wuhan	China	Wuhan	cow	retained in final bovine-associated dataset	unique assembly accession retained in final dataset	klebsiella	36	2	1	2	1	7	1	7	5400	1967	1452	1273	708	1981	0	17	17	AAC(3)-IId; APH(3'')-Ib; APH(3')-Ia; APH(6)-Id; CTX-M-14; FosA5; Klebsiella_pneumoniae_KpnE; Klebsiella_pneumoniae_KpnF; Klebsiella_pneumoniae_KpnG; Klebsiella_pneumoniae_OmpK37; Klebsiella_pneumoniae_acrA; LAP-2; QnrS1; SHV-11; oqxA; oqxB; sul2	aminoglycoside; carbapenem; cephalosporin; cephamycin; diaminopyrimidine; fluoroquinolone; fosfomycin; glycylcycline; macrolide; monobactam; nitrofuran; penam; penem; peptide; phenicol; rifamycin; sulfonamide; tetracycline; triclosan	99.38	99.97	12	12	fyuA; irp1; irp2; yagZ/ecpA; ybtA; ybtE; ybtP; ybtQ; ybtS; ybtT; ybtU; ybtX	98.98	99.94	3	3	IncFIB(K)_1_Kpn3; IncFIB(Mar)_1_pNDM-Mar; IncFII_1_pKP91	IncF	96.99
GCA_022138345.1	PDT000870607.1	GCA_022138345.1_PDT000870607.1_genomic.fna	https://ftp.ncbi.nlm.nih.gov/genomes/all/GCA/022/138/345/GCA_022138345.1_PDT000870607.1/GCA_022138345.1_PDT000870607.1_genomic.fna.gz	GCA_022138345.1	GCA_022138345.1_PDT000870607.1_genomic.gbff.gz!DAGIAD010000001.1	IA-072	Klebsiella pneumoniae	bovine	mastitis milk	2015-10-21	2015	USA	USA	NA	bovine; bovine mastitis; mastitis; milk	retained in final bovine-associated dataset	unique assembly accession retained in final dataset	klebsiella	5020	2	1	1	1	11	1	31	5032	1967	1454	1198	413	1611	4	17	11	APH(3'')-Ib; APH(6)-Id; FosA5; Klebsiella_pneumoniae_KpnE; Klebsiella_pneumoniae_KpnF; Klebsiella_pneumoniae_KpnG; Klebsiella_pneumoniae_OmpK37; Klebsiella_pneumoniae_acrA; SHV-61; oqxA; oqxB	aminoglycoside; carbapenem; cephalosporin; cephamycin; diaminopyrimidine; fluoroquinolone; fosfomycin; glycylcycline; macrolide; monobactam; nitrofuran; penam; penem; peptide; phenicol; rifamycin; tetracycline; triclosan	98.71	99.98	1	1	yagZ/ecpA	90.07	99.32	3	3	Col440I_1; IncFIB(K)_1_Kpn3; IncHI1B_1_pNDM-MAR	Col; IncF; IncHI	95.33
GCF_051412035.1	ASM5141203v1	GCF_051412035.1_ASM5141203v1_genomic.fna	https://ftp.ncbi.nlm.nih.gov/genomes/all/GCF/051/412/035/GCF_051412035.1_ASM5141203v1/GCF_051412035.1_ASM5141203v1_genomic.fna.gz	GCF_051412035.1	GCF_051412035.1_ASM5141203v1_genomic.gbff.gz!NZ_JBOIOK010000001.1	AS0483	Klebsiella pneumoniae	Bos taurus	manure	2021-08-27	2021	USA: Wisconsin, Arlington	USA	Wisconsin, Arlington	bos taurus	retained in final bovine-associated dataset	unique assembly accession retained in final dataset	klebsiella	464	2	5	2	1	26	1	2	5122	1967	1449	1255	451	1706	1	8	8	FosA6; Klebsiella_pneumoniae_KpnE; Klebsiella_pneumoniae_KpnF; Klebsiella_pneumoniae_KpnG; Klebsiella_pneumoniae_acrA; SHV-187; oqxA; oqxB	aminoglycoside; carbapenem; cephalosporin; diaminopyrimidine; fluoroquinolone; fosfomycin; glycylcycline; macrolide; nitrofuran; penam; penem; peptide; phenicol; rifamycin; tetracycline; triclosan	98.67	99.97	1	1	astA	92.17	98.29	2	2	IncFIA(HI1)_1_HI1; IncFIB(K)_1_Kpn3	IncF	94.43
GCA_035829515.1	ASM3582951v1	GCA_035829515.1_ASM3582951v1_genomic.fna	https://ftp.ncbi.nlm.nih.gov/genomes/all/GCA/035/829/515/GCA_035829515.1_ASM3582951v1/GCA_035829515.1_ASM3582951v1_genomic.fna.gz	GCA_035829515.1	GCA_035829515.1_ASM3582951v1_genomic.gbff.gz!JAYNAK010000001.1	30825_C333142	Klebsiella pneumoniae	Bos taurus	milk	2009-09-04	2009	United Kingdom: Scotland	United Kingdom	Scotland	bos taurus; milk	retained in final bovine-associated dataset	unique assembly accession retained in final dataset	klebsiella	3618	78	1	1	1	2	1	43	5253	1967	1455	1284	547	1831	1	9	9	FosA6; Klebsiella_pneumoniae_KpnE; Klebsiella_pneumoniae_KpnF; Klebsiella_pneumoniae_KpnG; Klebsiella_pneumoniae_OmpK37; Klebsiella_pneumoniae_acrA; SHV-110; oqxA; oqxB	aminoglycoside; carbapenem; cephalosporin; cephamycin; diaminopyrimidine; fluoroquinolone; fosfomycin; glycylcycline; macrolide; monobactam; nitrofuran; penam; penem; peptide; phenicol; rifamycin; tetracycline; triclosan	99	99.79	1	1	yagZ/ecpA	90.07	99.32	4	4	Col440II_1; IncFIB(K)_1_Kpn3; IncFIB(Mar)_1_pNDM-Mar; IncHI1B_1_pNDM-MAR	Col; IncF; IncHI	98.69
GCF_045698955.2	ASM4569895v2	GCF_045698955.2_ASM4569895v2_genomic.fna	https://ftp.ncbi.nlm.nih.gov/genomes/all/GCF/045/698/955/GCF_045698955.2_ASM4569895v2/GCF_045698955.2_ASM4569895v2_genomic.fna.gz	GCF_045698955.2	GCF_045698955.2_ASM4569895v2_genomic.gbff.gz!NZ_JBJLTT020000001.1	340-1b	Klebsiella pneumoniae	dairy cattle	manure digester	2018/2019	2018	Canada: Ontario	Canada	Ontario	cattle; dairy cattle	retained in final bovine-associated dataset	unique assembly accession retained in final dataset	klebsiella	278	4	1	1	1	12	1	4	5188	1967	1458	1230	533	1763	0	13	13	APH(3'')-Ib; APH(6)-Id; CTX-M-15; FosA6; Klebsiella_pneumoniae_KpnE; Klebsiella_pneumoniae_KpnF; Klebsiella_pneumoniae_KpnG; Klebsiella_pneumoniae_OmpK37; Klebsiella_pneumoniae_acrA; SHV-172; TEM-1; oqxA; oqxB	aminoglycoside; carbapenem; cephalosporin; cephamycin; diaminopyrimidine; fluoroquinolone; fosfomycin; glycylcycline; macrolide; monobactam; nitrofuran; penam; penem; peptide; phenicol; rifamycin; tetracycline; triclosan	99.43	98.89	0	0		NA	NA	3	3	Col440I_1; IncFIB(Mar)_1_pNDM-Mar; IncHI1B_1_pNDM-MAR	Col; IncF; IncHI	98.33
GCA_022259375.1	PDT000437183.1	GCA_022259375.1_PDT000437183.1_genomic.fna	https://ftp.ncbi.nlm.nih.gov/genomes/all/GCA/022/259/375/GCA_022259375.1_PDT000437183.1/GCA_022259375.1_PDT000437183.1_genomic.fna.gz	GCA_022259375.1	GCA_022259375.1_PDT000437183.1_genomic.gbff.gz!DAGPLP010000001.1	QMP B2-176	Klebsiella pneumoniae	bovine	sterile	2006	2006	USA	USA	NA	bovine	retained in final bovine-associated dataset	unique assembly accession retained in final dataset	klebsiella	610	4	5	1	29	1	4	23	4758	1965	1437	1038	318	1356	9	13	9	FosA6; Klebsiella_pneumoniae_KpnE; Klebsiella_pneumoniae_KpnF; Klebsiella_pneumoniae_KpnG; Klebsiella_pneumoniae_OmpK37; Klebsiella_pneumoniae_acrA; SHV-28; oqxA; oqxB	aminoglycoside; carbapenem; cephalosporin; cephamycin; diaminopyrimidine; fluoroquinolone; fosfomycin; glycylcycline; macrolide; monobactam; nitrofuran; penam; penem; peptide; phenicol; rifamycin; tetracycline; triclosan	98.8	99.97	11	11	fyuA; irp1; irp2; ybtA; ybtE; ybtP; ybtQ; ybtS; ybtT; ybtU; ybtX	99.83	100	0	0			NA
GCA_041418895.1	ASM4141889v1	GCA_041418895.1_ASM4141889v1_genomic.fna	https://ftp.ncbi.nlm.nih.gov/genomes/all/GCA/041/418/895/GCA_041418895.1_ASM4141889v1/GCA_041418895.1_ASM4141889v1_genomic.fna.gz	GCA_041418895.1	GCA_041418895.1_ASM4141889v1_genomic.gbff.gz!JBGCQU010000001.1	HLJ7-18	Klebsiella pneumoniae	dairy cattle	milk	2018	2018	China: Heilongjiang	China	Heilongjiang	cattle; dairy cattle; milk	retained in final bovine-associated dataset	unique assembly accession retained in final dataset	klebsiella	13	2	3	1	1	10	1	19	5073	1967	1449	1177	480	1657	2	9	9	FosA6; Klebsiella_pneumoniae_KpnE; Klebsiella_pneumoniae_KpnF; Klebsiella_pneumoniae_KpnG; Klebsiella_pneumoniae_OmpK37; Klebsiella_pneumoniae_acrA; SHV-101; oqxA; oqxB	aminoglycoside; carbapenem; cephalosporin; cephamycin; diaminopyrimidine; fluoroquinolone; fosfomycin; glycylcycline; macrolide; monobactam; nitrofuran; penam; penem; peptide; phenicol; rifamycin; tetracycline; triclosan	99.36	99.97	1	1	yagZ/ecpA	90.24	99.32	2	2	IncFIB(K)_1_Kpn3; IncFIB(pKPHS1)_1_pKPHS1	IncF	94.38
GCF_003432265.1	ASM343226v1	GCF_003432265.1_ASM343226v1_genomic.fna	https://ftp.ncbi.nlm.nih.gov/genomes/all/GCF/003/432/265/GCF_003432265.1_ASM343226v1/GCF_003432265.1_ASM343226v1_genomic.fna.gz	GCF_003432265.1	GCF_003432265.1_ASM343226v1_genomic.gbff.gz!NZ_CP031798.1	QMP B2-170	Klebsiella pneumoniae	Bovine	sterile	2006	2006	USA	USA	NA	bovine	retained in final bovine-associated dataset	unique assembly accession retained in final dataset	klebsiella	43	2	6	1	5	11	1	15	5002	1967	1453	1315	267	1582	0	9	9	FosA5; Klebsiella_pneumoniae_KpnE; Klebsiella_pneumoniae_KpnF; Klebsiella_pneumoniae_KpnG; Klebsiella_pneumoniae_OmpK37; Klebsiella_pneumoniae_acrA; SHV-187; oqxA; oqxB	aminoglycoside; carbapenem; cephalosporin; cephamycin; diaminopyrimidine; fluoroquinolone; fosfomycin; glycylcycline; macrolide; monobactam; nitrofuran; penam; penem; peptide; phenicol; rifamycin; tetracycline; triclosan	98.8	99.95	0	0		NA	NA	2	2	IncFIB(K)_1_Kpn3; IncHI1B_1_pNDM-MAR	IncF; IncHI	95.72
GCF_051336705.1	ASM5133670v1	GCF_051336705.1_ASM5133670v1_genomic.fna	https://ftp.ncbi.nlm.nih.gov/genomes/all/GCF/051/336/705/GCF_051336705.1_ASM5133670v1/GCF_051336705.1_ASM5133670v1_genomic.fna.gz	GCF_051336705.1	GCF_051336705.1_ASM5133670v1_genomic.gbff.gz!NZ_JBPPTF010000001.1	R29	Klebsiella pneumoniae	Cow	milk	2018-04-01	2018	Brazil: SP,Sao Pedro	Brazil	SP,Sao Pedro	cow; cow milk; milk	retained in final bovine-associated dataset	unique assembly accession retained in final dataset	klebsiella	-	182	3	2	2	6	4	4	5128	1967	1455	1154	552	1706	0	9	9	FosA6; Klebsiella_pneumoniae_KpnE; Klebsiella_pneumoniae_KpnF; Klebsiella_pneumoniae_KpnG; Klebsiella_pneumoniae_OmpK37; Klebsiella_pneumoniae_acrA; SHV-187; oqxA; oqxB	aminoglycoside; carbapenem; cephalosporin; cephamycin; diaminopyrimidine; fluoroquinolone; fosfomycin; glycylcycline; macrolide; monobactam; nitrofuran; penam; penem; peptide; phenicol; rifamycin; tetracycline; triclosan	99.09	99.97	1	1	yagZ/ecpA	90.24	99.32	1	1	IncFIB(K)_1_Kpn3	IncF	98.93
GCA_046088385.1	ASM4608838v1	GCA_046088385.1_ASM4608838v1_genomic.fna	https://ftp.ncbi.nlm.nih.gov/genomes/all/GCA/046/088/385/GCA_046088385.1_ASM4608838v1/GCA_046088385.1_ASM4608838v1_genomic.fna.gz	GCA_046088385.1	GCA_046088385.1_ASM4608838v1_genomic.gbff.gz!JARAID010000001.1	kp622	Klebsiella pneumoniae	cow	N/A	2022-02-20	2022	China: Xinjiang	China	Xinjiang	cow	retained in final bovine-associated dataset	unique assembly accession retained in final dataset	klebsiella	4642	2	31	2	1	9	4	23	5088	1967	1458	1217	446	1663	0	9	9	FosA5; Klebsiella_pneumoniae_KpnE; Klebsiella_pneumoniae_KpnF; Klebsiella_pneumoniae_KpnG; Klebsiella_pneumoniae_OmpK37; Klebsiella_pneumoniae_acrA; SHV-187; oqxA; oqxB	aminoglycoside; carbapenem; cephalosporin; cephamycin; diaminopyrimidine; fluoroquinolone; fosfomycin; glycylcycline; macrolide; monobactam; nitrofuran; penam; penem; peptide; phenicol; rifamycin; tetracycline; triclosan	98.29	99.96	2	2	astA; yagZ/ecpA	90.69	98.81	1	1	IncFIB(K)_1_Kpn3	IncF	99.64
GCA_022140585.1	PDT000870531.1	GCA_022140585.1_PDT000870531.1_genomic.fna	https://ftp.ncbi.nlm.nih.gov/genomes/all/GCA/022/140/585/GCA_022140585.1_PDT000870531.1/GCA_022140585.1_PDT000870531.1_genomic.fna.gz	GCA_022140585.1	GCA_022140585.1_PDT000870531.1_genomic.gbff.gz!DAGIDX010000001.1	NC-02	Klebsiella pneumoniae	bovine	mastitis milk	2017-03-02	2017	USA	USA	NA	bovine; bovine mastitis; mastitis; milk	retained in final bovine-associated dataset	unique assembly accession retained in final dataset	klebsiella	229	4	6	1	1	8	1	56	4917	1967	1453	1135	362	1497	23	13	9	FosA5; Klebsiella_pneumoniae_KpnE; Klebsiella_pneumoniae_KpnF; Klebsiella_pneumoniae_KpnG; Klebsiella_pneumoniae_OmpK37; Klebsiella_pneumoniae_acrA; SHV-75; oqxA; oqxB	aminoglycoside; carbapenem; cephalosporin; cephamycin; diaminopyrimidine; fluoroquinolone; fosfomycin; glycylcycline; macrolide; monobactam; nitrofuran; penam; penem; peptide; phenicol; rifamycin; tetracycline; triclosan	98.43	99.96	1	1	yagZ/ecpA	90.24	99.32	1	1	IncFIB(K)_1_Kpn3	IncF	98.93
GCA_036859965.1	ASM3685996v1	GCA_036859965.1_ASM3685996v1_genomic.fna	https://ftp.ncbi.nlm.nih.gov/genomes/all/GCA/036/859/965/GCA_036859965.1_ASM3685996v1/GCA_036859965.1_ASM3685996v1_genomic.fna.gz	GCA_036859965.1	GCA_036859965.1_ASM3685996v1_genomic.gbff.gz!JAXSEB010000095.1	11007937	Klebsiella pneumoniae	Bos taurus	dairy milk	2007-08-26	2007	Canada: Alberta	Canada	Alberta	bos taurus; dairy milk; milk	retained in final bovine-associated dataset	unique assembly accession retained in final dataset	klebsiella	294	2	1	2	1	4	4	87	5147	1963	1443	1114	627	1741	0	11	11	FosA6; Klebsiella_pneumoniae_KpnE; Klebsiella_pneumoniae_KpnF; Klebsiella_pneumoniae_KpnG; Klebsiella_pneumoniae_OmpK37; Klebsiella_pneumoniae_acrA; SHV-187; aadA13; oqxA; oqxB; sul1	aminoglycoside; carbapenem; cephalosporin; cephamycin; diaminopyrimidine; fluoroquinolone; fosfomycin; glycylcycline; macrolide; monobactam; nitrofuran; penam; penem; peptide; phenicol; rifamycin; sulfonamide; tetracycline; triclosan	99.29	99.98	1	1	yagZ/ecpA	90.07	99.32	3	3	IncFIB(K)_1_Kpn3; IncFIB(pKPHS1)_1_pKPHS1; IncHI1B_1_pNDM-MAR	IncF; IncHI	95.6
GCA_046088505.1	ASM4608850v1	GCA_046088505.1_ASM4608850v1_genomic.fna	https://ftp.ncbi.nlm.nih.gov/genomes/all/GCA/046/088/505/GCA_046088505.1_ASM4608850v1/GCA_046088505.1_ASM4608850v1_genomic.fna.gz	GCA_046088505.1	GCA_046088505.1_ASM4608850v1_genomic.gbff.gz!JARAIG010000001.1	kp647	Klebsiella pneumoniae	cow	N/A	2022-02-20	2022	China: Xinjiang	China	Xinjiang	cow	retained in final bovine-associated dataset	unique assembly accession retained in final dataset	klebsiella	147	3	4	6	1	7	4	38	5146	1967	1453	1205	521	1726	0	24	24	AAC(3)-IId; AAC(6')-Ib-cr; APH(3'')-Ib; APH(3')-Ia; APH(6)-Id; FosA6; Klebsiella_pneumoniae_KpnE; Klebsiella_pneumoniae_KpnF; Klebsiella_pneumoniae_KpnG; Klebsiella_pneumoniae_OmpK37; Klebsiella_pneumoniae_acrA; LAP-2; QnrS1; SHV-187; aadA16; arr-3; dfrA27; floR; mphA; oqxA; oqxB; sul1; sul2; tet(A)	aminoglycoside; carbapenem; cephalosporin; cephamycin; diaminopyrimidine; fluoroquinolone; fosfomycin; glycylcycline; macrolide; monobactam; nitrofuran; penam; penem; peptide; phenicol; rifamycin; sulfonamide; tetracycline; triclosan	99.53	99.13	1	1	yagZ/ecpA	90.07	99.32	2	2	Col440I_1; IncFIA(HI1)_1_HI1	Col; IncF	94.51
GCA_019900785.2	ASM1990078v2	GCA_019900785.2_ASM1990078v2_genomic.fna	https://ftp.ncbi.nlm.nih.gov/genomes/all/GCA/019/900/785/GCA_019900785.2_ASM1990078v2/GCA_019900785.2_ASM1990078v2_genomic.fna.gz	GCA_019900785.2	GCA_019900785.2_ASM1990078v2_genomic.gbff.gz!CP081891.1	CT-04	Klebsiella pneumoniae	Bovine	Mastitis-milk	2017-06-26	2017	USA	USA	NA	bovine; bovine mastitis; mastitis; milk	retained in final bovine-associated dataset	unique assembly accession retained in final dataset	klebsiella	1117	2	1	2	2	10	4	19	5055	1967	1456	1230	402	1632	1	11	11	APH(3'')-Ib; APH(6)-Id; FosA6; Klebsiella_pneumoniae_KpnE; Klebsiella_pneumoniae_KpnF; Klebsiella_pneumoniae_KpnG; Klebsiella_pneumoniae_OmpK37; Klebsiella_pneumoniae_acrA; SHV-33; oqxA; oqxB	aminoglycoside; carbapenem; cephalosporin; cephamycin; diaminopyrimidine; fluoroquinolone; fosfomycin; glycylcycline; macrolide; monobactam; nitrofuran; penam; penem; peptide; phenicol; rifamycin; tetracycline; triclosan	98.94	99.98	1	1	yagZ/ecpA	90.07	99.32	3	3	Col440I_1; IncFIB(K)_1_Kpn3; IncHI1B_1_pNDM-MAR	Col; IncF; IncHI	95.97
GCA_045699615.2	ASM4569961v2	GCA_045699615.2_ASM4569961v2_genomic.fna	https://ftp.ncbi.nlm.nih.gov/genomes/all/GCA/045/699/615/GCA_045699615.2_ASM4569961v2/GCA_045699615.2_ASM4569961v2_genomic.fna.gz	GCA_045699615.2	GCA_045699615.2_ASM4569961v2_genomic.gbff.gz!JBJLTU020000001.1	335-2b	Klebsiella pneumoniae	dairy cattle	manure digester	2018/2019	2018	Canada: Ontario	Canada	Ontario	cattle; dairy cattle	retained in final bovine-associated dataset	unique assembly accession retained in final dataset	klebsiella	-	2	1	13	26	21	5	~22	5072	1967	1452	1196	457	1653	0	12	12	CTX-M-15; FosA6; Klebsiella_pneumoniae_KpnE; Klebsiella_pneumoniae_KpnF; Klebsiella_pneumoniae_KpnG; Klebsiella_pneumoniae_OmpK37; Klebsiella_pneumoniae_acrA; SHV-119; TEM-150; dfrA1; oqxA; oqxB	aminoglycoside; carbapenem; cephalosporin; cephamycin; diaminopyrimidine; fluoroquinolone; fosfomycin; glycylcycline; macrolide; monobactam; nitrofuran; penam; penem; peptide; phenicol; rifamycin; tetracycline; triclosan	99.13	99.98	0	0		NA	NA	4	4	Col440I_1; ColE10_1; IncFIB(Mar)_1_pNDM-Mar; IncHI1B_1_pNDM-MAR	Col; IncF; IncHI	98.24
GCA_036872855.1	ASM3687285v1	GCA_036872855.1_ASM3687285v1_genomic.fna	https://ftp.ncbi.nlm.nih.gov/genomes/all/GCA/036/872/855/GCA_036872855.1_ASM3687285v1/GCA_036872855.1_ASM3687285v1_genomic.fna.gz	GCA_036872855.1	GCA_036872855.1_ASM3687285v1_genomic.gbff.gz!JAXSEZ010000001.1	10202968	Klebsiella pneumoniae	Bos taurus	dairy milk	2007-06-22	2007	Canada: Alberta	Canada	Alberta	bos taurus; dairy milk; milk	retained in final bovine-associated dataset	unique assembly accession retained in final dataset	klebsiella	-	2	1	1	1	1	~4	13	4915	1966	1420	1076	453	1529	0	9	9	FosA5; Klebsiella_pneumoniae_KpnE; Klebsiella_pneumoniae_KpnF; Klebsiella_pneumoniae_KpnG; Klebsiella_pneumoniae_OmpK37; Klebsiella_pneumoniae_acrA; SHV-187; oqxA; oqxB	aminoglycoside; carbapenem; cephalosporin; cephamycin; diaminopyrimidine; fluoroquinolone; fosfomycin; glycylcycline; macrolide; monobactam; nitrofuran; penam; penem; peptide; phenicol; rifamycin; tetracycline; triclosan	98.25	99.96	1	1	yagZ/ecpA	90.07	99.32	5	5	Col440I_1; IncFIA(HI1)_1_HI1; IncFIB(K)_1_Kpn3; IncFII_1_pKP91; IncHI1B_1_pNDM-MAR	Col; IncF; IncHI	95.58
GCA_002857215.1	ASM285721v1	GCA_002857215.1_ASM285721v1_genomic.fna	https://ftp.ncbi.nlm.nih.gov/genomes/all/GCA/002/857/215/GCA_002857215.1_ASM285721v1/GCA_002857215.1_ASM285721v1_genomic.fna.gz	GCA_002857215.1	GCA_002857215.1_ASM285721v1_genomic.gbff.gz!PICK01001000.1	C15	Klebsiella pneumoniae	cow	milk	13-Jan-2017	2017	USA: New York	USA	New York	cow; cow milk; milk	retained in final bovine-associated dataset	unique assembly accession retained in final dataset	klebsiella	-	320?	1	2	17	~27	1	39	5034	1780	957	687	1610	2297	61	8	8	APH(3'')-Ib; APH(6)-Id; FosA5; Klebsiella_pneumoniae_KpnE; Klebsiella_pneumoniae_KpnF; Klebsiella_pneumoniae_KpnG; Klebsiella_pneumoniae_acrA; oqxA	aminoglycoside; carbapenem; cephalosporin; diaminopyrimidine; fluoroquinolone; fosfomycin; glycylcycline; macrolide; nitrofuran; penam; penem; peptide; phenicol; rifamycin; tetracycline; triclosan	98.92	98.62	1	1	yagZ/ecpA	90.24	99.32	3	3	Col440I_1; IncFIB(K)_1_Kpn3; IncHI1B_1_pNDM-MAR	Col; IncF; IncHI	95.94
GCA_022138685.1	PDT000870598.1	GCA_022138685.1_PDT000870598.1_genomic.fna	https://ftp.ncbi.nlm.nih.gov/genomes/all/GCA/022/138/685/GCA_022138685.1_PDT000870598.1/GCA_022138685.1_PDT000870598.1_genomic.fna.gz	GCA_022138685.1	GCA_022138685.1_PDT000870598.1_genomic.gbff.gz!DAGIAM010000001.1	IA-081	Klebsiella pneumoniae	bovine	mastitis milk	2015-10-31	2015	USA	USA	NA	bovine; bovine mastitis; mastitis; milk	retained in final bovine-associated dataset	unique assembly accession retained in final dataset	klebsiella	2425	6	1	2	1	1	1	14	4914	1967	1450	1201	296	1497	0	13	9	FosA6; Klebsiella_pneumoniae_KpnE; Klebsiella_pneumoniae_KpnF; Klebsiella_pneumoniae_KpnG; Klebsiella_pneumoniae_OmpK37; Klebsiella_pneumoniae_acrA; SHV-187; oqxA; oqxB	aminoglycoside; carbapenem; cephalosporin; cephamycin; diaminopyrimidine; fluoroquinolone; fosfomycin; glycylcycline; macrolide; monobactam; nitrofuran; penam; penem; peptide; phenicol; rifamycin; tetracycline; triclosan	99.29	99.98	0	0		NA	NA	1	1	IncFIB(K)_1_Kpn3	IncF	98.75
GCA_036859345.1	ASM3685934v1	GCA_036859345.1_ASM3685934v1_genomic.fna	https://ftp.ncbi.nlm.nih.gov/genomes/all/GCA/036/859/345/GCA_036859345.1_ASM3685934v1/GCA_036859345.1_ASM3685934v1_genomic.fna.gz	GCA_036859345.1	GCA_036859345.1_ASM3685934v1_genomic.gbff.gz!JAXSCU010000001.1	41518540	Klebsiella pneumoniae	Bos taurus	dairy milk	2008-07-31	2008	Canada: Atlantic provinces	Canada	Atlantic provinces	bos taurus; dairy milk; milk	retained in final bovine-associated dataset	unique assembly accession retained in final dataset	klebsiella	5624	4	3	2	1	9	1	299	5049	1967	1433	1136	513	1649	0	9	9	FosA5; Klebsiella_pneumoniae_KpnE; Klebsiella_pneumoniae_KpnF; Klebsiella_pneumoniae_KpnG; Klebsiella_pneumoniae_OmpK37; Klebsiella_pneumoniae_acrA; SHV-187; oqxA; oqxB	aminoglycoside; carbapenem; cephalosporin; cephamycin; diaminopyrimidine; fluoroquinolone; fosfomycin; glycylcycline; macrolide; monobactam; nitrofuran; penam; penem; peptide; phenicol; rifamycin; tetracycline; triclosan	98.58	99.96	1	1	yagZ/ecpA	90.07	99.32	2	2	IncFIB(K)_1_Kpn3; IncFIB(Mar)_1_pNDM-Mar	IncF	95.4
GCA_041419315.1	ASM4141931v1	GCA_041419315.1_ASM4141931v1_genomic.fna	https://ftp.ncbi.nlm.nih.gov/genomes/all/GCA/041/419/315/GCA_041419315.1_ASM4141931v1/GCA_041419315.1_ASM4141931v1_genomic.fna.gz	GCA_041419315.1	GCA_041419315.1_ASM4141931v1_genomic.gbff.gz!JBGCRR010000001.1	HLJ14-18	Klebsiella pneumoniae	dairy cattle	milk	2018	2018	China: Heilongjiang	China	Heilongjiang	cattle; dairy cattle; milk	retained in final bovine-associated dataset	unique assembly accession retained in final dataset	klebsiella	133	12	1	1	2	5	1	36	4873	1967	1455	1140	311	1451	12	9	9	FosA6; Klebsiella_pneumoniae_KpnE; Klebsiella_pneumoniae_KpnF; Klebsiella_pneumoniae_KpnG; Klebsiella_pneumoniae_OmpK37; Klebsiella_pneumoniae_acrA; SHV-75; oqxA; oqxB	aminoglycoside; carbapenem; cephalosporin; cephamycin; diaminopyrimidine; fluoroquinolone; fosfomycin; glycylcycline; macrolide; monobactam; nitrofuran; penam; penem; peptide; phenicol; rifamycin; tetracycline; triclosan	99.18	99.97	1	1	yagZ/ecpA	90.07	99.32	1	1	IncFIB(K)_1_Kpn3	IncF	98.93
GCA_035829335.1	ASM3582933v1	GCA_035829335.1_ASM3582933v1_genomic.fna	https://ftp.ncbi.nlm.nih.gov/genomes/all/GCA/035/829/335/GCA_035829335.1_ASM3582933v1/GCA_035829335.1_ASM3582933v1_genomic.fna.gz	GCA_035829335.1	GCA_035829335.1_ASM3582933v1_genomic.gbff.gz!JAYNBG010000001.1	30866_C466395	Klebsiella pneumoniae	Bos taurus	milk	2019-08-22	2019	United Kingdom: Scotland	United Kingdom	Scotland	bos taurus; milk	retained in final bovine-associated dataset	unique assembly accession retained in final dataset	klebsiella	3682	2	1	1	37	1	23	31	4968	1967	1457	1182	362	1544	0	9	9	FosA5; Klebsiella_pneumoniae_KpnE; Klebsiella_pneumoniae_KpnF; Klebsiella_pneumoniae_KpnG; Klebsiella_pneumoniae_OmpK37; Klebsiella_pneumoniae_acrA; SHV-187; oqxA; oqxB	aminoglycoside; carbapenem; cephalosporin; cephamycin; diaminopyrimidine; fluoroquinolone; fosfomycin; glycylcycline; macrolide; monobactam; nitrofuran; penam; penem; peptide; phenicol; rifamycin; tetracycline; triclosan	98.71	99.97	0	0		NA	NA	2	2	IncFIB(K)_1_Kpn3; IncFII_1_pKP91	IncF	97.66
GCF_036860035.1	ASM3686003v1	GCF_036860035.1_ASM3686003v1_genomic.fna	https://ftp.ncbi.nlm.nih.gov/genomes/all/GCF/036/860/035/GCF_036860035.1_ASM3686003v1/GCF_036860035.1_ASM3686003v1_genomic.fna.gz	GCF_036860035.1	GCF_036860035.1_ASM3686003v1_genomic.gbff.gz!NZ_JAXSEC010000009.1	11006091	Klebsiella pneumoniae	Bos taurus	dairy milk	2007-08-07	2007	Canada: Alberta	Canada	Alberta	bos taurus; dairy milk; milk	retained in final bovine-associated dataset	unique assembly accession retained in final dataset	klebsiella	294	2	1	2	1	4	4	87	5159	1967	1459	1185	548	1733	0	11	11	FosA6; Klebsiella_pneumoniae_KpnE; Klebsiella_pneumoniae_KpnF; Klebsiella_pneumoniae_KpnG; Klebsiella_pneumoniae_OmpK37; Klebsiella_pneumoniae_acrA; SHV-187; aadA13; oqxA; oqxB; sul1	aminoglycoside; carbapenem; cephalosporin; cephamycin; diaminopyrimidine; fluoroquinolone; fosfomycin; glycylcycline; macrolide; monobactam; nitrofuran; penam; penem; peptide; phenicol; rifamycin; sulfonamide; tetracycline; triclosan	99.29	99.98	1	1	yagZ/ecpA	90.07	99.32	3	3	IncFIB(K)_1_Kpn3; IncFIB(pKPHS1)_1_pKPHS1; IncHI1B_1_pNDM-MAR	IncF; IncHI	95.6
GCA_046201835.1	PDT000870519.1	GCA_046201835.1_PDT000870519.1_genomic.fna	https://ftp.ncbi.nlm.nih.gov/genomes/all/GCA/046/201/835/GCA_046201835.1_PDT000870519.1/GCA_046201835.1_PDT000870519.1_genomic.fna.gz	GCA_046201835.1	GCA_046201835.1_PDT000870519.1_genomic.gbff.gz!DBDTSV010000001.1	CT-04	Klebsiella pneumoniae	bovine	mastitis milk	2017-06-26	2017	USA	USA	NA	bovine; bovine mastitis; mastitis; milk	retained in final bovine-associated dataset	unique assembly accession retained in final dataset	klebsiella	1117	2	1	2	2	10	4	19	5045	1967	1446	1197	435	1632	6	17	11	APH(3'')-Ib; APH(6)-Id; FosA6; Klebsiella_pneumoniae_KpnE; Klebsiella_pneumoniae_KpnF; Klebsiella_pneumoniae_KpnG; Klebsiella_pneumoniae_OmpK37; Klebsiella_pneumoniae_acrA; SHV-33; oqxA; oqxB	aminoglycoside; carbapenem; cephalosporin; cephamycin; diaminopyrimidine; fluoroquinolone; fosfomycin; glycylcycline; macrolide; monobactam; nitrofuran; penam; penem; peptide; phenicol; rifamycin; tetracycline; triclosan	98.85	99.99	1	1	yagZ/ecpA	90.07	99.32	3	3	Col440I_1; IncFIB(K)_1_Kpn3; IncHI1B_1_pNDM-MAR	Col; IncF; IncHI	95.97
GCF_028681905.1	ASM2868190v1	GCF_028681905.1_ASM2868190v1_genomic.fna	https://ftp.ncbi.nlm.nih.gov/genomes/all/GCF/028/681/905/GCF_028681905.1_ASM2868190v1/GCF_028681905.1_ASM2868190v1_genomic.fna.gz	GCF_028681905.1	GCF_028681905.1_ASM2868190v1_genomic.gbff.gz!NZ_JAMQNM010000001.1	e228	Klebsiella pneumoniae	cow	milk	2020-08-12	2020	China: Wuhan	China	Wuhan	cow; cow milk; milk	retained in final bovine-associated dataset	unique assembly accession retained in final dataset	klebsiella	4452	4	16	1	294	456	27	40	5139	1967	1456	1125	591	1716	0	15	15	AAC(3)-IId; APH(3')-Ia; CTX-M-3; FosA6; Klebsiella_pneumoniae_KpnE; Klebsiella_pneumoniae_KpnF; Klebsiella_pneumoniae_KpnG; Klebsiella_pneumoniae_OmpK37; Klebsiella_pneumoniae_acrA; QnrS1; SHV-172; TEM-1; floR; oqxA; oqxB	aminoglycoside; carbapenem; cephalosporin; cephamycin; diaminopyrimidine; fluoroquinolone; fosfomycin; glycylcycline; macrolide; monobactam; nitrofuran; penam; penem; peptide; phenicol; rifamycin; tetracycline; triclosan	99.48	99.97	1	1	yagZ/ecpA	90.07	99.32	2	2	ColRNAI_1; IncFIB(K)_1_Kpn3	Col; IncF	94.38
GCA_041418295.1	ASM4141829v1	GCA_041418295.1_ASM4141829v1_genomic.fna	https://ftp.ncbi.nlm.nih.gov/genomes/all/GCA/041/418/295/GCA_041418295.1_ASM4141829v1/GCA_041418295.1_ASM4141829v1_genomic.fna.gz	GCA_041418295.1	GCA_041418295.1_ASM4141829v1_genomic.gbff.gz!JBGCPS010000001.1	SD190-18	Klebsiella pneumoniae	dairy cattle	milk	2018	2018	China: Shandong	China	Shandong	cattle; dairy cattle; milk	retained in final bovine-associated dataset	unique assembly accession retained in final dataset	klebsiella	-	4	10	4	1	~213	4	19	4803	1966	1456	1103	278	1381	21	10	10	FosA6; Klebsiella_pneumoniae_KpnE; Klebsiella_pneumoniae_KpnF; Klebsiella_pneumoniae_KpnG; Klebsiella_pneumoniae_OmpK37; Klebsiella_pneumoniae_acrA; SHV-108; oqxA; oqxB; tet(A)	aminoglycoside; carbapenem; cephalosporin; cephamycin; diaminopyrimidine; fluoroquinolone; fosfomycin; glycylcycline; macrolide; monobactam; nitrofuran; penam; penem; peptide; phenicol; rifamycin; tetracycline; triclosan	99.21	99.75	1	1	yagZ/ecpA	90.07	99.32	1	1	Col440I_1	Col	93.64
GCA_002856575.1	ASM285657v1	GCA_002856575.1_ASM285657v1_genomic.fna	https://ftp.ncbi.nlm.nih.gov/genomes/all/GCA/002/856/575/GCA_002856575.1_ASM285657v1/GCA_002856575.1_ASM285657v1_genomic.fna.gz	GCA_002856575.1	GCA_002856575.1_ASM285657v1_genomic.gbff.gz!PICY01000100.1	C26	Klebsiella pneumoniae	cow	milk	31-Jan-2017	2017	USA: New York	USA	New York	cow; cow milk; milk	retained in final bovine-associated dataset	unique assembly accession retained in final dataset	klebsiella	976	2	3	108	26	3	4	64	4971	1950	1312	949	760	1709	0	8	8	FosA6; Klebsiella_pneumoniae_KpnE; Klebsiella_pneumoniae_KpnG; Klebsiella_pneumoniae_OmpK37; Klebsiella_pneumoniae_acrA; SHV-187; oqxA; oqxB	aminoglycoside; carbapenem; cephalosporin; cephamycin; diaminopyrimidine; fluoroquinolone; fosfomycin; glycylcycline; macrolide; monobactam; nitrofuran; penam; penem; peptide; phenicol; rifamycin; tetracycline; triclosan	99.15	99.97	1	1	yagZ/ecpA	90.07	99.32	1	1	IncFIB(K)_1_Kpn3	IncF	98.93
GCA_028681835.1	ASM2868183v1	GCA_028681835.1_ASM2868183v1_genomic.fna	https://ftp.ncbi.nlm.nih.gov/genomes/all/GCA/028/681/835/GCA_028681835.1_ASM2868183v1/GCA_028681835.1_ASM2868183v1_genomic.fna.gz	GCA_028681835.1	GCA_028681835.1_ASM2868183v1_genomic.gbff.gz!JALSDW010000001.1	e220	Klebsiella pneumoniae	cow	milk	2020-08-12	2020	China: Wuhan	China	Wuhan	cow; cow milk; milk	retained in final bovine-associated dataset	unique assembly accession retained in final dataset	klebsiella	5874	2	4	2	2	1	4	382	5077	1967	1459	1223	428	1651	0	18	18	APH(3'')-Ib; APH(3')-Ia; APH(6)-Id; CTX-M-3; FosA6; Klebsiella_pneumoniae_KpnE; Klebsiella_pneumoniae_KpnF; Klebsiella_pneumoniae_KpnG; Klebsiella_pneumoniae_OmpK37; Klebsiella_pneumoniae_acrA; QnrS1; SHV-60; TEM-1; floR; oqxA; oqxB; sul2; tet(A)	aminoglycoside; carbapenem; cephalosporin; cephamycin; diaminopyrimidine; fluoroquinolone; fosfomycin; glycylcycline; macrolide; monobactam; nitrofuran; penam; penem; peptide; phenicol; rifamycin; sulfonamide; tetracycline; triclosan	99.13	99.97	1	1	yagZ/ecpA	90.07	99.32	2	2	Col440I_1; IncFIB(K)_1_Kpn3	Col; IncF	92.03
GCA_046720305.1	ASM4672030v1	GCA_046720305.1_ASM4672030v1_genomic.fna	https://ftp.ncbi.nlm.nih.gov/genomes/all/GCA/046/720/305/GCA_046720305.1_ASM4672030v1/GCA_046720305.1_ASM4672030v1_genomic.fna.gz	GCA_046720305.1	GCA_046720305.1_ASM4672030v1_genomic.gbff.gz!JARUAU010000001.1	510363-22	Klebsiella pneumoniae	cattle	N/A	2021	2021	Rwanda: Musanze	Rwanda	Musanze	cattle	retained in final bovine-associated dataset	unique assembly accession retained in final dataset	klebsiella	610	4	5	1	29	1	4	23	5030	1967	1450	1139	474	1613	0	15	15	AAC(3)-IIe; CTX-M-15; FosA6; Klebsiella_pneumoniae_KpnE; Klebsiella_pneumoniae_KpnF; Klebsiella_pneumoniae_KpnG; Klebsiella_pneumoniae_OmpK37; Klebsiella_pneumoniae_acrA; SHV-28; TEM-1; catI; dfrA7; oqxA; oqxB; sul1	aminoglycoside; carbapenem; cephalosporin; cephamycin; diaminopyrimidine; fluoroquinolone; fosfomycin; glycylcycline; macrolide; monobactam; nitrofuran; penam; penem; peptide; phenicol; rifamycin; sulfonamide; tetracycline; triclosan	99.16	99.35	11	11	fyuA; irp1; irp2; ybtA; ybtE; ybtP; ybtQ; ybtS; ybtT; ybtU; ybtX	99.83	100	1	1	IncFIB(K)_1_Kpn3	IncF	100
GCF_046030815.1	ASM4603081v1	GCF_046030815.1_ASM4603081v1_genomic.fna	https://ftp.ncbi.nlm.nih.gov/genomes/all/GCF/046/030/815/GCF_046030815.1_ASM4603081v1/GCF_046030815.1_ASM4603081v1_genomic.fna.gz	GCF_046030815.1	GCF_046030815.1_ASM4603081v1_genomic.gbff.gz!NZ_JARAIX010000001.1	kpMT01	Klebsiella pneumoniae	cow	N/A	2022-02-20	2022	China: Xinjiang	China	Xinjiang	cow	retained in final bovine-associated dataset	unique assembly accession retained in final dataset	klebsiella	234	2	1	2	1	7	1	24	5267	1967	1455	1207	638	1845	0	13	13	CTX-M-14; DHA-1; FosA6; Klebsiella_pneumoniae_KpnE; Klebsiella_pneumoniae_KpnF; Klebsiella_pneumoniae_KpnG; Klebsiella_pneumoniae_OmpK37; Klebsiella_pneumoniae_acrA; QnrB4; SHV-27; oqxA; oqxB; sul1	aminoglycoside; carbapenem; cephalosporin; cephamycin; diaminopyrimidine; fluoroquinolone; fosfomycin; glycylcycline; macrolide; monobactam; nitrofuran; penam; penem; peptide; phenicol; rifamycin; sulfonamide; tetracycline; triclosan	99.39	99.98	1	1	yagZ/ecpA	90.07	99.32	4	4	IncFIB(K)_1_Kpn3; IncFIB(Mar)_1_pNDM-Mar; IncFIB(pKPHS1)_1_pKPHS1; IncHI1B_1_pNDM-MAR	IncF; IncHI	97.21
GCA_053078545.1	ASM5307854v1	GCA_053078545.1_ASM5307854v1_genomic.fna	https://ftp.ncbi.nlm.nih.gov/genomes/all/GCA/053/078/545/GCA_053078545.1_ASM5307854v1/GCA_053078545.1_ASM5307854v1_genomic.fna.gz	GCA_053078545.1	GCA_053078545.1_ASM5307854v1_genomic.gbff.gz!CP182738.1	K-75504	Klebsiella pneumoniae	Bos taurus	milk	2024-08-07	2024	Switzerland	Switzerland	NA	bos taurus; milk	retained in final bovine-associated dataset	unique assembly accession retained in final dataset	klebsiella	107	2	1	2	17	27	1	39	4898	1967	1459	1323	149	1472	1	9	9	FosA5; Klebsiella_pneumoniae_KpnE; Klebsiella_pneumoniae_KpnF; Klebsiella_pneumoniae_KpnG; Klebsiella_pneumoniae_OmpK37; Klebsiella_pneumoniae_acrA; SHV-1; oqxA; oqxB	aminoglycoside; carbapenem; cephalosporin; cephamycin; diaminopyrimidine; fluoroquinolone; fosfomycin; glycylcycline; macrolide; monobactam; nitrofuran; penam; penem; peptide; phenicol; rifamycin; tetracycline; triclosan	98.91	99.95	1	1	yagZ/ecpA	90.24	99.32	3	3	Col440I_1; IncFIB(K)_1_Kpn3; IncHI1B_1_pNDM-MAR	Col; IncF; IncHI	95.39
GCF_045698975.2	ASM4569897v2	GCF_045698975.2_ASM4569897v2_genomic.fna	https://ftp.ncbi.nlm.nih.gov/genomes/all/GCF/045/698/975/GCF_045698975.2_ASM4569897v2/GCF_045698975.2_ASM4569897v2_genomic.fna.gz	GCF_045698975.2	GCF_045698975.2_ASM4569897v2_genomic.gbff.gz!NZ_JBJLTM020000001.1	348-2b	Klebsiella pneumoniae	dairy cattle	manure digester	2018/2019	2018	Canada: Ontario	Canada	Ontario	cattle; dairy cattle	retained in final bovine-associated dataset	unique assembly accession retained in final dataset	klebsiella	5635	26	1	1	1	7	4	9	5028	1967	1458	1241	362	1603	0	14	14	APH(3'')-Ib; APH(6)-Id; CTX-M-15; FosA5; Klebsiella_pneumoniae_KpnE; Klebsiella_pneumoniae_KpnF; Klebsiella_pneumoniae_KpnG; Klebsiella_pneumoniae_OmpK37; Klebsiella_pneumoniae_acrA; SHV-119; TEM-1; oqxA; oqxB; tet(B)	aminoglycoside; carbapenem; cephalosporin; cephamycin; diaminopyrimidine; fluoroquinolone; fosfomycin; glycylcycline; macrolide; monobactam; nitrofuran; penam; penem; peptide; phenicol; rifamycin; tetracycline; triclosan	99.17	99.98	0	0		NA	NA	3	3	Col440I_1; IncFIB(K)_1_Kpn3; IncHI1B_1_pNDM-MAR	Col; IncF; IncHI	95.04
GCA_046201855.1	PDT000870527.1	GCA_046201855.1_PDT000870527.1_genomic.fna	https://ftp.ncbi.nlm.nih.gov/genomes/all/GCA/046/201/855/GCA_046201855.1_PDT000870527.1/GCA_046201855.1_PDT000870527.1_genomic.fna.gz	GCA_046201855.1	GCA_046201855.1_PDT000870527.1_genomic.gbff.gz!DBDTSU010000001.1	WI-14	Klebsiella pneumoniae	bovine	mastitis milk	2017-03-16	2017	USA	USA	NA	bovine; bovine mastitis; mastitis; milk	retained in final bovine-associated dataset	unique assembly accession retained in final dataset	klebsiella	14	1	6	1	1	1	1	1	5158	1967	1451	1221	519	1740	30	13	9	FosA6; Klebsiella_pneumoniae_KpnE; Klebsiella_pneumoniae_KpnF; Klebsiella_pneumoniae_KpnG; Klebsiella_pneumoniae_OmpK37; Klebsiella_pneumoniae_acrA; SHV-106; oqxA; oqxB	aminoglycoside; carbapenem; cephalosporin; cephamycin; diaminopyrimidine; fluoroquinolone; fosfomycin; glycylcycline; macrolide; monobactam; nitrofuran; penam; penem; peptide; phenicol; rifamycin; tetracycline; triclosan	99.32	99.98	1	1	yagZ/ecpA	90.07	99.32	1	1	IncFIB(K)_1_Kpn3	IncF	98.93
GCA_036860255.1	ASM3686025v1	GCA_036860255.1_ASM3686025v1_genomic.fna	https://ftp.ncbi.nlm.nih.gov/genomes/all/GCA/036/860/255/GCA_036860255.1_ASM3686025v1/GCA_036860255.1_ASM3686025v1_genomic.fna.gz	GCA_036860255.1	GCA_036860255.1_ASM3686025v1_genomic.gbff.gz!JAXSEN010000084.1	10413500	Klebsiella pneumoniae	Bos taurus	dairy milk	2008-01-31	2008	Canada: Alberta	Canada	Alberta	bos taurus; dairy milk; milk	retained in final bovine-associated dataset	unique assembly accession retained in final dataset	klebsiella	2640	2	1	1	1	1	4	13	5094	1956	1394	1034	710	1744	0	15	15	ANT(3'')-IIa; APH(3'')-Ib; APH(6)-Id; FosA5; Klebsiella_pneumoniae_KpnE; Klebsiella_pneumoniae_KpnF; Klebsiella_pneumoniae_KpnG; Klebsiella_pneumoniae_OmpK37; Klebsiella_pneumoniae_acrA; SHV-187; oqxA; oqxB; sul1; tet(B); tet(C)	aminoglycoside; carbapenem; cephalosporin; cephamycin; diaminopyrimidine; fluoroquinolone; fosfomycin; glycylcycline; macrolide; monobactam; nitrofuran; penam; penem; peptide; phenicol; rifamycin; sulfonamide; tetracycline; triclosan	98.29	99.92	1	1	yagZ/ecpA	90.07	99.32	7	7	Col440I_1; IncFIB(K)_1_Kpn3; IncFII_1_pKP91; IncHI1B_1_pNDM-MAR; IncHI2A_1; IncHI2_1; IncN_1	Col; IncF; IncHI; IncN	97.22
GCF_046088185.1	ASM4608818v1	GCF_046088185.1_ASM4608818v1_genomic.fna	https://ftp.ncbi.nlm.nih.gov/genomes/all/GCF/046/088/185/GCF_046088185.1_ASM4608818v1/GCF_046088185.1_ASM4608818v1_genomic.fna.gz	GCF_046088185.1	GCF_046088185.1_ASM4608818v1_genomic.gbff.gz!NZ_JARAHQ010000001.1	kp16GYS	Klebsiella pneumoniae	cow	N/A	2022-02-20	2022	China: Xinjiang	China	Xinjiang	cow	retained in final bovine-associated dataset	unique assembly accession retained in final dataset	klebsiella	12	6	3	1	1	12	1	4	4745	1967	1450	1148	180	1328	0	9	9	FosA6; Klebsiella_pneumoniae_KpnE; Klebsiella_pneumoniae_KpnF; Klebsiella_pneumoniae_KpnG; Klebsiella_pneumoniae_OmpK37; Klebsiella_pneumoniae_acrA; SHV-107; oqxA; oqxB	aminoglycoside; carbapenem; cephalosporin; cephamycin; diaminopyrimidine; fluoroquinolone; fosfomycin; glycylcycline; macrolide; monobactam; nitrofuran; penam; penem; peptide; phenicol; rifamycin; tetracycline; triclosan	99.18	99.97	1	1	yagZ/ecpA	90.24	99.32	0	0			NA
GCA_051209395.1	ASM5120939v1	GCA_051209395.1_ASM5120939v1_genomic.fna	https://ftp.ncbi.nlm.nih.gov/genomes/all/GCA/051/209/395/GCA_051209395.1_ASM5120939v1/GCA_051209395.1_ASM5120939v1_genomic.fna.gz	GCA_051209395.1	GCA_051209395.1_ASM5120939v1_genomic.gbff.gz!JBLURF010000001.1	HN109	Klebsiella pneumoniae	cow	milk	2019-03	2019	China: Henan	China	Henan	cow; cow milk; milk	retained in final bovine-associated dataset	unique assembly accession retained in final dataset	klebsiella	107	2	1	2	17	27	1	39	5252	1967	1453	1411	421	1832	0	17	17	APH(3'')-Ib; APH(6)-Id; CTX-M-3; FosA5; Klebsiella_pneumoniae_KpnE; Klebsiella_pneumoniae_KpnF; Klebsiella_pneumoniae_KpnG; Klebsiella_pneumoniae_OmpK37; Klebsiella_pneumoniae_acrA; QnrS1; SHV-1; TEM-1; floR; oqxA; oqxB; sul2; tet(A)	aminoglycoside; carbapenem; cephalosporin; cephamycin; diaminopyrimidine; fluoroquinolone; fosfomycin; glycylcycline; macrolide; monobactam; nitrofuran; penam; penem; peptide; phenicol; rifamycin; sulfonamide; tetracycline; triclosan	99.34	99.97	1	1	yagZ/ecpA	90.24	99.32	5	5	Col440I_1; IncFIB(K)_1_Kpn3; IncHI1B_1_pNDM-MAR; IncL/M(pOXA-48)_1_pOXA-48; IncN3_1	Col; IncF; IncHI; IncL/M; IncN	97.06
GCA_028894185.1	ASM2889418v1	GCA_028894185.1_ASM2889418v1_genomic.fna	https://ftp.ncbi.nlm.nih.gov/genomes/all/GCA/028/894/185/GCA_028894185.1_ASM2889418v1/GCA_028894185.1_ASM2889418v1_genomic.fna.gz	GCA_028894185.1	GCA_028894185.1_ASM2889418v1_genomic.gbff.gz!JARCMT010000100.1	PK-544	Klebsiella pneumoniae	Bos taurus	dairy Farm	2021-10-21	2021	Pakistan	Pakistan	NA	bos taurus	retained in final bovine-associated dataset	unique assembly accession retained in final dataset	klebsiella	2187	4	1	1	39	7	1	4	5072	1967	1446	1127	532	1659	0	9	9	FosA5; Klebsiella_pneumoniae_KpnE; Klebsiella_pneumoniae_KpnF; Klebsiella_pneumoniae_KpnG; Klebsiella_pneumoniae_OmpK37; Klebsiella_pneumoniae_acrA; SHV-187; oqxA; oqxB	aminoglycoside; carbapenem; cephalosporin; cephamycin; diaminopyrimidine; fluoroquinolone; fosfomycin; glycylcycline; macrolide; monobactam; nitrofuran; penam; penem; peptide; phenicol; rifamycin; tetracycline; triclosan	98.88	99.97	0	0		NA	NA	42	4	Col440I_1; IncFIB(K)_1_Kpn3; IncFIB(pKPHS1)_1_pKPHS1; IncFII(pCRY)_1_pCRY	Col; IncF	93.27
GCA_041418615.1	ASM4141861v1	GCA_041418615.1_ASM4141861v1_genomic.fna	https://ftp.ncbi.nlm.nih.gov/genomes/all/GCA/041/418/615/GCA_041418615.1_ASM4141861v1/GCA_041418615.1_ASM4141861v1_genomic.fna.gz	GCA_041418615.1	GCA_041418615.1_ASM4141861v1_genomic.gbff.gz!JBGCQH010000001.1	SD121-18	Klebsiella pneumoniae	dairy cattle	milk	2018	2018	China: Shandong	China	Shandong	cattle; dairy cattle; milk	retained in final bovine-associated dataset	unique assembly accession retained in final dataset	klebsiella	2324	2	1	1	1	16	4	4	5143	1967	1459	1326	391	1717	0	14	14	APH(3'')-Ib; APH(6)-Id; FosA6; Klebsiella_pneumoniae_KpnE; Klebsiella_pneumoniae_KpnF; Klebsiella_pneumoniae_KpnG; Klebsiella_pneumoniae_OmpK37; Klebsiella_pneumoniae_acrA; SHV-178; catI; dfrA5; oqxA; oqxB; sul2	aminoglycoside; carbapenem; cephalosporin; cephamycin; diaminopyrimidine; fluoroquinolone; fosfomycin; glycylcycline; macrolide; monobactam; nitrofuran; penam; penem; peptide; phenicol; rifamycin; sulfonamide; tetracycline; triclosan	99.04	99.98	1	1	yagZ/ecpA	90.24	99.32	2	2	IncFIB(K)_1_Kpn3; IncHI1B_1_pNDM-MAR	IncF; IncHI	95.27
GCF_046088405.1	ASM4608840v1	GCF_046088405.1_ASM4608840v1_genomic.fna	https://ftp.ncbi.nlm.nih.gov/genomes/all/GCF/046/088/405/GCF_046088405.1_ASM4608840v1/GCF_046088405.1_ASM4608840v1_genomic.fna.gz	GCF_046088405.1	GCF_046088405.1_ASM4608840v1_genomic.gbff.gz!NZ_JARAIB010000001.1	kp603	Klebsiella pneumoniae	cow	N/A	2022-02-20	2022	China: Xinjiang	China	Xinjiang	cow	retained in final bovine-associated dataset	unique assembly accession retained in final dataset	klebsiella	2406	3	106	20	18	271	4	4	4809	1966	1445	1064	334	1398	0	9	9	FosA5; Klebsiella_pneumoniae_KpnE; Klebsiella_pneumoniae_KpnF; Klebsiella_pneumoniae_KpnG; Klebsiella_pneumoniae_OmpK37; Klebsiella_pneumoniae_acrA; SHV-187; oqxA; oqxB	aminoglycoside; carbapenem; cephalosporin; cephamycin; diaminopyrimidine; fluoroquinolone; fosfomycin; glycylcycline; macrolide; monobactam; nitrofuran; penam; penem; peptide; phenicol; rifamycin; tetracycline; triclosan	98.95	99.97	1	1	yagZ/ecpA	90.07	99.32	0	0			NA
GCF_051209235.1	ASM5120923v1	GCF_051209235.1_ASM5120923v1_genomic.fna	https://ftp.ncbi.nlm.nih.gov/genomes/all/GCF/051/209/235/GCF_051209235.1_ASM5120923v1/GCF_051209235.1_ASM5120923v1_genomic.fna.gz	GCF_051209235.1	GCF_051209235.1_ASM5120923v1_genomic.gbff.gz!NZ_JBLURO010000001.1	HN119	Klebsiella pneumoniae	cow	milk	2019-03	2019	China: Henan	China	Henan	cow; cow milk; milk	retained in final bovine-associated dataset	unique assembly accession retained in final dataset	klebsiella	107	2	1	2	17	27	1	39	5203	1967	1451	1396	389	1785	2	17	17	APH(3'')-Ib; APH(6)-Id; CTX-M-3; FosA5; Klebsiella_pneumoniae_KpnE; Klebsiella_pneumoniae_KpnF; Klebsiella_pneumoniae_KpnG; Klebsiella_pneumoniae_OmpK37; Klebsiella_pneumoniae_acrA; QnrS1; SHV-1; TEM-1; floR; oqxA; oqxB; sul2; tet(A)	aminoglycoside; carbapenem; cephalosporin; cephamycin; diaminopyrimidine; fluoroquinolone; fosfomycin; glycylcycline; macrolide; monobactam; nitrofuran; penam; penem; peptide; phenicol; rifamycin; sulfonamide; tetracycline; triclosan	99.34	99.97	1	1	yagZ/ecpA	90.24	99.32	4	4	Col440I_1; IncFIB(K)_1_Kpn3; IncHI1B_1_pNDM-MAR; IncL/M(pOXA-48)_1_pOXA-48	Col; IncF; IncHI; IncL/M	96.32
GCA_046088765.1	ASM4608876v1	GCA_046088765.1_ASM4608876v1_genomic.fna	https://ftp.ncbi.nlm.nih.gov/genomes/all/GCA/046/088/765/GCA_046088765.1_ASM4608876v1/GCA_046088765.1_ASM4608876v1_genomic.fna.gz	GCA_046088765.1	GCA_046088765.1_ASM4608876v1_genomic.gbff.gz!JARAIS010000001.1	kpYF3YS	Klebsiella pneumoniae	cow	N/A	2022-02-20	2022	China: Xinjiang	China	Xinjiang	cow	retained in final bovine-associated dataset	unique assembly accession retained in final dataset	klebsiella	-	2	1	5	1	~152	8	13	4970	1967	1455	1135	413	1548	1	9	9	FosA6; Klebsiella_pneumoniae_KpnE; Klebsiella_pneumoniae_KpnF; Klebsiella_pneumoniae_KpnG; Klebsiella_pneumoniae_OmpK37; Klebsiella_pneumoniae_acrA; SHV-1; oqxA; oqxB	aminoglycoside; carbapenem; cephalosporin; cephamycin; diaminopyrimidine; fluoroquinolone; fosfomycin; glycylcycline; macrolide; monobactam; nitrofuran; penam; penem; peptide; phenicol; rifamycin; tetracycline; triclosan	98.81	99.96	0	0		NA	NA	0	0			NA
GCA_025770285.1	ASM2577028v1	GCA_025770285.1_ASM2577028v1_genomic.fna	https://ftp.ncbi.nlm.nih.gov/genomes/all/GCA/025/770/285/GCA_025770285.1_ASM2577028v1/GCA_025770285.1_ASM2577028v1_genomic.fna.gz	GCA_025770285.1	GCA_025770285.1_ASM2577028v1_genomic.gbff.gz!JAOVUV010000001.1	LZSYQHXN005	Klebsiella pneumoniae	cattle	N/A	2021-08	2021	China: Qinghai	China	Qinghai	cattle	retained in final bovine-associated dataset	unique assembly accession retained in final dataset	klebsiella	999	2	1	2	1	10	1	12	5190	1966	1449	1283	492	1775	0	9	9	FosA6; Klebsiella_pneumoniae_KpnE; Klebsiella_pneumoniae_KpnF; Klebsiella_pneumoniae_KpnG; Klebsiella_pneumoniae_OmpK37; Klebsiella_pneumoniae_acrA; SHV-1; oqxA; oqxB	aminoglycoside; carbapenem; cephalosporin; cephamycin; diaminopyrimidine; fluoroquinolone; fosfomycin; glycylcycline; macrolide; monobactam; nitrofuran; penam; penem; peptide; phenicol; rifamycin; tetracycline; triclosan	99.07	99.97	0	0		NA	NA	3	3	ColpVC_1; IncFIA(HI1)_1_HI1; IncFIB(K)_1_Kpn3	Col; IncF	94.24
GCA_036860585.1	ASM3686058v1	GCA_036860585.1_ASM3686058v1_genomic.fna	https://ftp.ncbi.nlm.nih.gov/genomes/all/GCA/036/860/585/GCA_036860585.1_ASM3686058v1/GCA_036860585.1_ASM3686058v1_genomic.fna.gz	GCA_036860585.1	GCA_036860585.1_ASM3686058v1_genomic.gbff.gz!JAXSFI010000079.1	10106228	Klebsiella pneumoniae	Bos taurus	dairy milk	2007-06-21	2007	Canada: Alberta	Canada	Alberta	bos taurus; dairy milk; milk	retained in final bovine-associated dataset	unique assembly accession retained in final dataset	klebsiella	2640	2	1	1	1	1	4	13	4919	1967	1420	1075	457	1532	0	9	9	FosA5; Klebsiella_pneumoniae_KpnE; Klebsiella_pneumoniae_KpnF; Klebsiella_pneumoniae_KpnG; Klebsiella_pneumoniae_OmpK37; Klebsiella_pneumoniae_acrA; SHV-187; oqxA; oqxB	aminoglycoside; carbapenem; cephalosporin; cephamycin; diaminopyrimidine; fluoroquinolone; fosfomycin; glycylcycline; macrolide; monobactam; nitrofuran; penam; penem; peptide; phenicol; rifamycin; tetracycline; triclosan	98.25	99.96	1	1	yagZ/ecpA	90.07	99.32	5	5	Col440I_1; IncFIA(HI1)_1_HI1; IncFIB(K)_1_Kpn3; IncFII_1_pKP91; IncHI1B_1_pNDM-MAR	Col; IncF; IncHI	95.58
GCA_028894925.1	ASM2889492v1	GCA_028894925.1_ASM2889492v1_genomic.fna	https://ftp.ncbi.nlm.nih.gov/genomes/all/GCA/028/894/925/GCA_028894925.1_ASM2889492v1/GCA_028894925.1_ASM2889492v1_genomic.fna.gz	GCA_028894925.1	GCA_028894925.1_ASM2889492v1_genomic.gbff.gz!JARCMH010000100.1	PK-558	Klebsiella pneumoniae	Bos taurus	dairy Farm	2021-10-21	2021	Pakistan	Pakistan	NA	bos taurus	retained in final bovine-associated dataset	unique assembly accession retained in final dataset	klebsiella	-	2	3	95	1	9	1	4	5001	1959	1379	983	680	1663	1	9	9	FosA6; Klebsiella_pneumoniae_KpnE; Klebsiella_pneumoniae_KpnF; Klebsiella_pneumoniae_KpnG; Klebsiella_pneumoniae_OmpK37; Klebsiella_pneumoniae_acrA; SHV-187; oqxA; oqxB	aminoglycoside; carbapenem; cephalosporin; cephamycin; diaminopyrimidine; fluoroquinolone; fosfomycin; glycylcycline; macrolide; monobactam; nitrofuran; penam; penem; peptide; phenicol; rifamycin; tetracycline; triclosan	98.83	99.96	1	1	yagZ/ecpA	90.07	99.32	1	1	IncFIB(K)_1_Kpn3	IncF	91.95
GCF_036860295.1	ASM3686029v1	GCF_036860295.1_ASM3686029v1_genomic.fna	https://ftp.ncbi.nlm.nih.gov/genomes/all/GCF/036/860/295/GCF_036860295.1_ASM3686029v1/GCF_036860295.1_ASM3686029v1_genomic.fna.gz	GCF_036860295.1	GCF_036860295.1_ASM3686029v1_genomic.gbff.gz!NZ_JAXSEQ010000089.1	10310267	Klebsiella pneumoniae	Bos taurus	dairy milk	2008-02-07	2008	Canada: Alberta	Canada	Alberta	bos taurus; dairy milk; milk	retained in final bovine-associated dataset	unique assembly accession retained in final dataset	klebsiella	-	2	1	1	1	1	~4	13	4978	1967	1420	1109	482	1591	0	9	9	FosA5; Klebsiella_pneumoniae_KpnE; Klebsiella_pneumoniae_KpnF; Klebsiella_pneumoniae_KpnG; Klebsiella_pneumoniae_OmpK37; Klebsiella_pneumoniae_acrA; SHV-187; oqxA; oqxB	aminoglycoside; carbapenem; cephalosporin; cephamycin; diaminopyrimidine; fluoroquinolone; fosfomycin; glycylcycline; macrolide; monobactam; nitrofuran; penam; penem; peptide; phenicol; rifamycin; tetracycline; triclosan	98.25	99.96	2	2	astA; yagZ/ecpA	91.12	98.81	5	4	Col440I_1; IncFIA(HI1)_1_HI1; IncFIB(K)_1_Kpn3; IncFII_1_pKP91	Col; IncF	94.92
GCA_041448355.1	ASM4144835v1	GCA_041448355.1_ASM4144835v1_genomic.fna	https://ftp.ncbi.nlm.nih.gov/genomes/all/GCA/041/448/355/GCA_041448355.1_ASM4144835v1/GCA_041448355.1_ASM4144835v1_genomic.fna.gz	GCA_041448355.1	GCA_041448355.1_ASM4144835v1_genomic.gbff.gz!JBGMWE010000001.1	K-MJD19e29	Klebsiella pneumoniae	cow	swab sample	2019-09	2019	China: Hubei	China	Hubei	cow	retained in final bovine-associated dataset	unique assembly accession retained in final dataset	klebsiella	2854	3	1	1	1	1	1	31	5211	1967	1459	1220	565	1785	0	16	16	AAC(3)-IId; APH(3'')-Ib; APH(6)-Id; FosA6; Klebsiella_pneumoniae_KpnE; Klebsiella_pneumoniae_KpnF; Klebsiella_pneumoniae_KpnG; Klebsiella_pneumoniae_OmpK37; Klebsiella_pneumoniae_acrA; QnrB17; SHV-27; mphA; oqxA; oqxB; sul1; sul2	aminoglycoside; carbapenem; cephalosporin; cephamycin; diaminopyrimidine; fluoroquinolone; fosfomycin; glycylcycline; macrolide; monobactam; nitrofuran; penam; penem; peptide; phenicol; rifamycin; sulfonamide; tetracycline; triclosan	99.5	99.98	0	0		NA	NA	2	2	IncFIB(K)_1_Kpn3; IncFIB(pKPHS1)_1_pKPHS1	IncF	97.32
GCA_035792735.1	ASM3579273v1	GCA_035792735.1_ASM3579273v1_genomic.fna	https://ftp.ncbi.nlm.nih.gov/genomes/all/GCA/035/792/735/GCA_035792735.1_ASM3579273v1/GCA_035792735.1_ASM3579273v1_genomic.fna.gz	GCA_035792735.1	GCA_035792735.1_ASM3579273v1_genomic.gbff.gz!JAMWJR010000001.1	Sil MILK 11	Klebsiella pneumoniae	Bos taurus	cattle	2020-02-21	2020	India: Guwahati, Silagrant Assam	India	Guwahati, Silagrant Assam	cattle; bos taurus	retained in final bovine-associated dataset	unique assembly accession retained in final dataset	klebsiella	-	2	50	~457	1	4	4	4	5166	1967	1447	1135	617	1752	0	9	9	FosA6; Klebsiella_pneumoniae_KpnE; Klebsiella_pneumoniae_KpnF; Klebsiella_pneumoniae_KpnG; Klebsiella_pneumoniae_OmpK37; Klebsiella_pneumoniae_acrA; SHV-1; oqxA; oqxB	aminoglycoside; carbapenem; cephalosporin; cephamycin; diaminopyrimidine; fluoroquinolone; fosfomycin; glycylcycline; macrolide; monobactam; nitrofuran; penam; penem; peptide; phenicol; rifamycin; tetracycline; triclosan	99.26	99.97	0	0		NA	NA	2	2	IncFIB(K)_1_Kpn3; IncR_1	IncF; IncR	99.47
GCA_035830095.1	ASM3583009v1	GCA_035830095.1_ASM3583009v1_genomic.fna	https://ftp.ncbi.nlm.nih.gov/genomes/all/GCA/035/830/095/GCA_035830095.1_ASM3583009v1/GCA_035830095.1_ASM3583009v1_genomic.fna.gz	GCA_035830095.1	GCA_035830095.1_ASM3583009v1_genomic.gbff.gz!JAYNBK010000001.1	30867_C055926	Klebsiella pneumoniae	Bos taurus	milk	2020-06-01	2020	United Kingdom: Scotland	United Kingdom	Scotland	bos taurus; milk	retained in final bovine-associated dataset	unique assembly accession retained in final dataset	klebsiella	29	2	3	2	2	6	4	4	4991	1967	1459	1168	397	1565	0	9	9	FosA6; Klebsiella_pneumoniae_KpnE; Klebsiella_pneumoniae_KpnF; Klebsiella_pneumoniae_KpnG; Klebsiella_pneumoniae_OmpK37; Klebsiella_pneumoniae_acrA; SHV-187; oqxA; oqxB	aminoglycoside; carbapenem; cephalosporin; cephamycin; diaminopyrimidine; fluoroquinolone; fosfomycin; glycylcycline; macrolide; monobactam; nitrofuran; penam; penem; peptide; phenicol; rifamycin; tetracycline; triclosan	99.09	99.97	0	0		NA	NA	2	2	IncFIB(K)_1_Kpn3; IncFII_1_pKP91	IncF	97.66
GCA_036859325.1	ASM3685932v1	GCA_036859325.1_ASM3685932v1_genomic.fna	https://ftp.ncbi.nlm.nih.gov/genomes/all/GCA/036/859/325/GCA_036859325.1_ASM3685932v1/GCA_036859325.1_ASM3685932v1_genomic.fna.gz	GCA_036859325.1	GCA_036859325.1_ASM3685932v1_genomic.gbff.gz!JAXSCT010000001.1	41518854	Klebsiella pneumoniae	Bos taurus	dairy milk	2008-08-21	2008	Canada: Atlantic provinces	Canada	Atlantic provinces	bos taurus; dairy milk; milk	retained in final bovine-associated dataset	unique assembly accession retained in final dataset	klebsiella	107	2	1	2	17	27	1	39	5104	1965	1401	1231	507	1738	0	11	11	APH(3'')-Ib; APH(6)-Id; FosA5; Klebsiella_pneumoniae_KpnE; Klebsiella_pneumoniae_KpnF; Klebsiella_pneumoniae_KpnG; Klebsiella_pneumoniae_OmpK37; Klebsiella_pneumoniae_acrA; SHV-1; oqxA; oqxB	aminoglycoside; carbapenem; cephalosporin; cephamycin; diaminopyrimidine; fluoroquinolone; fosfomycin; glycylcycline; macrolide; monobactam; nitrofuran; penam; penem; peptide; phenicol; rifamycin; tetracycline; triclosan	99.09	99.96	1	1	yagZ/ecpA	90.24	99.32	3	3	Col440I_1; IncFIB(K)_1_Kpn3; IncHI1B_1_pNDM-MAR	Col; IncF; IncHI	95.68
GCA_051411875.1	ASM5141187v1	GCA_051411875.1_ASM5141187v1_genomic.fna	https://ftp.ncbi.nlm.nih.gov/genomes/all/GCA/051/411/875/GCA_051411875.1_ASM5141187v1/GCA_051411875.1_ASM5141187v1_genomic.fna.gz	GCA_051411875.1	GCA_051411875.1_ASM5141187v1_genomic.gbff.gz!JBOIOA010000001.1	AS0509	Klebsiella pneumoniae	Bos taurus	manure	2021-07-29	2021	USA: Wisconsin, Madison	USA	Wisconsin, Madison	bos taurus	retained in final bovine-associated dataset	unique assembly accession retained in final dataset	klebsiella	-	2	9	2	1	~13	1	16	5010	1967	1451	1145	447	1592	0	13	13	ANT(3'')-IIa; FosA6; Klebsiella_pneumoniae_KpnE; Klebsiella_pneumoniae_KpnF; Klebsiella_pneumoniae_KpnG; Klebsiella_pneumoniae_OmpK37; Klebsiella_pneumoniae_acrA; QnrS1; SHV-26; linG; oqxA; oqxB; tet(A)	aminoglycoside; carbapenem; cephalosporin; cephamycin; diaminopyrimidine; fluoroquinolone; fosfomycin; glycylcycline; lincosamide; macrolide; monobactam; nitrofuran; penam; penem; peptide; phenicol; rifamycin; tetracycline; triclosan	98.87	99.16	1	1	yagZ/ecpA	90.07	99.32	2	2	Col440I_1; IncR_1	Col; IncR	96.49
GCA_046088585.1	ASM4608858v1	GCA_046088585.1_ASM4608858v1_genomic.fna	https://ftp.ncbi.nlm.nih.gov/genomes/all/GCA/046/088/585/GCA_046088585.1_ASM4608858v1/GCA_046088585.1_ASM4608858v1_genomic.fna.gz	GCA_046088585.1	GCA_046088585.1_ASM4608858v1_genomic.gbff.gz!JARAIL010000001.1	kp710	Klebsiella pneumoniae	cow	N/A	2022-02-20	2022	China: Xinjiang	China	Xinjiang	cow	retained in final bovine-associated dataset	unique assembly accession retained in final dataset	klebsiella	4251	2	1	2	1	12	1	136	4762	1967	1459	1191	145	1336	0	9	9	FosA6; Klebsiella_pneumoniae_KpnE; Klebsiella_pneumoniae_KpnF; Klebsiella_pneumoniae_KpnG; Klebsiella_pneumoniae_OmpK37; Klebsiella_pneumoniae_acrA; SHV-11; oqxA; oqxB	aminoglycoside; carbapenem; cephalosporin; cephamycin; diaminopyrimidine; fluoroquinolone; fosfomycin; glycylcycline; macrolide; monobactam; nitrofuran; penam; penem; peptide; phenicol; rifamycin; tetracycline; triclosan	99.29	99.97	0	0		NA	NA	0	0			NA
GCA_029284895.1	PDT001661810.1	GCA_029284895.1_PDT001661810.1_genomic.fna	https://ftp.ncbi.nlm.nih.gov/genomes/all/GCA/029/284/895/GCA_029284895.1_PDT001661810.1/GCA_029284895.1_PDT001661810.1_genomic.fna.gz	GCA_029284895.1	GCA_029284895.1_PDT001661810.1_genomic.gbff.gz!DANYRX010000001.1	N/A	Klebsiella pneumoniae	Bos taurus	milk	2016-11-15	2016	United Kingdom: Scotland	United Kingdom	Scotland	bos taurus; milk	retained in final bovine-associated dataset	unique assembly accession retained in final dataset	klebsiella	463	2	1	4	1	7	6	19	4996	1965	1449	1235	347	1582	14	13	9	FosA6; Klebsiella_pneumoniae_KpnE; Klebsiella_pneumoniae_KpnF; Klebsiella_pneumoniae_KpnG; Klebsiella_pneumoniae_OmpK37; Klebsiella_pneumoniae_acrA; SHV-1; oqxA; oqxB	aminoglycoside; carbapenem; cephalosporin; cephamycin; diaminopyrimidine; fluoroquinolone; fosfomycin; glycylcycline; macrolide; monobactam; nitrofuran; penam; penem; peptide; phenicol; rifamycin; tetracycline; triclosan	98.56	99.97	1	1	yagZ/ecpA	90.41	99.32	2	2	Col440I_1; IncFIB(K)_1_Kpn3	Col; IncF	95.96
GCF_002857135.1	ASM285713v1	GCF_002857135.1_ASM285713v1_genomic.fna	https://ftp.ncbi.nlm.nih.gov/genomes/all/GCF/002/857/135/GCF_002857135.1_ASM285713v1/GCF_002857135.1_ASM285713v1_genomic.fna.gz	GCF_002857135.1	GCF_002857135.1_ASM285713v1_genomic.gbff.gz!NZ_PICQ01001000.1	D19	Klebsiella pneumoniae	cow	milk	2017-01-11	2017	USA: New York	USA	New York	cow; cow milk; milk	retained in final bovine-associated dataset	unique assembly accession retained in final dataset	klebsiella	2763	1	1	13	1	3	1	25	4911	1878	1090	712	1231	1943	0	8	8	FosA6; FosA7; Klebsiella_pneumoniae_KpnE; Klebsiella_pneumoniae_KpnG; Klebsiella_pneumoniae_OmpK37; Klebsiella_pneumoniae_acrA; oqxA; oqxB	aminoglycoside; carbapenem; cephalosporin; cephamycin; diaminopyrimidine; fluoroquinolone; fosfomycin; glycylcycline; macrolide; monobactam; nitrofuran; penam; penem; peptide; phenicol; rifamycin; tetracycline; triclosan	98.43	98.11	1	1	yagZ/ecpA	90.24	99.32	1	1	IncFIB(K)_1_Kpn3	IncF	98.93
GCA_002856885.1	ASM285688v1	GCA_002856885.1_ASM285688v1_genomic.fna	https://ftp.ncbi.nlm.nih.gov/genomes/all/GCA/002/856/885/GCA_002856885.1_ASM285688v1/GCA_002856885.1_ASM285688v1_genomic.fna.gz	GCA_002856885.1	GCA_002856885.1_ASM285688v1_genomic.gbff.gz!PIEE01001000.1	C43	Klebsiella pneumoniae	cow	milk	24-Feb-2017	2017	USA: New York	USA	New York	cow; cow milk; milk	retained in final bovine-associated dataset	unique assembly accession retained in final dataset	klebsiella	-	2	256?	458?	37	7	178	15	4984	1884	1044	713	1343	2056	0	8	8	FosA6; Klebsiella_pneumoniae_KpnE; Klebsiella_pneumoniae_KpnF; Klebsiella_pneumoniae_KpnG; Klebsiella_pneumoniae_OmpK37; Klebsiella_pneumoniae_acrA; SHV-187; oqxA	aminoglycoside; carbapenem; cephalosporin; cephamycin; diaminopyrimidine; fluoroquinolone; fosfomycin; glycylcycline; macrolide; monobactam; nitrofuran; penam; penem; peptide; phenicol; rifamycin; tetracycline; triclosan	98.4	98.7	0	0		NA	NA	2	2	IncFIB(K)_1_Kpn3; IncFII_1_pKP91	IncF	97.97
GCF_051209275.1	ASM5120927v1	GCF_051209275.1_ASM5120927v1_genomic.fna	https://ftp.ncbi.nlm.nih.gov/genomes/all/GCF/051/209/275/GCF_051209275.1_ASM5120927v1/GCF_051209275.1_ASM5120927v1_genomic.fna.gz	GCF_051209275.1	GCF_051209275.1_ASM5120927v1_genomic.gbff.gz!NZ_JBLURM010000001.1	HN117	Klebsiella pneumoniae	cow	milk	2019-03	2019	China: Henan	China	Henan	cow; cow milk; milk	retained in final bovine-associated dataset	unique assembly accession retained in final dataset	klebsiella	716	71	1	1	2	16	4	164	5069	1967	1449	1124	529	1653	0	17	17	APH(3'')-Ib; APH(6)-Id; CTX-M-15; FosA6; Klebsiella_pneumoniae_KpnE; Klebsiella_pneumoniae_KpnF; Klebsiella_pneumoniae_KpnG; Klebsiella_pneumoniae_OmpK37; Klebsiella_pneumoniae_acrA; QnrS1; SHV-27; TEM-1; dfrA14; oqxA; oqxB; sul2; tet(A)	aminoglycoside; carbapenem; cephalosporin; cephamycin; diaminopyrimidine; fluoroquinolone; fosfomycin; glycylcycline; macrolide; monobactam; nitrofuran; penam; penem; peptide; phenicol; rifamycin; sulfonamide; tetracycline; triclosan	99.61	99.86	1	1	yagZ/ecpA	90.07	99.32	4	4	Col440I_1; IncFIB(K)_1_Kpn3; IncL/M(pOXA-48)_1_pOXA-48; IncN3_1	Col; IncF; IncL/M; IncN	99.08
GCF_036859665.1	ASM3685966v1	GCF_036859665.1_ASM3685966v1_genomic.fna	https://ftp.ncbi.nlm.nih.gov/genomes/all/GCF/036/859/665/GCF_036859665.1_ASM3685966v1/GCF_036859665.1_ASM3685966v1_genomic.fna.gz	GCF_036859665.1	GCF_036859665.1_ASM3685966v1_genomic.gbff.gz!NZ_JAXSDJ010000006.1	40706948	Klebsiella pneumoniae	Bos taurus	dairy milk	2007-09-29	2007	Canada: Atlantic provinces	Canada	Atlantic provinces	bos taurus; dairy milk; milk	retained in final bovine-associated dataset	unique assembly accession retained in final dataset	klebsiella	107	2	1	2	17	27	1	39	5059	1967	1457	1335	300	1635	0	9	9	FosA5; Klebsiella_pneumoniae_KpnE; Klebsiella_pneumoniae_KpnF; Klebsiella_pneumoniae_KpnG; Klebsiella_pneumoniae_OmpK37; Klebsiella_pneumoniae_acrA; SHV-1; oqxA; oqxB	aminoglycoside; carbapenem; cephalosporin; cephamycin; diaminopyrimidine; fluoroquinolone; fosfomycin; glycylcycline; macrolide; monobactam; nitrofuran; penam; penem; peptide; phenicol; rifamycin; tetracycline; triclosan	98.91	99.95	1	1	yagZ/ecpA	90.24	99.32	3	3	Col440I_1; IncFIB(K)_1_Kpn3; IncR_1	Col; IncF; IncR	95.41
GCA_022140765.1	PDT000870520.1	GCA_022140765.1_PDT000870520.1_genomic.fna	https://ftp.ncbi.nlm.nih.gov/genomes/all/GCA/022/140/765/GCA_022140765.1_PDT000870520.1/GCA_022140765.1_PDT000870520.1_genomic.fna.gz	GCA_022140765.1	GCA_022140765.1_PDT000870520.1_genomic.gbff.gz!DAGIEJ010000001.1	WI-17	Klebsiella pneumoniae	bovine	mastitis milk	2017-05-26	2017	USA	USA	NA	bovine; bovine mastitis; mastitis; milk	retained in final bovine-associated dataset	unique assembly accession retained in final dataset	klebsiella	1496	2	1	1	37	3	4	64	5351	1967	1457	1176	751	1927	28	23	13	APH(3'')-Ib; APH(6)-Id; CTX-M-1; FosA6; Klebsiella_pneumoniae_KpnE; Klebsiella_pneumoniae_KpnF; Klebsiella_pneumoniae_KpnG; Klebsiella_pneumoniae_OmpK37; Klebsiella_pneumoniae_acrA; SHV-1; mphA; oqxA; oqxB	aminoglycoside; carbapenem; cephalosporin; cephamycin; diaminopyrimidine; fluoroquinolone; fosfomycin; glycylcycline; macrolide; monobactam; nitrofuran; penam; penem; peptide; phenicol; rifamycin; tetracycline; triclosan	98.92	99.69	1	1	yagZ/ecpA	90.07	99.32	4	4	Col440I_1; IncFIB(K)_1_Kpn3; IncL/M(pMU407)_1_pMU407; IncN_1	Col; IncF; IncL/M; IncN	97.99
GCA_041420175.1	ASM4142017v1	GCA_041420175.1_ASM4142017v1_genomic.fna	https://ftp.ncbi.nlm.nih.gov/genomes/all/GCA/041/420/175/GCA_041420175.1_ASM4142017v1/GCA_041420175.1_ASM4142017v1_genomic.fna.gz	GCA_041420175.1	GCA_041420175.1_ASM4142017v1_genomic.gbff.gz!JBGCTH010000001.1	HB18-18	Klebsiella pneumoniae	dairy cattle	milk	2018	2018	China: Hebei	China	Hebei	cattle; dairy cattle; milk	retained in final bovine-associated dataset	unique assembly accession retained in final dataset	klebsiella	4566	2	1	1	1	7	4	13	5231	1967	1457	1189	618	1807	16	18	18	APH(3'')-Ib; APH(6)-Id; FosA5; Klebsiella_pneumoniae_KpnE; Klebsiella_pneumoniae_KpnF; Klebsiella_pneumoniae_KpnG; Klebsiella_pneumoniae_OmpK37; Klebsiella_pneumoniae_acrA; LAP-2; QnrS1; SHV-187; aadA2; dfrA12; oqxA; oqxB; sul1; sul2; tet(A)	aminoglycoside; carbapenem; cephalosporin; cephamycin; diaminopyrimidine; fluoroquinolone; fosfomycin; glycylcycline; macrolide; monobactam; nitrofuran; penam; penem; peptide; phenicol; rifamycin; sulfonamide; tetracycline; triclosan	99.33	99.86	0	0		NA	NA	3	3	Col440I_1; IncFIB(K)_1_Kpn3; IncFIB(Mar)_1_pNDM-Mar	Col; IncF	98.36
GCF_019900345.2	ASM1990034v2	GCF_019900345.2_ASM1990034v2_genomic.fna	https://ftp.ncbi.nlm.nih.gov/genomes/all/GCF/019/900/345/GCF_019900345.2_ASM1990034v2/GCF_019900345.2_ASM1990034v2_genomic.fna.gz	GCF_019900345.2	GCF_019900345.2_ASM1990034v2_genomic.gbff.gz!NZ_CP081897.1	MN-03	Klebsiella pneumoniae	Bovine	Mastitis-milk	2014-05-08	2014	USA	USA	NA	bovine; bovine mastitis; mastitis; milk	retained in final bovine-associated dataset	unique assembly accession retained in final dataset	klebsiella	35	2	1	2	1	10	1	19	5025	1965	1424	1136	500	1636	0	7	7	FosA6; Klebsiella_pneumoniae_KpnE; Klebsiella_pneumoniae_KpnF; Klebsiella_pneumoniae_KpnG; Klebsiella_pneumoniae_OmpK37; Klebsiella_pneumoniae_acrA; SHV-33	aminoglycoside; carbapenem; cephalosporin; cephamycin; fluoroquinolone; fosfomycin; glycylcycline; macrolide; monobactam; penam; penem; peptide; phenicol; rifamycin; tetracycline; triclosan	99.26	99.96	1	1	yagZ/ecpA	90.24	99.32	2	2	IncFIB(K)_1_Kpn3; IncR_1	IncF; IncR	95.72
GCF_051209655.1	ASM5120965v1	GCF_051209655.1_ASM5120965v1_genomic.fna	https://ftp.ncbi.nlm.nih.gov/genomes/all/GCF/051/209/655/GCF_051209655.1_ASM5120965v1/GCF_051209655.1_ASM5120965v1_genomic.fna.gz	GCF_051209655.1	GCF_051209655.1_ASM5120965v1_genomic.gbff.gz!NZ_JBLUQT010000001.1	HN92	Klebsiella pneumoniae	cow	milk	2019-03	2019	China: Henan	China	Henan	cow; cow milk; milk	retained in final bovine-associated dataset	unique assembly accession retained in final dataset	klebsiella	1083	2	1	2	1	13	1	23	5280	1967	1451	1221	641	1862	0	18	17	CTX-M-15; FosA6; Klebsiella_pneumoniae_KpnE; Klebsiella_pneumoniae_KpnF; Klebsiella_pneumoniae_KpnG; Klebsiella_pneumoniae_OmpK37; Klebsiella_pneumoniae_acrA; QnrB20; SHV-110; TEM-1; dfrA25; floR; mphA; oqxA; oqxB; sul1; tet(A)	aminoglycoside; carbapenem; cephalosporin; cephamycin; diaminopyrimidine; fluoroquinolone; fosfomycin; glycylcycline; macrolide; monobactam; nitrofuran; penam; penem; peptide; phenicol; rifamycin; sulfonamide; tetracycline; triclosan	99.59	99.99	1	1	yagZ/ecpA	90.07	99.32	2	2	IncFIB(K)_1_Kpn3; IncL/M(pMU407)_1_pMU407	IncF; IncL/M	99.8
GCF_028681755.1	ASM2868175v1	GCF_028681755.1_ASM2868175v1_genomic.fna	https://ftp.ncbi.nlm.nih.gov/genomes/all/GCF/028/681/755/GCF_028681755.1_ASM2868175v1/GCF_028681755.1_ASM2868175v1_genomic.fna.gz	GCF_028681755.1	GCF_028681755.1_ASM2868175v1_genomic.gbff.gz!NZ_JALSDT010000001.1	k164	Klebsiella pneumoniae	cow	nipple swab	2020-08-05	2020	China: Wuhan	China	Wuhan	cow	retained in final bovine-associated dataset	unique assembly accession retained in final dataset	klebsiella	1787	47	1	13	3	12	25	18	4954	1967	1452	1180	355	1535	1	20	20	AAC(3)-IIe; AAC(6')-Ib-cr; APH(3'')-Ib; APH(6)-Id; CTX-M-15; FosA5; Klebsiella_pneumoniae_KpnE; Klebsiella_pneumoniae_KpnF; Klebsiella_pneumoniae_KpnG; Klebsiella_pneumoniae_OmpK37; Klebsiella_pneumoniae_acrA; OXA-1; QnrB17; SHV-172; TEM-1; dfrA14; oqxA; oqxB; sul2; tet(A)	aminoglycoside; carbapenem; cephalosporin; cephamycin; diaminopyrimidine; fluoroquinolone; fosfomycin; glycylcycline; macrolide; monobactam; nitrofuran; penam; penem; peptide; phenicol; rifamycin; sulfonamide; tetracycline; triclosan	99.42	99.87	12	12	fyuA; irp1; irp2; yagZ/ecpA; ybtA; ybtE; ybtP; ybtQ; ybtS; ybtT; ybtU; ybtX	99.05	99.94	1	1	IncFIB(K)_1_Kpn3	IncF	91.07
GCF_002856315.1	ASM285631v1	GCF_002856315.1_ASM285631v1_genomic.fna	https://ftp.ncbi.nlm.nih.gov/genomes/all/GCF/002/856/315/GCF_002856315.1_ASM285631v1/GCF_002856315.1_ASM285631v1_genomic.fna.gz	GCF_002856315.1	GCF_002856315.1_ASM285631v1_genomic.gbff.gz!NZ_PIED01000100.1	C42	Klebsiella pneumoniae	cow	milk	2017-02-21	2017	USA: New York	USA	New York	cow; cow milk; milk	retained in final bovine-associated dataset	unique assembly accession retained in final dataset	klebsiella	116	15	1	1	18	1	1	4	5101	1923	1204	873	1101	1974	0	8	8	FosA5; Klebsiella_pneumoniae_KpnE; Klebsiella_pneumoniae_KpnF; Klebsiella_pneumoniae_KpnG; Klebsiella_pneumoniae_OmpK37; Klebsiella_pneumoniae_acrA; SHV-187; oqxA	aminoglycoside; carbapenem; cephalosporin; cephamycin; diaminopyrimidine; fluoroquinolone; fosfomycin; glycylcycline; macrolide; monobactam; nitrofuran; penam; penem; peptide; phenicol; rifamycin; tetracycline; triclosan	98.82	99.97	1	1	yagZ/ecpA	90.24	99.32	4	3	Col440I_1; IncFIB(K)_1_Kpn3; IncHI1B_1_pNDM-MAR	Col; IncF; IncHI	95.84
GCA_022139145.1	PDT000870573.1	GCA_022139145.1_PDT000870573.1_genomic.fna	https://ftp.ncbi.nlm.nih.gov/genomes/all/GCA/022/139/145/GCA_022139145.1_PDT000870573.1/GCA_022139145.1_PDT000870573.1_genomic.fna.gz	GCA_022139145.1	GCA_022139145.1_PDT000870573.1_genomic.gbff.gz!DAGIBG010000001.1	IA-103	Klebsiella pneumoniae	bovine	mastitis milk	2016-01-16	2016	USA	USA	NA	bovine; bovine mastitis; mastitis; milk	retained in final bovine-associated dataset	unique assembly accession retained in final dataset	klebsiella	111	2	1	5	1	17	4	42	5083	1965	1434	1147	537	1684	1	13	9	FosA6; Klebsiella_pneumoniae_KpnE; Klebsiella_pneumoniae_KpnF; Klebsiella_pneumoniae_KpnG; Klebsiella_pneumoniae_OmpK37; Klebsiella_pneumoniae_acrA; SHV-187; oqxA; oqxB	aminoglycoside; carbapenem; cephalosporin; cephamycin; diaminopyrimidine; fluoroquinolone; fosfomycin; glycylcycline; macrolide; monobactam; nitrofuran; penam; penem; peptide; phenicol; rifamycin; tetracycline; triclosan	99.11	99.98	1	1	yagZ/ecpA	90.07	99.32	1	1	IncFIB(K)_1_Kpn3	IncF	91.07
GCF_036860475.1	ASM3686047v1	GCF_036860475.1_ASM3686047v1_genomic.fna	https://ftp.ncbi.nlm.nih.gov/genomes/all/GCF/036/860/475/GCF_036860475.1_ASM3686047v1/GCF_036860475.1_ASM3686047v1_genomic.fna.gz	GCF_036860475.1	GCF_036860475.1_ASM3686047v1_genomic.gbff.gz!NZ_JAXSEY010000009.1	10214985	Klebsiella pneumoniae	Bos taurus	dairy milk	2008-06-15	2008	Canada: Alberta	Canada	Alberta	bos taurus; dairy milk; milk	retained in final bovine-associated dataset	unique assembly accession retained in final dataset	klebsiella	3175	2	4	5	1	1	1	40	5007	1967	1459	1211	370	1581	1	9	9	FosA5; Klebsiella_pneumoniae_KpnE; Klebsiella_pneumoniae_KpnF; Klebsiella_pneumoniae_KpnG; Klebsiella_pneumoniae_OmpK37; Klebsiella_pneumoniae_acrA; SHV-187; oqxA; oqxB	aminoglycoside; carbapenem; cephalosporin; cephamycin; diaminopyrimidine; fluoroquinolone; fosfomycin; glycylcycline; macrolide; monobactam; nitrofuran; penam; penem; peptide; phenicol; rifamycin; tetracycline; triclosan	99.05	99.97	1	1	yagZ/ecpA	90.24	99.32	2	2	IncFIB(K)_1_Kpn3; IncHI1B_1_pNDM-MAR	IncF; IncHI	95.72
GCA_021871375.1	PDT001199554.1	GCA_021871375.1_PDT001199554.1_genomic.fna	https://ftp.ncbi.nlm.nih.gov/genomes/all/GCA/021/871/375/GCA_021871375.1_PDT001199554.1/GCA_021871375.1_PDT001199554.1_genomic.fna.gz	GCA_021871375.1	GCA_021871375.1_PDT001199554.1_genomic.gbff.gz!DAFVEU010000001.1	Kleb-GX-SL160726	Klebsiella pneumoniae	cattle	N/A	2016	2016	China: Guangxi	China	Guangxi	cattle	retained in final bovine-associated dataset	unique assembly accession retained in final dataset	klebsiella	-	2	1	2	1	3,3	4	25	5010	1967	1453	1093	497	1590	85	14	9	FosA6; Klebsiella_pneumoniae_KpnE; Klebsiella_pneumoniae_KpnF; Klebsiella_pneumoniae_KpnG; Klebsiella_pneumoniae_OmpK37; Klebsiella_pneumoniae_acrA; SHV-103; oqxA; oqxB	aminoglycoside; carbapenem; cephalosporin; cephamycin; diaminopyrimidine; fluoroquinolone; fosfomycin; glycylcycline; macrolide; monobactam; nitrofuran; penam; penem; peptide; phenicol; rifamycin; tetracycline; triclosan	98.86	99.98	1	1	yagZ/ecpA	90.07	99.32	2	2	IncFIB(K)_1_Kpn3; IncFII_1_pKP91	IncF	95.97
GCA_028894855.1	ASM2889485v1	GCA_028894855.1_ASM2889485v1_genomic.fna	https://ftp.ncbi.nlm.nih.gov/genomes/all/GCA/028/894/855/GCA_028894855.1_ASM2889485v1/GCA_028894855.1_ASM2889485v1_genomic.fna.gz	GCA_028894855.1	GCA_028894855.1_ASM2889485v1_genomic.gbff.gz!JARCMP010000100.1	PK-549	Klebsiella pneumoniae	Bos taurus	dairy Farm	2021-10-21	2021	Pakistan	Pakistan	NA	bos taurus	retained in final bovine-associated dataset	unique assembly accession retained in final dataset	klebsiella	37	2	9	2	1	13	1	16	5124	1967	1453	1237	467	1704	0	9	9	FosA6; Klebsiella_pneumoniae_KpnE; Klebsiella_pneumoniae_KpnF; Klebsiella_pneumoniae_KpnG; Klebsiella_pneumoniae_OmpK37; Klebsiella_pneumoniae_acrA; SHV-187; oqxA; oqxB	aminoglycoside; carbapenem; cephalosporin; cephamycin; diaminopyrimidine; fluoroquinolone; fosfomycin; glycylcycline; macrolide; monobactam; nitrofuran; penam; penem; peptide; phenicol; rifamycin; tetracycline; triclosan	99.17	99.97	1	1	yagZ/ecpA	90.07	99.32	4	4	IncFIA(HI1)_1_HI1; IncFIB(K)_1_Kpn3; IncHI1B_1_pNDM-MAR; IncR_1	IncF; IncHI; IncR	96.81
GCA_022140085.1	PDT000870548.1	GCA_022140085.1_PDT000870548.1_genomic.fna	https://ftp.ncbi.nlm.nih.gov/genomes/all/GCA/022/140/085/GCA_022140085.1_PDT000870548.1/GCA_022140085.1_PDT000870548.1_genomic.fna.gz	GCA_022140085.1	GCA_022140085.1_PDT000870548.1_genomic.gbff.gz!DAGIDB010000001.1	NY-04	Klebsiella pneumoniae	bovine	mastitis milk	2016-06-03	2016	USA	USA	NA	bovine; bovine mastitis; mastitis; milk	retained in final bovine-associated dataset	unique assembly accession retained in final dataset	klebsiella	6	2	10	1	1	14	3	20	5022	1967	1455	1143	457	1600	6	17	11	CTX-M-1; FosA6; Klebsiella_pneumoniae_KpnE; Klebsiella_pneumoniae_KpnF; Klebsiella_pneumoniae_KpnG; Klebsiella_pneumoniae_OmpK37; Klebsiella_pneumoniae_acrA; SHV-1; mphA; oqxA; oqxB	aminoglycoside; carbapenem; cephalosporin; cephamycin; diaminopyrimidine; fluoroquinolone; fosfomycin; glycylcycline; macrolide; monobactam; nitrofuran; penam; penem; peptide; phenicol; rifamycin; tetracycline; triclosan	99.29	99.99	12	12	fyuA; irp1; irp2; yagZ/ecpA; ybtA; ybtE; ybtP; ybtQ; ybtS; ybtT; ybtU; ybtX	98.63	99.94	1	1	IncL/M(pMU407)_1_pMU407	IncL/M	99.46
GCF_051209555.1	ASM5120955v1	GCF_051209555.1_ASM5120955v1_genomic.fna	https://ftp.ncbi.nlm.nih.gov/genomes/all/GCF/051/209/555/GCF_051209555.1_ASM5120955v1/GCF_051209555.1_ASM5120955v1_genomic.fna.gz	GCF_051209555.1	GCF_051209555.1_ASM5120955v1_genomic.gbff.gz!NZ_JBLUQY010000001.1	HN99	Klebsiella pneumoniae	cow	milk	2019-03	2019	China: Henan	China	Henan	cow; cow milk; milk	retained in final bovine-associated dataset	unique assembly accession retained in final dataset	klebsiella	229	4	6	1	1	8	1	56	4972	1967	1449	1194	362	1556	0	23	23	AAC(3)-IId; AAC(6')-Ib-cr; APH(3'')-Ib; APH(3')-Ia; APH(6)-Id; CTX-M-3; FosA5; Klebsiella_pneumoniae_KpnE; Klebsiella_pneumoniae_KpnF; Klebsiella_pneumoniae_KpnG; Klebsiella_pneumoniae_OmpK37; Klebsiella_pneumoniae_acrA; QnrS1; SHV-75; TEM-1; aadA16; arr-3; dfrA27; floR; oqxA; oqxB; sul2; tet(A)	aminoglycoside; carbapenem; cephalosporin; cephamycin; diaminopyrimidine; fluoroquinolone; fosfomycin; glycylcycline; macrolide; monobactam; nitrofuran; penam; penem; peptide; phenicol; rifamycin; sulfonamide; tetracycline; triclosan	99.26	99.97	1	1	yagZ/ecpA	90.24	99.32	2	2	IncFIB(K)_1_Kpn3; IncHI1B_1_pNDM-MAR	IncF; IncHI	95.53
GCA_019426545.1	ASM1942654v1	GCA_019426545.1_ASM1942654v1_genomic.fna	https://ftp.ncbi.nlm.nih.gov/genomes/all/GCA/019/426/545/GCA_019426545.1_ASM1942654v1/GCA_019426545.1_ASM1942654v1_genomic.fna.gz	GCA_019426545.1	GCA_019426545.1_ASM1942654v1_genomic.gbff.gz!NKTU01000001.1	CVUAS 4886.2	Klebsiella pneumoniae	cattle	Calf	2013	2013	Germany	Germany	NA	cattle; calf	retained in final bovine-associated dataset	unique assembly accession retained in final dataset	klebsiella	4247	2	1	17	1	1	4	38	5088	1967	1460	1207	454	1661	0	9	9	FosA5; Klebsiella_pneumoniae_KpnE; Klebsiella_pneumoniae_KpnF; Klebsiella_pneumoniae_KpnG; Klebsiella_pneumoniae_OmpK37; Klebsiella_pneumoniae_acrA; SHV-187; oqxA; oqxB	aminoglycoside; carbapenem; cephalosporin; cephamycin; diaminopyrimidine; fluoroquinolone; fosfomycin; glycylcycline; macrolide; monobactam; nitrofuran; penam; penem; peptide; phenicol; rifamycin; tetracycline; triclosan	98.79	99.97	1	1	yagZ/ecpA	90.07	99.32	2	2	IncFIB(K)_1_Kpn3; IncFII_1_pKP91	IncF	98.32
GCA_029214625.1	PDT001661802.1	GCA_029214625.1_PDT001661802.1_genomic.fna	https://ftp.ncbi.nlm.nih.gov/genomes/all/GCA/029/214/625/GCA_029214625.1_PDT001661802.1/GCA_029214625.1_PDT001661802.1_genomic.fna.gz	GCA_029214625.1	GCA_029214625.1_PDT001661802.1_genomic.gbff.gz!DANYQB010000001.1	N/A	Klebsiella pneumoniae	Bos taurus	milk	2019-07-04	2019	United Kingdom: Scotland	United Kingdom	Scotland	bos taurus; milk	retained in final bovine-associated dataset	unique assembly accession retained in final dataset	klebsiella	-	4	3	1	36	9,9	10	14	5455	1967	1456	1258	774	2032	16	14	9	FosA6; Klebsiella_pneumoniae_KpnE; Klebsiella_pneumoniae_KpnF; Klebsiella_pneumoniae_KpnG; Klebsiella_pneumoniae_OmpK37; Klebsiella_pneumoniae_acrA; SHV-27; oqxA; oqxB	aminoglycoside; carbapenem; cephalosporin; cephamycin; diaminopyrimidine; fluoroquinolone; fosfomycin; glycylcycline; macrolide; monobactam; nitrofuran; penam; penem; peptide; phenicol; rifamycin; tetracycline; triclosan	99.34	99.98	1	1	yagZ/ecpA	90.07	99.32	2	2	IncFIB(K)_1_Kpn3; IncFIB(pKPHS1)_1_pKPHS1	IncF	94.82
GCF_002857125.1	ASM285712v1	GCF_002857125.1_ASM285712v1_genomic.fna	https://ftp.ncbi.nlm.nih.gov/genomes/all/GCF/002/857/125/GCF_002857125.1_ASM285712v1/GCF_002857125.1_ASM285712v1_genomic.fna.gz	GCF_002857125.1	GCF_002857125.1_ASM285712v1_genomic.gbff.gz!NZ_PICX01000100.1	D25	Klebsiella pneumoniae	cow	milk	2017-02-01	2017	USA: New York	USA	New York	cow; cow milk; milk	retained in final bovine-associated dataset	unique assembly accession retained in final dataset	klebsiella	870	2	6	1	1	147	1	31	4902	1923	1204	828	947	1775	0	8	8	FosA5; Klebsiella_pneumoniae_KpnE; Klebsiella_pneumoniae_KpnF; Klebsiella_pneumoniae_KpnG; Klebsiella_pneumoniae_OmpK37; Klebsiella_pneumoniae_acrA; SHV-106; oqxA	aminoglycoside; carbapenem; cephalosporin; cephamycin; diaminopyrimidine; fluoroquinolone; fosfomycin; glycylcycline; macrolide; monobactam; nitrofuran; penam; penem; peptide; phenicol; rifamycin; tetracycline; triclosan	98.73	99.03	1	1	yagZ/ecpA	90.24	99.32	2	2	IncFIB(K)_1_Kpn3; IncHI1B_1_pNDM-MAR	IncF; IncHI	95.36
GCA_028894145.1	ASM2889414v1	GCA_028894145.1_ASM2889414v1_genomic.fna	https://ftp.ncbi.nlm.nih.gov/genomes/all/GCA/028/894/145/GCA_028894145.1_ASM2889414v1/GCA_028894145.1_ASM2889414v1_genomic.fna.gz	GCA_028894145.1	GCA_028894145.1_ASM2889414v1_genomic.gbff.gz!JARCNE010000010.1	PK-524	Klebsiella pneumoniae	Bos taurus	dairy Farm	2021-10-21	2021	Pakistan	Pakistan	NA	bos taurus	retained in final bovine-associated dataset	unique assembly accession retained in final dataset	klebsiella	-	4	1	1	1	12	25	~39	4956	1967	1452	1145	392	1537	1	9	9	FosA6; Klebsiella_pneumoniae_KpnE; Klebsiella_pneumoniae_KpnF; Klebsiella_pneumoniae_KpnG; Klebsiella_pneumoniae_OmpK37; Klebsiella_pneumoniae_acrA; SHV-187; oqxA; oqxB	aminoglycoside; carbapenem; cephalosporin; cephamycin; diaminopyrimidine; fluoroquinolone; fosfomycin; glycylcycline; macrolide; monobactam; nitrofuran; penam; penem; peptide; phenicol; rifamycin; tetracycline; triclosan	99.17	99.95	1	1	yagZ/ecpA	90.41	99.32	1	1	IncFIB(K)_1_Kpn3	IncF	91.43
GCA_046088565.1	ASM4608856v1	GCA_046088565.1_ASM4608856v1_genomic.fna	https://ftp.ncbi.nlm.nih.gov/genomes/all/GCA/046/088/565/GCA_046088565.1_ASM4608856v1/GCA_046088565.1_ASM4608856v1_genomic.fna.gz	GCA_046088565.1	GCA_046088565.1_ASM4608856v1_genomic.gbff.gz!JARAIJ010000001.1	kp6BYS	Klebsiella pneumoniae	cow	N/A	2022-02-20	2022	China: Xinjiang	China	Xinjiang	cow	retained in final bovine-associated dataset	unique assembly accession retained in final dataset	klebsiella	-	51	1	5	1	9	~4	13	5083	1967	1450	1073	593	1666	0	9	9	FosA6; Klebsiella_pneumoniae_KpnE; Klebsiella_pneumoniae_KpnF; Klebsiella_pneumoniae_KpnG; Klebsiella_pneumoniae_OmpK37; Klebsiella_pneumoniae_acrA; SHV-187; oqxA; oqxB	aminoglycoside; carbapenem; cephalosporin; cephamycin; diaminopyrimidine; fluoroquinolone; fosfomycin; glycylcycline; macrolide; monobactam; nitrofuran; penam; penem; peptide; phenicol; rifamycin; tetracycline; triclosan	98.71	99.96	0	0		NA	NA	4	4	Col440II_1; Col440I_1; IncFIB(K)_1_Kpn3; IncFII_1_pKP91	Col; IncF	96.95
GCA_022133305.1	PDT000870641.1	GCA_022133305.1_PDT000870641.1_genomic.fna	https://ftp.ncbi.nlm.nih.gov/genomes/all/GCA/022/133/305/GCA_022133305.1_PDT000870641.1/GCA_022133305.1_PDT000870641.1_genomic.fna.gz	GCA_022133305.1	GCA_022133305.1_PDT000870641.1_genomic.gbff.gz!DAGHXN010000001.1	FL-03	Klebsiella pneumoniae	bovine	mastitis milk	2014-12-10	2014	USA	USA	NA	bovine; bovine mastitis; mastitis; milk	retained in final bovine-associated dataset	unique assembly accession retained in final dataset	klebsiella	5734	2	3	6	1	9	7	299	4854	1965	1408	956	525	1481	22	19	12	APH(3'')-Ib; APH(6)-Id; FosA5; Klebsiella_pneumoniae_KpnE; Klebsiella_pneumoniae_KpnF; Klebsiella_pneumoniae_KpnG; Klebsiella_pneumoniae_OmpK37; Klebsiella_pneumoniae_acrA; SHV-26; oqxA; oqxB; tet(B)	aminoglycoside; carbapenem; cephalosporin; cephamycin; diaminopyrimidine; fluoroquinolone; fosfomycin; glycylcycline; macrolide; monobactam; nitrofuran; penam; penem; peptide; phenicol; rifamycin; tetracycline; triclosan	99.14	99.98	1	1	yagZ/ecpA	90.24	99.32	2	2	Col440I_1; IncHI1B_1_pNDM-MAR	Col; IncHI	97.45
GCA_002855855.1	ASM285585v1	GCA_002855855.1_ASM285585v1_genomic.fna	https://ftp.ncbi.nlm.nih.gov/genomes/all/GCA/002/855/855/GCA_002855855.1_ASM285585v1/GCA_002855855.1_ASM285585v1_genomic.fna.gz	GCA_002855855.1	GCA_002855855.1_ASM285585v1_genomic.gbff.gz!PIEK01000999.1	D53	Klebsiella pneumoniae	cow	milk	02-Mar-2017	2017	USA: New York	USA	New York	cow; cow milk; milk	retained in final bovine-associated dataset	unique assembly accession retained in final dataset	klebsiella	-	3	1	1	1	3	3	401?	5075	1711	834	590	1940	2530	96	7	7	FosA6; Klebsiella_pneumoniae_KpnE; Klebsiella_pneumoniae_KpnF; Klebsiella_pneumoniae_KpnG; Klebsiella_pneumoniae_OmpK37; SHV-187; oqxA	aminoglycoside; carbapenem; cephalosporin; cephamycin; diaminopyrimidine; fluoroquinolone; fosfomycin; glycylcycline; macrolide; monobactam; nitrofuran; penam; penem; peptide; rifamycin; tetracycline	99.48	99.91	0	0		NA	NA	3	3	Col440I_1; IncFIB(K)_1_Kpn3; IncN3_1	Col; IncF; IncN	97.8
GCA_041416975.1	ASM4141697v1	GCA_041416975.1_ASM4141697v1_genomic.fna	https://ftp.ncbi.nlm.nih.gov/genomes/all/GCA/041/416/975/GCA_041416975.1_ASM4141697v1/GCA_041416975.1_ASM4141697v1_genomic.fna.gz	GCA_041416975.1	GCA_041416975.1_ASM4141697v1_genomic.gbff.gz!JBGCOG010000001.1	SD66-18	Klebsiella pneumoniae	dairy cattle	milk	2018	2018	China: Shandong	China	Shandong	cattle; dairy cattle; milk	retained in final bovine-associated dataset	unique assembly accession retained in final dataset	klebsiella	-	2	3	2	1	1	1	19	4717	1967	1451	1087	212	1299	0	9	9	FosA6; Klebsiella_pneumoniae_KpnE; Klebsiella_pneumoniae_KpnF; Klebsiella_pneumoniae_KpnG; Klebsiella_pneumoniae_OmpK37; Klebsiella_pneumoniae_acrA; SHV-101; oqxA; oqxB	aminoglycoside; carbapenem; cephalosporin; cephamycin; diaminopyrimidine; fluoroquinolone; fosfomycin; glycylcycline; macrolide; monobactam; nitrofuran; penam; penem; peptide; phenicol; rifamycin; tetracycline; triclosan	99.3	99.97	1	1	yagZ/ecpA	90.41	99.32	0	0			NA
GCA_035830295.1	ASM3583029v1	GCA_035830295.1_ASM3583029v1_genomic.fna	https://ftp.ncbi.nlm.nih.gov/genomes/all/GCA/035/830/295/GCA_035830295.1_ASM3583029v1/GCA_035830295.1_ASM3583029v1_genomic.fna.gz	GCA_035830295.1	GCA_035830295.1_ASM3583029v1_genomic.gbff.gz!JAYNBJ010000001.1	30862_C463580	Klebsiella pneumoniae	Bos taurus	milk	2018-11-02	2018	United Kingdom: Scotland	United Kingdom	Scotland	bos taurus; milk	retained in final bovine-associated dataset	unique assembly accession retained in final dataset	klebsiella	882	2	1	1	37	1	27	19	5023	1967	1458	1199	399	1598	0	9	9	FosA6; Klebsiella_pneumoniae_KpnE; Klebsiella_pneumoniae_KpnF; Klebsiella_pneumoniae_KpnG; Klebsiella_pneumoniae_OmpK37; Klebsiella_pneumoniae_acrA; SHV-101; oqxA; oqxB	aminoglycoside; carbapenem; cephalosporin; cephamycin; diaminopyrimidine; fluoroquinolone; fosfomycin; glycylcycline; macrolide; monobactam; nitrofuran; penam; penem; peptide; phenicol; rifamycin; tetracycline; triclosan	99.35	99.97	1	1	yagZ/ecpA	90.07	99.32	1	1	IncFIB(K)_1_Kpn3	IncF	98.75
GCA_022138705.1	PDT000870597.1	GCA_022138705.1_PDT000870597.1_genomic.fna	https://ftp.ncbi.nlm.nih.gov/genomes/all/GCA/022/138/705/GCA_022138705.1_PDT000870597.1/GCA_022138705.1_PDT000870597.1_genomic.fna.gz	GCA_022138705.1	GCA_022138705.1_PDT000870597.1_genomic.gbff.gz!DAGIAO010000001.1	WI-04	Klebsiella pneumoniae	bovine	mastitis milk	2015-02-25	2015	USA	USA	NA	bovine; bovine mastitis; mastitis; milk	retained in final bovine-associated dataset	unique assembly accession retained in final dataset	klebsiella	107	2	1	2	17	27	1	39	4991	1967	1459	1297	268	1565	0	13	9	FosA5; Klebsiella_pneumoniae_KpnE; Klebsiella_pneumoniae_KpnF; Klebsiella_pneumoniae_KpnG; Klebsiella_pneumoniae_OmpK37; Klebsiella_pneumoniae_acrA; SHV-1; oqxA; oqxB	aminoglycoside; carbapenem; cephalosporin; cephamycin; diaminopyrimidine; fluoroquinolone; fosfomycin; glycylcycline; macrolide; monobactam; nitrofuran; penam; penem; peptide; phenicol; rifamycin; tetracycline; triclosan	98.72	99.97	1	1	yagZ/ecpA	90.24	99.32	2	2	IncFIB(K)_1_Kpn3; IncFII_1_pKP91	IncF	97.75
GCA_029541765.1	ASM2954176v1	GCA_029541765.1_ASM2954176v1_genomic.fna	https://ftp.ncbi.nlm.nih.gov/genomes/all/GCA/029/541/765/GCA_029541765.1_ASM2954176v1/GCA_029541765.1_ASM2954176v1_genomic.fna.gz	GCA_029541765.1	GCA_029541765.1_ASM2954176v1_genomic.gbff.gz!CP089926.1	KP111	Klebsiella pneumoniae	Milk	N/A	2018	2018	China: Shanghai	China	Shanghai	milk	retained in final bovine-associated dataset	unique assembly accession retained in final dataset	klebsiella	5626	4	1	2	3	1	4	4	4889	1967	1457	1131	334	1465	1	9	9	FosA6; Klebsiella_pneumoniae_KpnE; Klebsiella_pneumoniae_KpnF; Klebsiella_pneumoniae_KpnG; Klebsiella_pneumoniae_OmpK37; Klebsiella_pneumoniae_acrA; SHV-187; oqxA; oqxB	aminoglycoside; carbapenem; cephalosporin; cephamycin; diaminopyrimidine; fluoroquinolone; fosfomycin; glycylcycline; macrolide; monobactam; nitrofuran; penam; penem; peptide; phenicol; rifamycin; tetracycline; triclosan	99.06	99.97	1	1	yagZ/ecpA	90.07	99.32	0	0			NA
GCA_029214545.1	PDT001661807.1	GCA_029214545.1_PDT001661807.1_genomic.fna	https://ftp.ncbi.nlm.nih.gov/genomes/all/GCA/029/214/545/GCA_029214545.1_PDT001661807.1/GCA_029214545.1_PDT001661807.1_genomic.fna.gz	GCA_029214545.1	GCA_029214545.1_PDT001661807.1_genomic.gbff.gz!DANYPX010000001.1	N/A	Klebsiella pneumoniae	Bos taurus	milk	2017-08-22	2017	United Kingdom: Scotland	United Kingdom	Scotland	bos taurus; milk	retained in final bovine-associated dataset	unique assembly accession retained in final dataset	klebsiella	-	2	1	2	1	4,4	4	87	5030	1967	1459	1202	402	1604	26	15	9	FosA6; Klebsiella_pneumoniae_KpnE; Klebsiella_pneumoniae_KpnF; Klebsiella_pneumoniae_KpnG; Klebsiella_pneumoniae_OmpK37; Klebsiella_pneumoniae_acrA; SHV-187; oqxA; oqxB	aminoglycoside; carbapenem; cephalosporin; cephamycin; diaminopyrimidine; fluoroquinolone; fosfomycin; glycylcycline; macrolide; monobactam; nitrofuran; penam; penem; peptide; phenicol; rifamycin; tetracycline; triclosan	99.19	99.98	1	1	yagZ/ecpA	90.07	99.32	2	2	IncFIB(K)_1_Kpn3; IncN2_1	IncF; IncN	98.62
GCF_051407505.1	ASM5140750v1	GCF_051407505.1_ASM5140750v1_genomic.fna	https://ftp.ncbi.nlm.nih.gov/genomes/all/GCF/051/407/505/GCF_051407505.1_ASM5140750v1/GCF_051407505.1_ASM5140750v1_genomic.fna.gz	GCF_051407505.1	GCF_051407505.1_ASM5140750v1_genomic.gbff.gz!NZ_JBOIGZ010000001.1	AS1389	Klebsiella pneumoniae	Bos taurus	manure	2021-08-13	2021	USA: Wisconsin, Arlington	USA	Wisconsin, Arlington	bos taurus	retained in final bovine-associated dataset	unique assembly accession retained in final dataset	klebsiella	4423	2	1	2	2	1	1	633	4718	1967	1459	1074	218	1292	0	9	9	FosA6; Klebsiella_pneumoniae_KpnE; Klebsiella_pneumoniae_KpnF; Klebsiella_pneumoniae_KpnG; Klebsiella_pneumoniae_OmpK37; Klebsiella_pneumoniae_acrA; SHV-41; oqxA; oqxB	aminoglycoside; carbapenem; cephalosporin; cephamycin; diaminopyrimidine; fluoroquinolone; fosfomycin; glycylcycline; macrolide; monobactam; nitrofuran; penam; penem; peptide; phenicol; rifamycin; tetracycline; triclosan	99.21	99.97	1	1	yagZ/ecpA	90.07	99.32	0	0			NA
GCA_035785475.1	ASM3578547v1	GCA_035785475.1_ASM3578547v1_genomic.fna	https://ftp.ncbi.nlm.nih.gov/genomes/all/GCA/035/785/475/GCA_035785475.1_ASM3578547v1/GCA_035785475.1_ASM3578547v1_genomic.fna.gz	GCA_035785475.1	GCA_035785475.1_ASM3578547v1_genomic.gbff.gz!JALKQD010000001.1	N100	Klebsiella pneumoniae	Bos taurus indicus	RECTAL SWAB	2019-08-26	2019	India: Assam, NGTC	India	Assam, NGTC	bos taurus	retained in final bovine-associated dataset	unique assembly accession retained in final dataset	klebsiella	1189	3	5	95	1	16	1	12	4851	1967	1450	1112	322	1434	0	9	9	FosA6; Klebsiella_pneumoniae_KpnE; Klebsiella_pneumoniae_KpnF; Klebsiella_pneumoniae_KpnG; Klebsiella_pneumoniae_OmpK37; Klebsiella_pneumoniae_acrA; SHV-11; oqxA; oqxB	aminoglycoside; carbapenem; cephalosporin; cephamycin; diaminopyrimidine; fluoroquinolone; fosfomycin; glycylcycline; macrolide; monobactam; nitrofuran; penam; penem; peptide; phenicol; rifamycin; tetracycline; triclosan	98.82	99.96	1	1	yagZ/ecpA	90.24	99.32	0	0			NA
GCA_041417235.1	ASM4141723v1	GCA_041417235.1_ASM4141723v1_genomic.fna	https://ftp.ncbi.nlm.nih.gov/genomes/all/GCA/041/417/235/GCA_041417235.1_ASM4141723v1/GCA_041417235.1_ASM4141723v1_genomic.fna.gz	GCA_041417235.1	GCA_041417235.1_ASM4141723v1_genomic.gbff.gz!JBGCOV010000001.1	SD438-19	Klebsiella pneumoniae	dairy cattle	milk	2019	2019	China: Shandong	China	Shandong	cattle; dairy cattle; milk	retained in final bovine-associated dataset	unique assembly accession retained in final dataset	klebsiella	43	2	6	1	5	11	1	15	5032	1967	1454	1204	407	1611	23	9	9	FosA5; Klebsiella_pneumoniae_KpnE; Klebsiella_pneumoniae_KpnF; Klebsiella_pneumoniae_KpnG; Klebsiella_pneumoniae_OmpK37; Klebsiella_pneumoniae_acrA; SHV-187; oqxA; oqxB	aminoglycoside; carbapenem; cephalosporin; cephamycin; diaminopyrimidine; fluoroquinolone; fosfomycin; glycylcycline; macrolide; monobactam; nitrofuran; penam; penem; peptide; phenicol; rifamycin; tetracycline; triclosan	98.84	99.95	1	1	yagZ/ecpA	90.07	99.32	0	0			NA
GCA_046088405.1	ASM4608840v1	GCA_046088405.1_ASM4608840v1_genomic.fna	https://ftp.ncbi.nlm.nih.gov/genomes/all/GCA/046/088/405/GCA_046088405.1_ASM4608840v1/GCA_046088405.1_ASM4608840v1_genomic.fna.gz	GCA_046088405.1	GCA_046088405.1_ASM4608840v1_genomic.gbff.gz!JARAIB010000001.1	kp603	Klebsiella pneumoniae	cow	N/A	2022-02-20	2022	China: Xinjiang	China	Xinjiang	cow	retained in final bovine-associated dataset	unique assembly accession retained in final dataset	klebsiella	2406	3	106	20	18	271	4	4	4809	1966	1445	1064	334	1398	0	9	9	FosA5; Klebsiella_pneumoniae_KpnE; Klebsiella_pneumoniae_KpnF; Klebsiella_pneumoniae_KpnG; Klebsiella_pneumoniae_OmpK37; Klebsiella_pneumoniae_acrA; SHV-187; oqxA; oqxB	aminoglycoside; carbapenem; cephalosporin; cephamycin; diaminopyrimidine; fluoroquinolone; fosfomycin; glycylcycline; macrolide; monobactam; nitrofuran; penam; penem; peptide; phenicol; rifamycin; tetracycline; triclosan	98.95	99.97	1	1	yagZ/ecpA	90.07	99.32	0	0			NA
GCA_035828955.1	ASM3582895v1	GCA_035828955.1_ASM3582895v1_genomic.fna	https://ftp.ncbi.nlm.nih.gov/genomes/all/GCA/035/828/955/GCA_035828955.1_ASM3582895v1/GCA_035828955.1_ASM3582895v1_genomic.fna.gz	GCA_035828955.1	GCA_035828955.1_ASM3582895v1_genomic.gbff.gz!JAYNAQ010000001.1	30841_C3495131	Klebsiella pneumoniae	Bos taurus	milk	2016-08-08	2016	United Kingdom: Scotland	United Kingdom	Scotland	bos taurus; milk	retained in final bovine-associated dataset	unique assembly accession retained in final dataset	klebsiella	6125	2	6	1	1	27	5	44	4963	1966	1454	1229	314	1543	0	12	12	APH(3'')-Ib; APH(6)-Id; FosA6; Klebsiella_pneumoniae_KpnE; Klebsiella_pneumoniae_KpnF; Klebsiella_pneumoniae_KpnG; Klebsiella_pneumoniae_OmpK37; Klebsiella_pneumoniae_acrA; SHV-1; oqxA; oqxB; tet(B)	aminoglycoside; carbapenem; cephalosporin; cephamycin; diaminopyrimidine; fluoroquinolone; fosfomycin; glycylcycline; macrolide; monobactam; nitrofuran; penam; penem; peptide; phenicol; rifamycin; tetracycline; triclosan	99.3	99.98	1	1	yagZ/ecpA	90.07	99.32	3	3	IncFIA(HI1)_1_HI1; IncFIB(K)_1_Kpn3; IncHI1B_1_pNDM-MAR	IncF; IncHI	96.11
GCF_002855825.1	ASM285582v1	GCF_002855825.1_ASM285582v1_genomic.fna	https://ftp.ncbi.nlm.nih.gov/genomes/all/GCF/002/855/825/GCF_002855825.1_ASM285582v1/GCF_002855825.1_ASM285582v1_genomic.fna.gz	GCF_002855825.1	GCF_002855825.1_ASM285582v1_genomic.gbff.gz!NZ_PIEO01000100.1	D62	Klebsiella pneumoniae	cow	milk	2017-02-28	2017	USA: New York	USA	New York	cow; cow milk; milk	retained in final bovine-associated dataset	unique assembly accession retained in final dataset	klebsiella	199	4	34	1	1	21	1	35	5187	1966	1420	1168	633	1801	0	11	11	APH(3'')-Ib; APH(6)-Id; FosA6; Klebsiella_pneumoniae_KpnE; Klebsiella_pneumoniae_KpnF; Klebsiella_pneumoniae_KpnG; Klebsiella_pneumoniae_OmpK37; Klebsiella_pneumoniae_acrA; SHV-187; oqxA; oqxB	aminoglycoside; carbapenem; cephalosporin; cephamycin; diaminopyrimidine; fluoroquinolone; fosfomycin; glycylcycline; macrolide; monobactam; nitrofuran; penam; penem; peptide; phenicol; rifamycin; tetracycline; triclosan	98.64	99.83	1	1	yagZ/ecpA	90.07	99.32	4	4	Col440II_1; IncFIB(K)_1_Kpn3; IncFIB(pKPHS1)_1_pKPHS1; IncHI1B_1_pNDM-MAR	Col; IncF; IncHI	96.21
GCA_024376175.1	PDT001366091.1	GCA_024376175.1_PDT001366091.1_genomic.fna	https://ftp.ncbi.nlm.nih.gov/genomes/all/GCA/024/376/175/GCA_024376175.1_PDT001366091.1/GCA_024376175.1_PDT001366091.1_genomic.fna.gz	GCA_024376175.1	GCA_024376175.1_PDT001366091.1_genomic.gbff.gz!DAIHUX010000001.1	N/A	Klebsiella pneumoniae	Bos taurus	animal	2019	2019	Guadeloupe	Guadeloupe	NA	bos taurus	retained in final bovine-associated dataset	unique assembly accession retained in final dataset	klebsiella	292	2	1	2	1	1	1	4	5220	1958	1416	1090	756	1846	40	13	9	FosA5; Klebsiella_pneumoniae_KpnE; Klebsiella_pneumoniae_KpnF; Klebsiella_pneumoniae_KpnG; Klebsiella_pneumoniae_OmpK37; Klebsiella_pneumoniae_acrA; SHV-172; oqxA; oqxB	aminoglycoside; carbapenem; cephalosporin; cephamycin; diaminopyrimidine; fluoroquinolone; fosfomycin; glycylcycline; macrolide; monobactam; nitrofuran; penam; penem; peptide; phenicol; rifamycin; tetracycline; triclosan	98.92	99.98	0	0		NA	NA	3	3	IncFIB(K)_1_Kpn3; IncFIB(Mar)_1_pNDM-Mar; IncHI1B_1_pNDM-MAR	IncF; IncHI	96.69
GCA_041416435.1	ASM4141643v1	GCA_041416435.1_ASM4141643v1_genomic.fna	https://ftp.ncbi.nlm.nih.gov/genomes/all/GCA/041/416/435/GCA_041416435.1_ASM4141643v1/GCA_041416435.1_ASM4141643v1_genomic.fna.gz	GCA_041416435.1	GCA_041416435.1_ASM4141643v1_genomic.gbff.gz!JBGCNF010000001.1	SD92-18	Klebsiella pneumoniae	dairy cattle	milk	2018	2018	China: Shandong	China	Shandong	cattle; dairy cattle; milk	retained in final bovine-associated dataset	unique assembly accession retained in final dataset	klebsiella	110	2	6	1	3	8	1	44	4966	1966	1451	1146	403	1549	0	9	9	FosA6; Klebsiella_pneumoniae_KpnE; Klebsiella_pneumoniae_KpnF; Klebsiella_pneumoniae_KpnG; Klebsiella_pneumoniae_OmpK37; Klebsiella_pneumoniae_acrA; SHV-1; oqxA; oqxB	aminoglycoside; carbapenem; cephalosporin; cephamycin; diaminopyrimidine; fluoroquinolone; fosfomycin; glycylcycline; macrolide; monobactam; nitrofuran; penam; penem; peptide; phenicol; rifamycin; tetracycline; triclosan	99.15	99.97	1	1	yagZ/ecpA	90.24	99.32	2	2	Col440I_1; IncFIB(K)_1_Kpn3	Col; IncF	94.83
GCA_029216815.1	PDT001661790.1	GCA_029216815.1_PDT001661790.1_genomic.fna	https://ftp.ncbi.nlm.nih.gov/genomes/all/GCA/029/216/815/GCA_029216815.1_PDT001661790.1/GCA_029216815.1_PDT001661790.1_genomic.fna.gz	GCA_029216815.1	GCA_029216815.1_PDT001661790.1_genomic.gbff.gz!DANYSA010000001.1	N/A	Klebsiella pneumoniae	Bos taurus	milk	2021-06-25	2021	United Kingdom: Scotland	United Kingdom	Scotland	bos taurus; milk	retained in final bovine-associated dataset	unique assembly accession retained in final dataset	klebsiella	-	2	1	2	17	27,27	1	39	5064	1967	1457	1302	338	1640	30	17	11	APH(3'')-Ib; APH(6)-Id; FosA5; Klebsiella_pneumoniae_KpnE; Klebsiella_pneumoniae_KpnF; Klebsiella_pneumoniae_KpnG; Klebsiella_pneumoniae_OmpK37; Klebsiella_pneumoniae_acrA; SHV-1; oqxA; oqxB	aminoglycoside; carbapenem; cephalosporin; cephamycin; diaminopyrimidine; fluoroquinolone; fosfomycin; glycylcycline; macrolide; monobactam; nitrofuran; penam; penem; peptide; phenicol; rifamycin; tetracycline; triclosan	99.09	99.97	1	1	yagZ/ecpA	90.24	99.32	2	2	IncFIB(K)_1_Kpn3; IncHI1B_1_pNDM-MAR	IncF; IncHI	95.72
GCA_028894565.1	ASM2889456v1	GCA_028894565.1_ASM2889456v1_genomic.fna	https://ftp.ncbi.nlm.nih.gov/genomes/all/GCA/028/894/565/GCA_028894565.1_ASM2889456v1/GCA_028894565.1_ASM2889456v1_genomic.fna.gz	GCA_028894565.1	GCA_028894565.1_ASM2889456v1_genomic.gbff.gz!JARCMX010000100.1	PK-540	Klebsiella pneumoniae	Bos taurus	dairy Farm	2021-10-21	2021	Pakistan	Pakistan	NA	bos taurus	retained in final bovine-associated dataset	unique assembly accession retained in final dataset	klebsiella	-	2	1	1	26	10	1	64	5055	1967	1455	1246	387	1633	0	17	17	APH(3'')-Ib; APH(6)-Id; CTX-M-15; FosA6; Klebsiella_pneumoniae_KpnE; Klebsiella_pneumoniae_KpnF; Klebsiella_pneumoniae_KpnG; Klebsiella_pneumoniae_OmpK37; Klebsiella_pneumoniae_acrA; QnrB17; SHV-187; TEM-1; dfrA14; oqxA; oqxB; sul2; tet(A)	aminoglycoside; carbapenem; cephalosporin; cephamycin; diaminopyrimidine; fluoroquinolone; fosfomycin; glycylcycline; macrolide; monobactam; nitrofuran; penam; penem; peptide; phenicol; rifamycin; sulfonamide; tetracycline; triclosan	99.49	99.85	1	1	yagZ/ecpA	90.07	99.32	3	3	IncFIA(HI1)_1_HI1; IncFIB(K)_1_Kpn3; IncFII_1_pKP91	IncF	96.77
GCF_035785675.1	ASM3578567v1	GCF_035785675.1_ASM3578567v1_genomic.fna	https://ftp.ncbi.nlm.nih.gov/genomes/all/GCF/035/785/675/GCF_035785675.1_ASM3578567v1/GCF_035785675.1_ASM3578567v1_genomic.fna.gz	GCF_035785675.1	GCF_035785675.1_ASM3578567v1_genomic.gbff.gz!NZ_JALKQJ010000001.1	N68	Klebsiella pneumoniae	Bos taurus indicus	TEAT SWAB	2019-08-26	2019	India: Assam, NGTC	India	Assam, NGTC	bos taurus	retained in final bovine-associated dataset	unique assembly accession retained in final dataset	klebsiella	3048	2	1	2	1	60	160	2	4914	1967	1459	1123	365	1488	0	9	9	FosA6; Klebsiella_pneumoniae_KpnE; Klebsiella_pneumoniae_KpnF; Klebsiella_pneumoniae_KpnG; Klebsiella_pneumoniae_OmpK37; Klebsiella_pneumoniae_acrA; SHV-161; oqxA; oqxB	aminoglycoside; carbapenem; cephalosporin; cephamycin; diaminopyrimidine; fluoroquinolone; fosfomycin; glycylcycline; macrolide; monobactam; nitrofuran; penam; penem; peptide; phenicol; rifamycin; tetracycline; triclosan	99.21	99.97	0	0		NA	NA	1	1	IncN_1	IncN	99.42
GCF_051336305.1	ASM5133630v1	GCF_051336305.1_ASM5133630v1_genomic.fna	https://ftp.ncbi.nlm.nih.gov/genomes/all/GCF/051/336/305/GCF_051336305.1_ASM5133630v1/GCF_051336305.1_ASM5133630v1_genomic.fna.gz	GCF_051336305.1	GCF_051336305.1_ASM5133630v1_genomic.gbff.gz!NZ_JBPPTE010000001.1	R34	Klebsiella pneumoniae	Cow	milk	2018-04-01	2018	Brazil: MG,Pocos de Caldas	Brazil	MG,Pocos de Caldas	cow; cow milk; milk	retained in final bovine-associated dataset	unique assembly accession retained in final dataset	klebsiella	-	4	1	1	1	10	1	38	4867	1967	1456	1141	303	1444	1	9	9	FosA6; Klebsiella_pneumoniae_KpnE; Klebsiella_pneumoniae_KpnF; Klebsiella_pneumoniae_KpnG; Klebsiella_pneumoniae_OmpK37; Klebsiella_pneumoniae_acrA; SHV-110; oqxA; oqxB	aminoglycoside; carbapenem; cephalosporin; cephamycin; diaminopyrimidine; fluoroquinolone; fosfomycin; glycylcycline; macrolide; monobactam; nitrofuran; penam; penem; peptide; phenicol; rifamycin; tetracycline; triclosan	98.05	99.78	0	0		NA	NA	0	0			NA
GCA_041419115.1	ASM4141911v1	GCA_041419115.1_ASM4141911v1_genomic.fna	https://ftp.ncbi.nlm.nih.gov/genomes/all/GCA/041/419/115/GCA_041419115.1_ASM4141911v1/GCA_041419115.1_ASM4141911v1_genomic.fna.gz	GCA_041419115.1	GCA_041419115.1_ASM4141911v1_genomic.gbff.gz!JBGCRG010000001.1	HLJ3-18	Klebsiella pneumoniae	dairy cattle	milk	2018	2018	China: Heilongjiang	China	Heilongjiang	cattle; dairy cattle; milk	retained in final bovine-associated dataset	unique assembly accession retained in final dataset	klebsiella	225	10	1	1	1	12	1	38	5149	1967	1454	1278	450	1728	0	9	9	FosA6; Klebsiella_pneumoniae_KpnE; Klebsiella_pneumoniae_KpnF; Klebsiella_pneumoniae_KpnG; Klebsiella_pneumoniae_OmpK37; Klebsiella_pneumoniae_acrA; SHV-27; oqxA; oqxB	aminoglycoside; carbapenem; cephalosporin; cephamycin; diaminopyrimidine; fluoroquinolone; fosfomycin; glycylcycline; macrolide; monobactam; nitrofuran; penam; penem; peptide; phenicol; rifamycin; tetracycline; triclosan	99.19	99.97	1	1	yagZ/ecpA	90.24	99.32	2	2	IncFIB(K)_1_Kpn3; IncFII_1_pKP91	IncF	97.75
GCA_002857385.1	ASM285738v1	GCA_002857385.1_ASM285738v1_genomic.fna	https://ftp.ncbi.nlm.nih.gov/genomes/all/GCA/002/857/385/GCA_002857385.1_ASM285738v1/GCA_002857385.1_ASM285738v1_genomic.fna.gz	GCA_002857385.1	GCA_002857385.1_ASM285738v1_genomic.gbff.gz!PIBR01001000.1	A1	Klebsiella pneumoniae	cow	milk	17-Dec-2016	2016	USA: New York	USA	New York	cow; cow milk; milk	retained in final bovine-associated dataset	unique assembly accession retained in final dataset	klebsiella	-	332?	247?	1?	256?	593?	4	13?	4753	1500	586	402	2265	2667	199	4	4	FosA6; Klebsiella_pneumoniae_KpnE; Klebsiella_pneumoniae_OmpK37; SHV-187	aminoglycoside; carbapenem; cephalosporin; cephamycin; fosfomycin; macrolide; monobactam; penam; penem; peptide; rifamycin; tetracycline	98.16	99.11	3	3	yagZ/ecpA; ybtE; ybtT	96.41	94.24	1	1	IncFIB(K)_1_Kpn3	IncF	100
GCA_041420095.1	ASM4142009v1	GCA_041420095.1_ASM4142009v1_genomic.fna	https://ftp.ncbi.nlm.nih.gov/genomes/all/GCA/041/420/095/GCA_041420095.1_ASM4142009v1/GCA_041420095.1_ASM4142009v1_genomic.fna.gz	GCA_041420095.1	GCA_041420095.1_ASM4142009v1_genomic.gbff.gz!JBGCTF010000001.1	HB2-1-18	Klebsiella pneumoniae	dairy cattle	milk	2018	2018	China: Hebei	China	Hebei	cattle; dairy cattle; milk	retained in final bovine-associated dataset	unique assembly accession retained in final dataset	klebsiella	103	4	1	1	1	7	1	6	5401	1967	1456	1268	710	1978	31	12	12	APH(3'')-Ib; APH(6)-Id; FosA5; Klebsiella_pneumoniae_KpnE; Klebsiella_pneumoniae_KpnF; Klebsiella_pneumoniae_KpnG; Klebsiella_pneumoniae_OmpK37; Klebsiella_pneumoniae_acrA; SHV-187; oqxA; oqxB; sul2	aminoglycoside; carbapenem; cephalosporin; cephamycin; diaminopyrimidine; fluoroquinolone; fosfomycin; glycylcycline; macrolide; monobactam; nitrofuran; penam; penem; peptide; phenicol; rifamycin; sulfonamide; tetracycline; triclosan	99.33	99.98	1	1	yagZ/ecpA	90.07	99.32	5	5	Col440I_1; IncFIA(HI1)_1_HI1; IncFIB(K)_1_Kpn3; IncFIB(Mar)_1_pNDM-Mar; IncHI1B_1_pNDM-MAR	Col; IncF; IncHI	96
GCA_022141205.1	PDT000870508.1	GCA_022141205.1_PDT000870508.1_genomic.fna	https://ftp.ncbi.nlm.nih.gov/genomes/all/GCA/022/141/205/GCA_022141205.1_PDT000870508.1/GCA_022141205.1_PDT000870508.1_genomic.fna.gz	GCA_022141205.1	GCA_022141205.1_PDT000870508.1_genomic.gbff.gz!DAGIFG010000001.1	IA-001	Klebsiella pneumoniae	bovine	mastitis milk	2015-05-28	2015	USA	USA	NA	bovine; bovine mastitis; mastitis; milk	retained in final bovine-associated dataset	unique assembly accession retained in final dataset	klebsiella	661	4	3	1	36	9	10	14	4968	1967	1455	1239	307	1546	0	14	9	FosA6; Klebsiella_pneumoniae_KpnE; Klebsiella_pneumoniae_KpnF; Klebsiella_pneumoniae_KpnG; Klebsiella_pneumoniae_OmpK37; Klebsiella_pneumoniae_acrA; SHV-27; oqxA; oqxB	aminoglycoside; carbapenem; cephalosporin; cephamycin; diaminopyrimidine; fluoroquinolone; fosfomycin; glycylcycline; macrolide; monobactam; nitrofuran; penam; penem; peptide; phenicol; rifamycin; tetracycline; triclosan	99.33	99.47	1	1	yagZ/ecpA	90.07	99.32	2	2	IncFIB(K)_1_Kpn3; IncFII_1_pKP91	IncF	97.75
GCA_019678075.1	ASM1967807v1	GCA_019678075.1_ASM1967807v1_genomic.fna	https://ftp.ncbi.nlm.nih.gov/genomes/all/GCA/019/678/075/GCA_019678075.1_ASM1967807v1/GCA_019678075.1_ASM1967807v1_genomic.fna.gz	GCA_019678075.1	GCA_019678075.1_ASM1967807v1_genomic.gbff.gz!NMPG01000001.1	CVUAS 5901.5	Klebsiella pneumoniae	cattle	N/A	2016	2016	Germany	Germany	NA	cattle	retained in final bovine-associated dataset	unique assembly accession retained in final dataset	klebsiella	3839	4	1	1	36	9	10	14	4808	1967	1455	1103	283	1386	0	9	9	FosA6; Klebsiella_pneumoniae_KpnE; Klebsiella_pneumoniae_KpnF; Klebsiella_pneumoniae_KpnG; Klebsiella_pneumoniae_OmpK37; Klebsiella_pneumoniae_acrA; SHV-27; oqxA; oqxB	aminoglycoside; carbapenem; cephalosporin; cephamycin; diaminopyrimidine; fluoroquinolone; fosfomycin; glycylcycline; macrolide; monobactam; nitrofuran; penam; penem; peptide; phenicol; rifamycin; tetracycline; triclosan	99.33	99.97	1	1	yagZ/ecpA	90.07	99.32	0	0			NA
GCF_035829675.1	ASM3582967v1	GCF_035829675.1_ASM3582967v1_genomic.fna	https://ftp.ncbi.nlm.nih.gov/genomes/all/GCF/035/829/675/GCF_035829675.1_ASM3582967v1/GCF_035829675.1_ASM3582967v1_genomic.fna.gz	GCF_035829675.1	GCF_035829675.1_ASM3582967v1_genomic.gbff.gz!NZ_JAYNAV010000001.1	30849_C4504541	Klebsiella pneumoniae	Bos taurus	milk	2015-07-02	2015	United Kingdom: Scotland	United Kingdom	Scotland	bos taurus; milk	retained in final bovine-associated dataset	unique assembly accession retained in final dataset	klebsiella	107	2	1	2	17	27	1	39	5041	1967	1460	1378	236	1614	0	12	12	APH(3'')-Ib; APH(6)-Id; FosA5; Klebsiella_pneumoniae_KpnE; Klebsiella_pneumoniae_KpnF; Klebsiella_pneumoniae_KpnG; Klebsiella_pneumoniae_OmpK37; Klebsiella_pneumoniae_acrA; SHV-1; oqxA; oqxB; tet(B)	aminoglycoside; carbapenem; cephalosporin; cephamycin; diaminopyrimidine; fluoroquinolone; fosfomycin; glycylcycline; macrolide; monobactam; nitrofuran; penam; penem; peptide; phenicol; rifamycin; tetracycline; triclosan	99.15	99.96	1	1	yagZ/ecpA	90.24	99.32	2	2	IncFIB(K)_1_Kpn3; IncHI1B_1_pNDM-MAR	IncF; IncHI	95.72
GCA_035829675.1	ASM3582967v1	GCA_035829675.1_ASM3582967v1_genomic.fna	https://ftp.ncbi.nlm.nih.gov/genomes/all/GCA/035/829/675/GCA_035829675.1_ASM3582967v1/GCA_035829675.1_ASM3582967v1_genomic.fna.gz	GCA_035829675.1	GCA_035829675.1_ASM3582967v1_genomic.gbff.gz!JAYNAV010000001.1	30849_C4504541	Klebsiella pneumoniae	Bos taurus	milk	2015-07-02	2015	United Kingdom: Scotland	United Kingdom	Scotland	bos taurus; milk	retained in final bovine-associated dataset	unique assembly accession retained in final dataset	klebsiella	107	2	1	2	17	27	1	39	5041	1967	1460	1378	236	1614	0	12	12	APH(3'')-Ib; APH(6)-Id; FosA5; Klebsiella_pneumoniae_KpnE; Klebsiella_pneumoniae_KpnF; Klebsiella_pneumoniae_KpnG; Klebsiella_pneumoniae_OmpK37; Klebsiella_pneumoniae_acrA; SHV-1; oqxA; oqxB; tet(B)	aminoglycoside; carbapenem; cephalosporin; cephamycin; diaminopyrimidine; fluoroquinolone; fosfomycin; glycylcycline; macrolide; monobactam; nitrofuran; penam; penem; peptide; phenicol; rifamycin; tetracycline; triclosan	99.15	99.96	1	1	yagZ/ecpA	90.24	99.32	2	2	IncFIB(K)_1_Kpn3; IncHI1B_1_pNDM-MAR	IncF; IncHI	95.72
GCF_002856675.1	ASM285667v1	GCF_002856675.1_ASM285667v1_genomic.fna	https://ftp.ncbi.nlm.nih.gov/genomes/all/GCF/002/856/675/GCF_002856675.1_ASM285667v1/GCF_002856675.1_ASM285667v1_genomic.fna.gz	GCF_002856675.1	GCF_002856675.1_ASM285667v1_genomic.gbff.gz!NZ_PICU01000100.1	C24	Klebsiella pneumoniae	cow	milk	2017-01-21	2017	USA: New York	USA	New York	cow; cow milk; milk	retained in final bovine-associated dataset	unique assembly accession retained in final dataset	klebsiella	1754	111	6	13	1	177	1	39	4943	1949	1284	880	830	1710	0	9	9	FosA5; FosA7; Klebsiella_pneumoniae_KpnE; Klebsiella_pneumoniae_KpnF; Klebsiella_pneumoniae_KpnG; Klebsiella_pneumoniae_OmpK37; Klebsiella_pneumoniae_acrA; SHV-11; oqxA	aminoglycoside; carbapenem; cephalosporin; cephamycin; diaminopyrimidine; fluoroquinolone; fosfomycin; glycylcycline; macrolide; monobactam; nitrofuran; penam; penem; peptide; phenicol; rifamycin; tetracycline; triclosan	98.2	99.97	1	1	yagZ/ecpA	90.24	99.32	1	1	IncFIB(K)_1_Kpn3	IncF	98.93
GCF_036860375.1	ASM3686037v1	GCF_036860375.1_ASM3686037v1_genomic.fna	https://ftp.ncbi.nlm.nih.gov/genomes/all/GCF/036/860/375/GCF_036860375.1_ASM3686037v1/GCF_036860375.1_ASM3686037v1_genomic.fna.gz	GCF_036860375.1	GCF_036860375.1_ASM3686037v1_genomic.gbff.gz!NZ_JAXSET010000009.1	10309735	Klebsiella pneumoniae	Bos taurus	dairy milk	2007-11-12	2007	Canada: Alberta	Canada	Alberta	bos taurus; dairy milk; milk	retained in final bovine-associated dataset	unique assembly accession retained in final dataset	klebsiella	-	2	1	1	1	1	~4	13	4965	1967	1420	1105	473	1578	0	9	9	FosA5; Klebsiella_pneumoniae_KpnE; Klebsiella_pneumoniae_KpnF; Klebsiella_pneumoniae_KpnG; Klebsiella_pneumoniae_OmpK37; Klebsiella_pneumoniae_acrA; SHV-187; oqxA; oqxB	aminoglycoside; carbapenem; cephalosporin; cephamycin; diaminopyrimidine; fluoroquinolone; fosfomycin; glycylcycline; macrolide; monobactam; nitrofuran; penam; penem; peptide; phenicol; rifamycin; tetracycline; triclosan	98.25	99.96	2	2	astA; yagZ/ecpA	91.12	98.81	4	4	Col440I_1; IncFIA(HI1)_1_HI1; IncFIB(K)_1_Kpn3; IncFII_1_pKP91	Col; IncF	94.56
GCF_028894965.1	ASM2889496v1	GCF_028894965.1_ASM2889496v1_genomic.fna	https://ftp.ncbi.nlm.nih.gov/genomes/all/GCF/028/894/965/GCF_028894965.1_ASM2889496v1/GCF_028894965.1_ASM2889496v1_genomic.fna.gz	GCF_028894965.1	GCF_028894965.1_ASM2889496v1_genomic.gbff.gz!NZ_JARCMW010000100.1	PK-541	Klebsiella pneumoniae	Bos taurus	dairy Farm	2021-10-21	2021	Pakistan	Pakistan	NA	bos taurus	retained in final bovine-associated dataset	unique assembly accession retained in final dataset	klebsiella	1315	14	3	6	1	21	10	1	5017	1967	1449	1140	461	1601	0	9	9	FosA6; Klebsiella_pneumoniae_KpnE; Klebsiella_pneumoniae_KpnF; Klebsiella_pneumoniae_KpnG; Klebsiella_pneumoniae_OmpK37; Klebsiella_pneumoniae_acrA; SHV-1; oqxA; oqxB	aminoglycoside; carbapenem; cephalosporin; cephamycin; diaminopyrimidine; fluoroquinolone; fosfomycin; glycylcycline; macrolide; monobactam; nitrofuran; penam; penem; peptide; phenicol; rifamycin; tetracycline; triclosan	98.06	99.78	1	1	yagZ/ecpA	90.07	99.32	5	5	Col440I_1; IncFIA(HI1)_1_HI1; IncFIB(K)_1_Kpn3; IncHI1B_1_pNDM-MAR; IncR_1	Col; IncF; IncHI; IncR	96.57
GCF_028681955.1	ASM2868195v1	GCF_028681955.1_ASM2868195v1_genomic.fna	https://ftp.ncbi.nlm.nih.gov/genomes/all/GCF/028/681/955/GCF_028681955.1_ASM2868195v1/GCF_028681955.1_ASM2868195v1_genomic.fna.gz	GCF_028681955.1	GCF_028681955.1_ASM2868195v1_genomic.gbff.gz!NZ_JAMQNO010000001.1	e231	Klebsiella pneumoniae	cow	milk	2020-08-12	2020	China: Wuhan	China	Wuhan	cow; cow milk; milk	retained in final bovine-associated dataset	unique assembly accession retained in final dataset	klebsiella	661	4	3	1	36	9	10	14	4925	1967	1460	1202	296	1498	0	14	14	AAC(3)-IId; APH(3')-Ia; CTX-M-3; FosA6; Klebsiella_pneumoniae_KpnE; Klebsiella_pneumoniae_KpnF; Klebsiella_pneumoniae_KpnG; Klebsiella_pneumoniae_OmpK37; Klebsiella_pneumoniae_acrA; QnrS1; SHV-27; TEM-1; oqxA; oqxB	aminoglycoside; carbapenem; cephalosporin; cephamycin; diaminopyrimidine; fluoroquinolone; fosfomycin; glycylcycline; macrolide; monobactam; nitrofuran; penam; penem; peptide; phenicol; rifamycin; tetracycline; triclosan	99.5	99.96	1	1	yagZ/ecpA	90.07	99.32	1	1	IncFIB(K)_1_Kpn3	IncF	91.07
GCA_041419255.1	ASM4141925v1	GCA_041419255.1_ASM4141925v1_genomic.fna	https://ftp.ncbi.nlm.nih.gov/genomes/all/GCA/041/419/255/GCA_041419255.1_ASM4141925v1/GCA_041419255.1_ASM4141925v1_genomic.fna.gz	GCA_041419255.1	GCA_041419255.1_ASM4141925v1_genomic.gbff.gz!JBGCRN010000001.1	HLJ18-18	Klebsiella pneumoniae	dairy cattle	milk	2018	2018	China: Heilongjiang	China	Heilongjiang	cattle; dairy cattle; milk	retained in final bovine-associated dataset	unique assembly accession retained in final dataset	klebsiella	-	15	1	1	18	456	1	4	4973	1967	1456	1195	355	1550	2	9	9	FosA5; Klebsiella_pneumoniae_KpnE; Klebsiella_pneumoniae_KpnF; Klebsiella_pneumoniae_KpnG; Klebsiella_pneumoniae_OmpK37; Klebsiella_pneumoniae_acrA; SHV-187; oqxA; oqxB	aminoglycoside; carbapenem; cephalosporin; cephamycin; diaminopyrimidine; fluoroquinolone; fosfomycin; glycylcycline; macrolide; monobactam; nitrofuran; penam; penem; peptide; phenicol; rifamycin; tetracycline; triclosan	98.81	99.97	1	1	yagZ/ecpA	90.24	99.32	2	2	IncFIB(K)_1_Kpn3; IncFIB(pKPHS1)_1_pKPHS1	IncF	96.97
GCF_019426565.1	ASM1942656v1	GCF_019426565.1_ASM1942656v1_genomic.fna	https://ftp.ncbi.nlm.nih.gov/genomes/all/GCF/019/426/565/GCF_019426565.1_ASM1942656v1/GCF_019426565.1_ASM1942656v1_genomic.fna.gz	GCF_019426565.1	GCF_019426565.1_ASM1942656v1_genomic.gbff.gz!NZ_NKTV01000001.1	CVUAS 4887.2	Klebsiella pneumoniae	cattle	Calf	2013	2013	Germany	Germany	NA	cattle; calf	retained in final bovine-associated dataset	unique assembly accession retained in final dataset	klebsiella	2248	2	1	1	1	9	4	112	4855	1967	1454	1076	358	1434	1	9	9	FosA6; Klebsiella_pneumoniae_KpnE; Klebsiella_pneumoniae_KpnF; Klebsiella_pneumoniae_KpnG; Klebsiella_pneumoniae_OmpK37; Klebsiella_pneumoniae_acrA; SHV-1; oqxA; oqxB	aminoglycoside; carbapenem; cephalosporin; cephamycin; diaminopyrimidine; fluoroquinolone; fosfomycin; glycylcycline; macrolide; monobactam; nitrofuran; penam; penem; peptide; phenicol; rifamycin; tetracycline; triclosan	98.19	99.96	0	0		NA	NA	0	0			NA
GCF_002856575.1	ASM285657v1	GCF_002856575.1_ASM285657v1_genomic.fna	https://ftp.ncbi.nlm.nih.gov/genomes/all/GCF/002/856/575/GCF_002856575.1_ASM285657v1/GCF_002856575.1_ASM285657v1_genomic.fna.gz	GCF_002856575.1	GCF_002856575.1_ASM285657v1_genomic.gbff.gz!NZ_PICY01000100.1	C26	Klebsiella pneumoniae	cow	milk	2017-01-31	2017	USA: New York	USA	New York	cow; cow milk; milk	retained in final bovine-associated dataset	unique assembly accession retained in final dataset	klebsiella	976	2	3	108	26	3	4	64	4971	1950	1312	949	760	1709	0	8	8	FosA6; Klebsiella_pneumoniae_KpnE; Klebsiella_pneumoniae_KpnG; Klebsiella_pneumoniae_OmpK37; Klebsiella_pneumoniae_acrA; SHV-187; oqxA; oqxB	aminoglycoside; carbapenem; cephalosporin; cephamycin; diaminopyrimidine; fluoroquinolone; fosfomycin; glycylcycline; macrolide; monobactam; nitrofuran; penam; penem; peptide; phenicol; rifamycin; tetracycline; triclosan	99.15	99.97	1	1	yagZ/ecpA	90.07	99.32	1	1	IncFIB(K)_1_Kpn3	IncF	98.93
GCA_029214685.1	PDT001661798.1	GCA_029214685.1_PDT001661798.1_genomic.fna	https://ftp.ncbi.nlm.nih.gov/genomes/all/GCA/029/214/685/GCA_029214685.1_PDT001661798.1/GCA_029214685.1_PDT001661798.1_genomic.fna.gz	GCA_029214685.1	GCA_029214685.1_PDT001661798.1_genomic.gbff.gz!DANYQF010000001.1	N/A	Klebsiella pneumoniae	Bos taurus	milk	2020-06-01	2020	United Kingdom: Scotland	United Kingdom	Scotland	bos taurus; milk	retained in final bovine-associated dataset	unique assembly accession retained in final dataset	klebsiella	-	2	3	2	2	6,6	4	4	5012	1967	1459	1170	416	1586	12	13	9	FosA6; Klebsiella_pneumoniae_KpnE; Klebsiella_pneumoniae_KpnF; Klebsiella_pneumoniae_KpnG; Klebsiella_pneumoniae_OmpK37; Klebsiella_pneumoniae_acrA; SHV-187; oqxA; oqxB	aminoglycoside; carbapenem; cephalosporin; cephamycin; diaminopyrimidine; fluoroquinolone; fosfomycin; glycylcycline; macrolide; monobactam; nitrofuran; penam; penem; peptide; phenicol; rifamycin; tetracycline; triclosan	99.13	99.98	0	0		NA	NA	2	2	IncFIB(K)_1_Kpn3; IncFII_1_pKP91	IncF	97.66
GCA_019900765.2	ASM1990076v2	GCA_019900765.2_ASM1990076v2_genomic.fna	https://ftp.ncbi.nlm.nih.gov/genomes/all/GCA/019/900/765/GCA_019900765.2_ASM1990076v2/GCA_019900765.2_ASM1990076v2_genomic.fna.gz	GCA_019900765.2	GCA_019900765.2_ASM1990076v2_genomic.gbff.gz!CP081890.1	IA-021	Klebsiella pneumoniae	Bovine	Mastitis-milk	2015-07-10	2015	USA	USA	NA	bovine; bovine mastitis; mastitis; milk	retained in final bovine-associated dataset	unique assembly accession retained in final dataset	klebsiella	37	2	9	2	1	13	1	16	4957	1967	1455	1256	279	1535	0	9	9	FosA6; Klebsiella_pneumoniae_KpnE; Klebsiella_pneumoniae_KpnF; Klebsiella_pneumoniae_KpnG; Klebsiella_pneumoniae_OmpK37; Klebsiella_pneumoniae_acrA; SHV-110; oqxA; oqxB	aminoglycoside; carbapenem; cephalosporin; cephamycin; diaminopyrimidine; fluoroquinolone; fosfomycin; glycylcycline; macrolide; monobactam; nitrofuran; penam; penem; peptide; phenicol; rifamycin; tetracycline; triclosan	98.92	99.96	1	1	yagZ/ecpA	90.07	99.32	1	1	IncFIB(K)_1_Kpn3	IncF	98.93
GCA_041417515.1	ASM4141751v1	GCA_041417515.1_ASM4141751v1_genomic.fna	https://ftp.ncbi.nlm.nih.gov/genomes/all/GCA/041/417/515/GCA_041417515.1_ASM4141751v1/GCA_041417515.1_ASM4141751v1_genomic.fna.gz	GCA_041417515.1	GCA_041417515.1_ASM4141751v1_genomic.gbff.gz!JBGCPG010000001.1	SD344-19	Klebsiella pneumoniae	dairy cattle	milk	2019	2019	China: Shandong	China	Shandong	cattle; dairy cattle; milk	retained in final bovine-associated dataset	unique assembly accession retained in final dataset	klebsiella	1530	1	1	1	3	27	1	39	4988	1967	1460	1281	280	1561	0	9	9	FosA6; Klebsiella_pneumoniae_KpnE; Klebsiella_pneumoniae_KpnF; Klebsiella_pneumoniae_KpnG; Klebsiella_pneumoniae_OmpK37; Klebsiella_pneumoniae_acrA; SHV-187; oqxA; oqxB	aminoglycoside; carbapenem; cephalosporin; cephamycin; diaminopyrimidine; fluoroquinolone; fosfomycin; glycylcycline; macrolide; monobactam; nitrofuran; penam; penem; peptide; phenicol; rifamycin; tetracycline; triclosan	99.11	99.95	1	1	yagZ/ecpA	90.24	99.32	1	1	IncFIB(K)_1_Kpn3	IncF	98.93
GCF_029541905.1	ASM2954190v1	GCF_029541905.1_ASM2954190v1_genomic.fna	https://ftp.ncbi.nlm.nih.gov/genomes/all/GCF/029/541/905/GCF_029541905.1_ASM2954190v1/GCF_029541905.1_ASM2954190v1_genomic.fna.gz	GCF_029541905.1	GCF_029541905.1_ASM2954190v1_genomic.gbff.gz!NZ_CP089959.1	KP403	Klebsiella pneumoniae	Milk	N/A	2018	2018	China: Shanghai	China	Shanghai	milk	retained in final bovine-associated dataset	unique assembly accession retained in final dataset	klebsiella	4845	2	1	62	3	10	4	4	5202	1967	1457	1168	610	1778	0	12	12	APH(3'')-Ib; APH(6)-Id; FosA6; Klebsiella_pneumoniae_KpnE; Klebsiella_pneumoniae_KpnF; Klebsiella_pneumoniae_KpnG; Klebsiella_pneumoniae_OmpK37; Klebsiella_pneumoniae_acrA; SHV-76; oqxA; oqxB; tet(B)	aminoglycoside; carbapenem; cephalosporin; cephamycin; diaminopyrimidine; fluoroquinolone; fosfomycin; glycylcycline; macrolide; monobactam; nitrofuran; penam; penem; peptide; phenicol; rifamycin; tetracycline; triclosan	98.86	99.98	0	0		NA	NA	3	3	IncFIB(K)_1_Kpn3; IncFIB(Mar)_1_pNDM-Mar; IncHI1B_1_pNDM-MAR	IncF; IncHI	99.18
GCF_019678135.1	ASM1967813v1	GCF_019678135.1_ASM1967813v1_genomic.fna	https://ftp.ncbi.nlm.nih.gov/genomes/all/GCF/019/678/135/GCF_019678135.1_ASM1967813v1/GCF_019678135.1_ASM1967813v1_genomic.fna.gz	GCF_019678135.1	GCF_019678135.1_ASM1967813v1_genomic.gbff.gz!NZ_NMPJ01000001.1	CVUAS 9653.2	Klebsiella pneumoniae	cattle	Mastitis	2014	2014	Germany	Germany	NA	cattle; mastitis	retained in final bovine-associated dataset	unique assembly accession retained in final dataset	klebsiella	3380	10	1	2	1	12	1	38	4892	1967	1456	1169	300	1469	0	9	9	FosA6; Klebsiella_pneumoniae_KpnE; Klebsiella_pneumoniae_KpnF; Klebsiella_pneumoniae_KpnG; Klebsiella_pneumoniae_OmpK37; Klebsiella_pneumoniae_acrA; SHV-27; oqxA; oqxB	aminoglycoside; carbapenem; cephalosporin; cephamycin; diaminopyrimidine; fluoroquinolone; fosfomycin; glycylcycline; macrolide; monobactam; nitrofuran; penam; penem; peptide; phenicol; rifamycin; tetracycline; triclosan	98.7	99.96	1	1	yagZ/ecpA	90.24	99.32	0	0			NA
GCA_041416855.1	ASM4141685v1	GCA_041416855.1_ASM4141685v1_genomic.fna	https://ftp.ncbi.nlm.nih.gov/genomes/all/GCA/041/416/855/GCA_041416855.1_ASM4141685v1/GCA_041416855.1_ASM4141685v1_genomic.fna.gz	GCA_041416855.1	GCA_041416855.1_ASM4141685v1_genomic.gbff.gz!JBGCNY010000001.1	SD75-18	Klebsiella pneumoniae	dairy cattle	milk	2018	2018	China: Shandong	China	Shandong	cattle; dairy cattle; milk	retained in final bovine-associated dataset	unique assembly accession retained in final dataset	klebsiella	2324	2	1	1	1	16	4	4	5370	1967	1459	1327	617	1944	0	15	15	APH(3'')-Ib; APH(6)-Id; FosA6; Klebsiella_pneumoniae_KpnE; Klebsiella_pneumoniae_KpnF; Klebsiella_pneumoniae_KpnG; Klebsiella_pneumoniae_OmpK37; Klebsiella_pneumoniae_acrA; SHV-11; catI; dfrA5; oqxA; oqxB; sul2; tet(D)	aminoglycoside; carbapenem; cephalosporin; cephamycin; diaminopyrimidine; fluoroquinolone; fosfomycin; glycylcycline; macrolide; monobactam; nitrofuran; penam; penem; peptide; phenicol; rifamycin; sulfonamide; tetracycline; triclosan	99.1	99.98	1	1	yagZ/ecpA	90.24	99.32	2	2	IncFIB(K)_1_Kpn3; IncHI1B_1_pNDM-MAR	IncF; IncHI	95.27
GCF_035829655.1	ASM3582965v1	GCF_035829655.1_ASM3582965v1_genomic.fna	https://ftp.ncbi.nlm.nih.gov/genomes/all/GCF/035/829/655/GCF_035829655.1_ASM3582965v1/GCF_035829655.1_ASM3582965v1_genomic.fna.gz	GCF_035829655.1	GCF_035829655.1_ASM3582965v1_genomic.gbff.gz!NZ_JAYNAG010000001.1	30832_C343684	Klebsiella pneumoniae	Bos taurus	milk	2013-08-15	2013	United Kingdom: Scotland	United Kingdom	Scotland	bos taurus; milk	retained in final bovine-associated dataset	unique assembly accession retained in final dataset	klebsiella	458	2	1	2	2	10	4	9	5074	1963	1450	1132	529	1661	0	10	10	FosA6; Klebsiella_pneumoniae_KpnE; Klebsiella_pneumoniae_KpnF; Klebsiella_pneumoniae_KpnG; Klebsiella_pneumoniae_OmpK37; Klebsiella_pneumoniae_acrA; SHV-75; oqxA; oqxB; tet(A)	aminoglycoside; carbapenem; cephalosporin; cephamycin; diaminopyrimidine; fluoroquinolone; fosfomycin; glycylcycline; macrolide; monobactam; nitrofuran; penam; penem; peptide; phenicol; rifamycin; tetracycline; triclosan	98.66	99.75	12	12	fyuA; irp1; irp2; yagZ/ecpA; ybtA; ybtE; ybtP; ybtQ; ybtS; ybtT; ybtU; ybtX	98.63	99.94	4	4	Col440I_1; IncFIB(K)_1_Kpn3; IncFII_1_pKP91; IncN2_1	Col; IncF; IncN	97.42
GCA_041418915.1	ASM4141891v1	GCA_041418915.1_ASM4141891v1_genomic.fna	https://ftp.ncbi.nlm.nih.gov/genomes/all/GCA/041/418/915/GCA_041418915.1_ASM4141891v1/GCA_041418915.1_ASM4141891v1_genomic.fna.gz	GCA_041418915.1	GCA_041418915.1_ASM4141891v1_genomic.gbff.gz!JBGCQY010000001.1	HLJ5-18	Klebsiella pneumoniae	dairy cattle	milk	2018	2018	China: Heilongjiang	China	Heilongjiang	cattle; dairy cattle; milk	retained in final bovine-associated dataset	unique assembly accession retained in final dataset	klebsiella	610	4	5	1	29	1	4	23	4802	1967	1457	1094	284	1378	4	9	9	FosA6; Klebsiella_pneumoniae_KpnE; Klebsiella_pneumoniae_KpnF; Klebsiella_pneumoniae_KpnG; Klebsiella_pneumoniae_OmpK37; Klebsiella_pneumoniae_acrA; SHV-28; oqxA; oqxB	aminoglycoside; carbapenem; cephalosporin; cephamycin; diaminopyrimidine; fluoroquinolone; fosfomycin; glycylcycline; macrolide; monobactam; nitrofuran; penam; penem; peptide; phenicol; rifamycin; tetracycline; triclosan	98.68	99.96	12	12	fyuA; irp1; irp2; yagZ/ecpA; ybtA; ybtE; ybtP; ybtQ; ybtS; ybtT; ybtU; ybtX	99.02	99.94	0	0			NA
GCA_041419715.1	ASM4141971v1	GCA_041419715.1_ASM4141971v1_genomic.fna	https://ftp.ncbi.nlm.nih.gov/genomes/all/GCA/041/419/715/GCA_041419715.1_ASM4141971v1/GCA_041419715.1_ASM4141971v1_genomic.fna.gz	GCA_041419715.1	GCA_041419715.1_ASM4141971v1_genomic.gbff.gz!JBGCSL010000001.1	HB53-19	Klebsiella pneumoniae	dairy cattle	milk	2019	2019	China: Hebei	China	Hebei	cattle; dairy cattle; milk	retained in final bovine-associated dataset	unique assembly accession retained in final dataset	klebsiella	1530	1	1	1	3	27	1	39	5041	1967	1460	1292	322	1614	1	9	9	FosA6; Klebsiella_pneumoniae_KpnE; Klebsiella_pneumoniae_KpnF; Klebsiella_pneumoniae_KpnG; Klebsiella_pneumoniae_OmpK37; Klebsiella_pneumoniae_acrA; SHV-187; oqxA; oqxB	aminoglycoside; carbapenem; cephalosporin; cephamycin; diaminopyrimidine; fluoroquinolone; fosfomycin; glycylcycline; macrolide; monobactam; nitrofuran; penam; penem; peptide; phenicol; rifamycin; tetracycline; triclosan	99.11	99.95	1	1	yagZ/ecpA	90.24	99.32	1	1	IncFIB(K)_1_Kpn3	IncF	98.93
GCF_002857205.1	ASM285720v1	GCF_002857205.1_ASM285720v1_genomic.fna	https://ftp.ncbi.nlm.nih.gov/genomes/all/GCF/002/857/205/GCF_002857205.1_ASM285720v1/GCF_002857205.1_ASM285720v1_genomic.fna.gz	GCF_002857205.1	GCF_002857205.1_ASM285720v1_genomic.gbff.gz!NZ_PICP01000100.1	C21	Klebsiella pneumoniae	cow	milk	2017-01-14	2017	USA: New York	USA	New York	cow; cow milk; milk	retained in final bovine-associated dataset	unique assembly accession retained in final dataset	klebsiella	290	2	1	1	37	10	1	86	4779	1964	1412	1060	343	1403	0	9	9	FosA6; Klebsiella_pneumoniae_KpnE; Klebsiella_pneumoniae_KpnF; Klebsiella_pneumoniae_KpnG; Klebsiella_pneumoniae_OmpK37; Klebsiella_pneumoniae_acrA; SHV-1; oqxA; oqxB	aminoglycoside; carbapenem; cephalosporin; cephamycin; diaminopyrimidine; fluoroquinolone; fosfomycin; glycylcycline; macrolide; monobactam; nitrofuran; penam; penem; peptide; phenicol; rifamycin; tetracycline; triclosan	98.64	99.97	1	1	yagZ/ecpA	90.07	99.32	3	3	Col440I_1; IncFIB(K)_1_Kpn3; IncFII_1_pKP91	Col; IncF	97.18
GCF_002856995.1	ASM285699v1	GCF_002856995.1_ASM285699v1_genomic.fna	https://ftp.ncbi.nlm.nih.gov/genomes/all/GCF/002/856/995/GCF_002856995.1_ASM285699v1/GCF_002856995.1_ASM285699v1_genomic.fna.gz	GCF_002856995.1	GCF_002856995.1_ASM285699v1_genomic.gbff.gz!NZ_PIDQ01001000.1	A9	Klebsiella pneumoniae	cow	milk	2017-02-01	2017	USA: New York	USA	New York	cow; cow milk; milk	retained in final bovine-associated dataset	unique assembly accession retained in final dataset	klebsiella	-	2	6	1	5	601?	1	6	5572	1913	1158	831	1670	2501	1	10	10	FosA5; Klebsiella_pneumoniae_KpnE; Klebsiella_pneumoniae_KpnF; Klebsiella_pneumoniae_KpnG; Klebsiella_pneumoniae_OmpK37; Klebsiella_pneumoniae_acrA; SHV-106; TEM-1; oqxA; oqxB	aminoglycoside; carbapenem; cephalosporin; cephamycin; diaminopyrimidine; fluoroquinolone; fosfomycin; glycylcycline; macrolide; monobactam; nitrofuran; penam; penem; peptide; phenicol; rifamycin; tetracycline; triclosan	98.95	99.11	9	9	fyuA; yagZ/ecpA; ybtA; ybtE; ybtP; ybtQ; ybtS; ybtT; ybtX	98.24	99.92	7	6	Col440II_1; Col440I_1; IncFIB(K)_1_Kpn3; IncFII_1_pKP91; IncR_1; RepA_1_pKPC-CAV1321	Col; IncF; IncR; repA	96.36
GCA_022140825.1	PDT000870513.1	GCA_022140825.1_PDT000870513.1_genomic.fna	https://ftp.ncbi.nlm.nih.gov/genomes/all/GCA/022/140/825/GCA_022140825.1_PDT000870513.1/GCA_022140825.1_PDT000870513.1_genomic.fna.gz	GCA_022140825.1	GCA_022140825.1_PDT000870513.1_genomic.gbff.gz!DAGIEL010000001.1	MN-17	Klebsiella pneumoniae	bovine	mastitis milk	2017-09-08	2017	USA	USA	NA	bovine; bovine mastitis; mastitis; milk	retained in final bovine-associated dataset	unique assembly accession retained in final dataset	klebsiella	107	2	1	2	17	27	1	39	5011	1964	1444	1261	342	1603	18	13	9	FosA5; Klebsiella_pneumoniae_KpnE; Klebsiella_pneumoniae_KpnF; Klebsiella_pneumoniae_KpnG; Klebsiella_pneumoniae_OmpK37; Klebsiella_pneumoniae_acrA; SHV-1; oqxA; oqxB	aminoglycoside; carbapenem; cephalosporin; cephamycin; diaminopyrimidine; fluoroquinolone; fosfomycin; glycylcycline; macrolide; monobactam; nitrofuran; penam; penem; peptide; phenicol; rifamycin; tetracycline; triclosan	98.84	99.97	1	1	yagZ/ecpA	90.24	99.32	3	3	Col440I_1; IncFIB(K)_1_Kpn3; IncR_1	Col; IncF; IncR	95.39
GCF_051336585.1	ASM5133658v1	GCF_051336585.1_ASM5133658v1_genomic.fna	https://ftp.ncbi.nlm.nih.gov/genomes/all/GCF/051/336/585/GCF_051336585.1_ASM5133658v1/GCF_051336585.1_ASM5133658v1_genomic.fna.gz	GCF_051336585.1	GCF_051336585.1_ASM5133658v1_genomic.gbff.gz!NZ_JBPPTJ010000001.1	R01	Klebsiella pneumoniae	Cow	milk	2017-12-01	2017	Brazil: MG,Tres Coracoes	Brazil	MG,Tres Coracoes	cow; cow milk; milk	retained in final bovine-associated dataset	unique assembly accession retained in final dataset	klebsiella	35	2	1	2	1	10	1	19	4903	1967	1457	1137	342	1479	0	9	9	FosA6; Klebsiella_pneumoniae_KpnE; Klebsiella_pneumoniae_KpnF; Klebsiella_pneumoniae_KpnG; Klebsiella_pneumoniae_OmpK37; Klebsiella_pneumoniae_acrA; SHV-33; oqxA; oqxB	aminoglycoside; carbapenem; cephalosporin; cephamycin; diaminopyrimidine; fluoroquinolone; fosfomycin; glycylcycline; macrolide; monobactam; nitrofuran; penam; penem; peptide; phenicol; rifamycin; tetracycline; triclosan	99.22	99.97	1	1	yagZ/ecpA	90.24	99.32	1	1	IncFIB(K)_1_Kpn3	IncF	98.93
GCA_019677845.1	ASM1967784v1	GCA_019677845.1_ASM1967784v1_genomic.fna	https://ftp.ncbi.nlm.nih.gov/genomes/all/GCA/019/677/845/GCA_019677845.1_ASM1967784v1/GCA_019677845.1_ASM1967784v1_genomic.fna.gz	GCA_019677845.1	GCA_019677845.1_ASM1967784v1_genomic.gbff.gz!VYHX01000001.1	CVUAS 5452.2	Klebsiella pneumoniae	calf	N/A	2017	2017	Germany	Germany	NA	calf	retained in final bovine-associated dataset	unique assembly accession retained in final dataset	klebsiella	-	2	5	2	1	12	1	501	4838	1967	1460	1193	218	1411	0	9	9	FosA5; Klebsiella_pneumoniae_KpnE; Klebsiella_pneumoniae_KpnF; Klebsiella_pneumoniae_KpnG; Klebsiella_pneumoniae_OmpK37; Klebsiella_pneumoniae_acrA; SHV-157; oqxA; oqxB	aminoglycoside; carbapenem; cephalosporin; cephamycin; diaminopyrimidine; fluoroquinolone; fosfomycin; glycylcycline; macrolide; monobactam; nitrofuran; penam; penem; peptide; phenicol; rifamycin; tetracycline; triclosan	98.84	99.97	1	1	yagZ/ecpA	90.24	99.32	0	0			NA
GCA_022138545.1	PDT000870602.1	GCA_022138545.1_PDT000870602.1_genomic.fna	https://ftp.ncbi.nlm.nih.gov/genomes/all/GCA/022/138/545/GCA_022138545.1_PDT000870602.1/GCA_022138545.1_PDT000870602.1_genomic.fna.gz	GCA_022138545.1	GCA_022138545.1_PDT000870602.1_genomic.gbff.gz!DAGIAF010000001.1	IA-077	Klebsiella pneumoniae	bovine	mastitis milk	2015-10-30	2015	USA	USA	NA	bovine; bovine mastitis; mastitis; milk	retained in final bovine-associated dataset	unique assembly accession retained in final dataset	klebsiella	107	2	1	2	17	27	1	39	4969	1967	1458	1355	189	1544	1	13	9	FosA5; Klebsiella_pneumoniae_KpnE; Klebsiella_pneumoniae_KpnF; Klebsiella_pneumoniae_KpnG; Klebsiella_pneumoniae_OmpK37; Klebsiella_pneumoniae_acrA; SHV-1; oqxA; oqxB	aminoglycoside; carbapenem; cephalosporin; cephamycin; diaminopyrimidine; fluoroquinolone; fosfomycin; glycylcycline; macrolide; monobactam; nitrofuran; penam; penem; peptide; phenicol; rifamycin; tetracycline; triclosan	98.84	99.97	1	1	yagZ/ecpA	90.24	99.32	2	2	IncFIB(K)_1_Kpn3; IncHI1B_1_pNDM-MAR	IncF; IncHI	95.72
GCF_036859925.1	ASM3685992v1	GCF_036859925.1_ASM3685992v1_genomic.fna	https://ftp.ncbi.nlm.nih.gov/genomes/all/GCF/036/859/925/GCF_036859925.1_ASM3685992v1/GCF_036859925.1_ASM3685992v1_genomic.fna.gz	GCF_036859925.1	GCF_036859925.1_ASM3685992v1_genomic.gbff.gz!NZ_JAXSDT010000009.1	11708612	Klebsiella pneumoniae	Bos taurus	dairy milk	2008-01-18	2008	Canada: Alberta	Canada	Alberta	bos taurus; dairy milk; milk	retained in final bovine-associated dataset	unique assembly accession retained in final dataset	klebsiella	2854	3	1	1	1	1	1	31	5234	1959	1438	1254	583	1837	0	19	19	AAC(3)-IId; APH(3'')-Ib; APH(3')-Ia; APH(6)-Id; FosA6; Klebsiella_pneumoniae_KpnE; Klebsiella_pneumoniae_KpnF; Klebsiella_pneumoniae_KpnG; Klebsiella_pneumoniae_OmpK37; Klebsiella_pneumoniae_acrA; SHV-27; TEM-1; aadA2; catI; dfrA12; oqxA; oqxB; sul2; tet(B)	aminoglycoside; carbapenem; cephalosporin; cephamycin; diaminopyrimidine; fluoroquinolone; fosfomycin; glycylcycline; macrolide; monobactam; nitrofuran; penam; penem; peptide; phenicol; rifamycin; sulfonamide; tetracycline; triclosan	99.51	99.97	0	0		NA	NA	2	2	IncFIB(K)_1_Kpn3; IncFII_1_pKP91	IncF	94.04
GCF_045699215.2	ASM4569921v2	GCF_045699215.2_ASM4569921v2_genomic.fna	https://ftp.ncbi.nlm.nih.gov/genomes/all/GCF/045/699/215/GCF_045699215.2_ASM4569921v2/GCF_045699215.2_ASM4569921v2_genomic.fna.gz	GCF_045699215.2	GCF_045699215.2_ASM4569921v2_genomic.gbff.gz!NZ_JBJLTD020000001.1	72.2	Klebsiella pneumoniae	dairy cattle	manure digester	2018/2019	2018	Canada: Ontario	Canada	Ontario	cattle; dairy cattle	retained in final bovine-associated dataset	unique assembly accession retained in final dataset	klebsiella	45	2	1	1	6	7	1	12	5388	1966	1452	1264	706	1970	1	20	20	AAC(3)-IIe; AAC(6')-Ib-cr; APH(3'')-Ib; APH(6)-Id; CTX-M-15; FosA6; Klebsiella_pneumoniae_KpnE; Klebsiella_pneumoniae_KpnF; Klebsiella_pneumoniae_KpnG; Klebsiella_pneumoniae_OmpK37; Klebsiella_pneumoniae_acrA; OXA-1; QnrB17; SHV-1; TEM-1; dfrA14; oqxA; oqxB; sul2; tet(A)	aminoglycoside; carbapenem; cephalosporin; cephamycin; diaminopyrimidine; fluoroquinolone; fosfomycin; glycylcycline; macrolide; monobactam; nitrofuran; penam; penem; peptide; phenicol; rifamycin; sulfonamide; tetracycline; triclosan	99.19	99.87	11	11	fyuA; irp1; irp2; ybtA; ybtE; ybtP; ybtQ; ybtS; ybtT; ybtU; ybtX	99.33	100	3	3	Col156_1; IncFIB(K)_1_Kpn3; IncX4_2	Col; IncF; IncX	97.91
GCA_041448435.1	ASM4144843v1	GCA_041448435.1_ASM4144843v1_genomic.fna	https://ftp.ncbi.nlm.nih.gov/genomes/all/GCA/041/448/435/GCA_041448435.1_ASM4144843v1/GCA_041448435.1_ASM4144843v1_genomic.fna.gz	GCA_041448435.1	GCA_041448435.1_ASM4144843v1_genomic.gbff.gz!JBGMWF010000001.1	K-MJD19e39	Klebsiella pneumoniae	cow	swab sample	2019-09	2019	China: Hubei	China	Hubei	cow	retained in final bovine-associated dataset	unique assembly accession retained in final dataset	klebsiella	5370	2	1	195	1	9	1	13	5089	1967	1425	1098	599	1697	0	26	26	AAC(3)-IId; ANT(3'')-IIa; ANT(3'')-Ii-AAC(6')-IId_fusion_protein; FosA6; Klebsiella_pneumoniae_KpnE; Klebsiella_pneumoniae_KpnF; Klebsiella_pneumoniae_KpnG; Klebsiella_pneumoniae_OmpK37; Klebsiella_pneumoniae_acrA; LAP-2; OXA-1; QnrS1; TEM-1; aadA2; catB3; cmlA1; dfrA12; floR; mefB; oqxA; oqxB; qacH; sul1; sul2; sul3; tet(A)	aminoglycoside; carbapenem; cephalosporin; cephamycin; diaminopyrimidine; fluoroquinolone; fosfomycin; glycylcycline; macrolide; monobactam; nitrofuran; penam; penem; peptide; phenicol; rifamycin; sulfonamide; tetracycline; triclosan	98.94	99.23	1	1	yagZ/ecpA	90.07	99.32	3	3	Col440I_1; IncFIB(K)_1_Kpn3; IncN_1	Col; IncF; IncN	96.92
GCA_046088165.1	ASM4608816v1	GCA_046088165.1_ASM4608816v1_genomic.fna	https://ftp.ncbi.nlm.nih.gov/genomes/all/GCA/046/088/165/GCA_046088165.1_ASM4608816v1/GCA_046088165.1_ASM4608816v1_genomic.fna.gz	GCA_046088165.1	GCA_046088165.1_ASM4608816v1_genomic.gbff.gz!JARAHR010000001.1	kp17BYS	Klebsiella pneumoniae	cow	N/A	2022-02-20	2022	China: Xinjiang	China	Xinjiang	cow	retained in final bovine-associated dataset	unique assembly accession retained in final dataset	klebsiella	200	2	1	2	1	12	1	68	4719	1967	1459	1092	201	1293	0	9	9	FosA6; Klebsiella_pneumoniae_KpnE; Klebsiella_pneumoniae_KpnF; Klebsiella_pneumoniae_KpnG; Klebsiella_pneumoniae_OmpK37; Klebsiella_pneumoniae_acrA; SHV-187; oqxA; oqxB	aminoglycoside; carbapenem; cephalosporin; cephamycin; diaminopyrimidine; fluoroquinolone; fosfomycin; glycylcycline; macrolide; monobactam; nitrofuran; penam; penem; peptide; phenicol; rifamycin; tetracycline; triclosan	99.19	99.97	1	1	yagZ/ecpA	90.07	99.32	0	0			NA
GCF_051209575.1	ASM5120957v1	GCF_051209575.1_ASM5120957v1_genomic.fna	https://ftp.ncbi.nlm.nih.gov/genomes/all/GCF/051/209/575/GCF_051209575.1_ASM5120957v1/GCF_051209575.1_ASM5120957v1_genomic.fna.gz	GCF_051209575.1	GCF_051209575.1_ASM5120957v1_genomic.gbff.gz!NZ_JBLUQX010000001.1	HN98	Klebsiella pneumoniae	cow	milk	2019-03	2019	China: Henan	China	Henan	cow; cow milk; milk	retained in final bovine-associated dataset	unique assembly accession retained in final dataset	klebsiella	219	2	1	2	3	27	1	39	5107	1967	1454	1288	398	1686	0	15	15	APH(3'')-Ib; APH(6)-Id; CTX-M-15; FosA6; Klebsiella_pneumoniae_KpnE; Klebsiella_pneumoniae_KpnF; Klebsiella_pneumoniae_KpnG; Klebsiella_pneumoniae_OmpK37; Klebsiella_pneumoniae_acrA; QnrS1; SHV-1; oqxA; oqxB; sul2; tet(A)	aminoglycoside; carbapenem; cephalosporin; cephamycin; diaminopyrimidine; fluoroquinolone; fosfomycin; glycylcycline; macrolide; monobactam; nitrofuran; penam; penem; peptide; phenicol; rifamycin; sulfonamide; tetracycline; triclosan	99.43	99.82	1	1	yagZ/ecpA	90.24	99.32	3	3	IncFIB(K)_1_Kpn3; IncL/M(pOXA-48)_1_pOXA-48; IncN3_1	IncF; IncL/M; IncN	97.14
GCA_041416475.1	ASM4141647v1	GCA_041416475.1_ASM4141647v1_genomic.fna	https://ftp.ncbi.nlm.nih.gov/genomes/all/GCA/041/416/475/GCA_041416475.1_ASM4141647v1/GCA_041416475.1_ASM4141647v1_genomic.fna.gz	GCA_041416475.1	GCA_041416475.1_ASM4141647v1_genomic.gbff.gz!JBGCNH010000001.1	SD91-18	Klebsiella pneumoniae	dairy cattle	milk	2018	2018	China: Shandong	China	Shandong	cattle; dairy cattle; milk	retained in final bovine-associated dataset	unique assembly accession retained in final dataset	klebsiella	-	2	1	5	1	17	~4	42	5086	1967	1454	1229	436	1665	0	9	9	FosA6; Klebsiella_pneumoniae_KpnE; Klebsiella_pneumoniae_KpnF; Klebsiella_pneumoniae_KpnG; Klebsiella_pneumoniae_OmpK37; Klebsiella_pneumoniae_acrA; SHV-187; oqxA; oqxB	aminoglycoside; carbapenem; cephalosporin; cephamycin; diaminopyrimidine; fluoroquinolone; fosfomycin; glycylcycline; macrolide; monobactam; nitrofuran; penam; penem; peptide; phenicol; rifamycin; tetracycline; triclosan	99.02	99.97	11	11	fyuA; irp1; irp2; ybtA; ybtE; ybtP; ybtQ; ybtS; ybtT; ybtU; ybtX	99.78	100	2	2	IncFIB(K)_1_Kpn3; IncFII_1_pKP91	IncF	97.79
GCA_002856745.1	ASM285674v1	GCA_002856745.1_ASM285674v1_genomic.fna	https://ftp.ncbi.nlm.nih.gov/genomes/all/GCA/002/856/745/GCA_002856745.1_ASM285674v1/GCA_002856745.1_ASM285674v1_genomic.fna.gz	GCA_002856745.1	GCA_002856745.1_ASM285674v1_genomic.gbff.gz!PIBT01001000.1	A4	Klebsiella pneumoniae	cow	milk	18-Dec-2016	2016	USA: New York	USA	New York	cow; cow milk; milk	retained in final bovine-associated dataset	unique assembly accession retained in final dataset	klebsiella	-	302?	1	1	1	3	3	1	5046	1813	977	687	1569	2256	56	9	9	FosA6; Klebsiella_pneumoniae_KpnE; Klebsiella_pneumoniae_KpnF; Klebsiella_pneumoniae_KpnG; Klebsiella_pneumoniae_OmpK37; Klebsiella_pneumoniae_acrA; SHV-187; oqxA; oqxB	aminoglycoside; carbapenem; cephalosporin; cephamycin; diaminopyrimidine; fluoroquinolone; fosfomycin; glycylcycline; macrolide; monobactam; nitrofuran; penam; penem; peptide; phenicol; rifamycin; tetracycline; triclosan	99.23	98.44	1	1	yagZ/ecpA	90.07	99.32	2	2	IncFIB(K)_1_Kpn3; repA_1_pKPC-2	IncF; repA	96.94
GCA_022141005.1	PDT000870495.1	GCA_022141005.1_PDT000870495.1_genomic.fna	https://ftp.ncbi.nlm.nih.gov/genomes/all/GCA/022/141/005/GCA_022141005.1_PDT000870495.1/GCA_022141005.1_PDT000870495.1_genomic.fna.gz	GCA_022141005.1	GCA_022141005.1_PDT000870495.1_genomic.gbff.gz!DAGIEU010000001.1	IA-012	Klebsiella pneumoniae	bovine	mastitis milk	2015-06-20	2015	USA	USA	NA	bovine; bovine mastitis; mastitis; milk	retained in final bovine-associated dataset	unique assembly accession retained in final dataset	klebsiella	5729	2	1	2	17	27	1	1	4811	1967	1452	1222	170	1392	3	13	9	FosA5; Klebsiella_pneumoniae_KpnE; Klebsiella_pneumoniae_KpnF; Klebsiella_pneumoniae_KpnG; Klebsiella_pneumoniae_OmpK37; Klebsiella_pneumoniae_acrA; SHV-1; oqxA; oqxB	aminoglycoside; carbapenem; cephalosporin; cephamycin; diaminopyrimidine; fluoroquinolone; fosfomycin; glycylcycline; macrolide; monobactam; nitrofuran; penam; penem; peptide; phenicol; rifamycin; tetracycline; triclosan	98.73	99.97	1	1	yagZ/ecpA	90.24	99.32	3	3	Col440I_1; IncFIB(K)_1_Kpn3; IncHI1B_1_pNDM-MAR	Col; IncF; IncHI	95.63
GCF_046088085.1	ASM4608808v1	GCF_046088085.1_ASM4608808v1_genomic.fna	https://ftp.ncbi.nlm.nih.gov/genomes/all/GCF/046/088/085/GCF_046088085.1_ASM4608808v1/GCF_046088085.1_ASM4608808v1_genomic.fna.gz	GCF_046088085.1	GCF_046088085.1_ASM4608808v1_genomic.gbff.gz!NZ_JARAHM010000001.1	kp124	Klebsiella pneumoniae	cow	N/A	2022-02-20	2022	China: xinjiang	China	xinjiang	cow	retained in final bovine-associated dataset	unique assembly accession retained in final dataset	klebsiella	76	4	1	1	1	21	1	35	5267	1967	1458	1277	565	1842	0	10	10	FosA6; Klebsiella_pneumoniae_KpnE; Klebsiella_pneumoniae_KpnF; Klebsiella_pneumoniae_KpnG; Klebsiella_pneumoniae_OmpK37; Klebsiella_pneumoniae_acrA; SHV-120; oqxA; oqxB; tet(D)	aminoglycoside; carbapenem; cephalosporin; cephamycin; diaminopyrimidine; fluoroquinolone; fosfomycin; glycylcycline; macrolide; monobactam; nitrofuran; penam; penem; peptide; phenicol; rifamycin; tetracycline; triclosan	98.57	99.81	1	1	yagZ/ecpA	90.07	99.32	2	2	IncFIB(K)_1_Kpn3; IncFIB(Mar)_1_pNDM-Mar	IncF	100
GCA_035783755.1	ASM3578375v1	GCA_035783755.1_ASM3578375v1_genomic.fna	https://ftp.ncbi.nlm.nih.gov/genomes/all/GCA/035/783/755/GCA_035783755.1_ASM3578375v1/GCA_035783755.1_ASM3578375v1_genomic.fna.gz	GCA_035783755.1	GCA_035783755.1_ASM3578375v1_genomic.gbff.gz!JALKOU010000001.1	S58	Klebsiella pneumoniae	Bos taurus indicus	nasal swab	2019-08-29	2019	India: Assam, Silagrant	India	Assam, Silagrant	bos taurus	retained in final bovine-associated dataset	unique assembly accession retained in final dataset	klebsiella	-	2	1	1	5	7	1	38	4879	1967	1460	1159	293	1452	0	9	9	FosA5; Klebsiella_pneumoniae_KpnE; Klebsiella_pneumoniae_KpnF; Klebsiella_pneumoniae_KpnG; Klebsiella_pneumoniae_OmpK37; Klebsiella_pneumoniae_acrA; SHV-187; oqxA; oqxB	aminoglycoside; carbapenem; cephalosporin; cephamycin; diaminopyrimidine; fluoroquinolone; fosfomycin; glycylcycline; macrolide; monobactam; nitrofuran; penam; penem; peptide; phenicol; rifamycin; tetracycline; triclosan	98.86	99.97	1	1	yagZ/ecpA	90.07	99.32	0	0			NA
GCF_051209795.1	ASM5120979v1	GCF_051209795.1_ASM5120979v1_genomic.fna	https://ftp.ncbi.nlm.nih.gov/genomes/all/GCF/051/209/795/GCF_051209795.1_ASM5120979v1/GCF_051209795.1_ASM5120979v1_genomic.fna.gz	GCF_051209795.1	GCF_051209795.1_ASM5120979v1_genomic.gbff.gz!NZ_JBLUQM010000001.1	HN83	Klebsiella pneumoniae	cow	milk	2019-03	2019	China: Henan	China	Henan	cow; cow milk; milk	retained in final bovine-associated dataset	unique assembly accession retained in final dataset	klebsiella	716	71	1	1	2	16	4	164	5147	1967	1455	1172	553	1725	0	18	18	APH(3'')-Ib; APH(6)-Id; CTX-M-15; FosA6; Klebsiella_pneumoniae_KpnE; Klebsiella_pneumoniae_KpnF; Klebsiella_pneumoniae_KpnG; Klebsiella_pneumoniae_OmpK37; Klebsiella_pneumoniae_acrA; QnrS1; SHV-27; TEM-1; dfrA14; floR; oqxA; oqxB; sul2; tet(A)	aminoglycoside; carbapenem; cephalosporin; cephamycin; diaminopyrimidine; fluoroquinolone; fosfomycin; glycylcycline; macrolide; monobactam; nitrofuran; penam; penem; peptide; phenicol; rifamycin; sulfonamide; tetracycline; triclosan	99.59	99.72	1	1	yagZ/ecpA	90.07	99.32	3	3	Col440I_1; IncFIB(K)_1_Kpn3; IncL/M(pOXA-48)_1_pOXA-48	Col; IncF; IncL/M	98.77
GCA_046088265.1	ASM4608826v1	GCA_046088265.1_ASM4608826v1_genomic.fna	https://ftp.ncbi.nlm.nih.gov/genomes/all/GCA/046/088/265/GCA_046088265.1_ASM4608826v1/GCA_046088265.1_ASM4608826v1_genomic.fna.gz	GCA_046088265.1	GCA_046088265.1_ASM4608826v1_genomic.gbff.gz!JARAHV010000001.1	kp332	Klebsiella pneumoniae	cow	N/A	2022-02-20	2022	China: Xinjiang	China	Xinjiang	cow	retained in final bovine-associated dataset	unique assembly accession retained in final dataset	klebsiella	3175	2	4	5	1	1	1	40	5265	1967	1456	1158	684	1842	0	14	14	APH(3')-Ia; FosA5; Klebsiella_pneumoniae_KpnE; Klebsiella_pneumoniae_KpnF; Klebsiella_pneumoniae_KpnG; Klebsiella_pneumoniae_OmpK37; Klebsiella_pneumoniae_acrA; QnrS1; SHV-187; TEM-176; floR; oqxA; oqxB; tet(A)	aminoglycoside; carbapenem; cephalosporin; cephamycin; diaminopyrimidine; fluoroquinolone; fosfomycin; glycylcycline; macrolide; monobactam; nitrofuran; penam; penem; peptide; phenicol; rifamycin; tetracycline; triclosan	99.3	99.98	1	1	yagZ/ecpA	90.24	99.32	4	4	Col440I_1; IncFIA(HI1)_1_HI1; IncFIB(K)_1_Kpn3; IncX1_1	Col; IncF; IncX	95.67
GCA_041418935.1	ASM4141893v1	GCA_041418935.1_ASM4141893v1_genomic.fna	https://ftp.ncbi.nlm.nih.gov/genomes/all/GCA/041/418/935/GCA_041418935.1_ASM4141893v1/GCA_041418935.1_ASM4141893v1_genomic.fna.gz	GCA_041418935.1	GCA_041418935.1_ASM4141893v1_genomic.gbff.gz!JBGCQV010000001.1	HLJ71-19	Klebsiella pneumoniae	dairy cattle	milk	2019	2019	China: Heilongjiang	China	Heilongjiang	cattle; dairy cattle; milk	retained in final bovine-associated dataset	unique assembly accession retained in final dataset	klebsiella	2324	2	1	1	1	16	4	4	5349	1967	1455	1302	625	1927	0	11	11	FosA6; Klebsiella_pneumoniae_KpnE; Klebsiella_pneumoniae_KpnF; Klebsiella_pneumoniae_KpnG; Klebsiella_pneumoniae_OmpK37; Klebsiella_pneumoniae_acrA; SHV-11; catI; oqxA; oqxB; tet(D)	aminoglycoside; carbapenem; cephalosporin; cephamycin; diaminopyrimidine; fluoroquinolone; fosfomycin; glycylcycline; macrolide; monobactam; nitrofuran; penam; penem; peptide; phenicol; rifamycin; tetracycline; triclosan	98.79	99.97	1	1	yagZ/ecpA	90.24	99.32	3	3	IncFIB(K)_1_Kpn3; IncHI1B_1_pNDM-MAR; IncN3_1	IncF; IncHI; IncN	96.85
GCA_022140025.1	PDT000870553.1	GCA_022140025.1_PDT000870553.1_genomic.fna	https://ftp.ncbi.nlm.nih.gov/genomes/all/GCA/022/140/025/GCA_022140025.1_PDT000870553.1/GCA_022140025.1_PDT000870553.1_genomic.fna.gz	GCA_022140025.1	GCA_022140025.1_PDT000870553.1_genomic.gbff.gz!DAGICY010000001.1	MN-08	Klebsiella pneumoniae	bovine	mastitis milk	2015-09-22	2015	USA	USA	NA	bovine; bovine mastitis; mastitis; milk	retained in final bovine-associated dataset	unique assembly accession retained in final dataset	klebsiella	107	2	1	2	17	27	1	39	5128	1966	1453	1339	370	1709	24	17	11	APH(3'')-Ib; APH(6)-Id; FosA5; Klebsiella_pneumoniae_KpnE; Klebsiella_pneumoniae_KpnF; Klebsiella_pneumoniae_KpnG; Klebsiella_pneumoniae_OmpK37; Klebsiella_pneumoniae_acrA; SHV-1; oqxA; oqxB	aminoglycoside; carbapenem; cephalosporin; cephamycin; diaminopyrimidine; fluoroquinolone; fosfomycin; glycylcycline; macrolide; monobactam; nitrofuran; penam; penem; peptide; phenicol; rifamycin; tetracycline; triclosan	99.09	99.97	1	1	yagZ/ecpA	90.24	99.32	2	2	IncFIB(K)_1_Kpn3; IncHI1B_1_pNDM-MAR	IncF; IncHI	95.72
GCA_046088425.1	ASM4608842v1	GCA_046088425.1_ASM4608842v1_genomic.fna	https://ftp.ncbi.nlm.nih.gov/genomes/all/GCA/046/088/425/GCA_046088425.1_ASM4608842v1/GCA_046088425.1_ASM4608842v1_genomic.fna.gz	GCA_046088425.1	GCA_046088425.1_ASM4608842v1_genomic.gbff.gz!JARAIC010000001.1	kp617	Klebsiella pneumoniae	cow	N/A	2022-02-20	2022	China: Xinjiang	China	Xinjiang	cow	retained in final bovine-associated dataset	unique assembly accession retained in final dataset	klebsiella	4428	2	5	2	6	3	1	4	4975	1967	1458	1232	318	1550	0	9	9	FosA6; Klebsiella_pneumoniae_KpnE; Klebsiella_pneumoniae_KpnF; Klebsiella_pneumoniae_KpnG; Klebsiella_pneumoniae_OmpK37; Klebsiella_pneumoniae_acrA; SHV-1; oqxA; oqxB	aminoglycoside; carbapenem; cephalosporin; cephamycin; diaminopyrimidine; fluoroquinolone; fosfomycin; glycylcycline; macrolide; monobactam; nitrofuran; penam; penem; peptide; phenicol; rifamycin; tetracycline; triclosan	98.05	99.78	1	1	yagZ/ecpA	90.07	99.32	1	1	IncFIB(K)_1_Kpn3	IncF	92.32
GCF_045699255.2	ASM4569925v2	GCF_045699255.2_ASM4569925v2_genomic.fna	https://ftp.ncbi.nlm.nih.gov/genomes/all/GCF/045/699/255/GCF_045699255.2_ASM4569925v2/GCF_045699255.2_ASM4569925v2_genomic.fna.gz	GCF_045699255.2	GCF_045699255.2_ASM4569925v2_genomic.gbff.gz!NZ_JBJLTB020000001.1	187-1f	Klebsiella pneumoniae	dairy cattle	manure digester	2018/2019	2018	Canada: Ontario	Canada	Ontario	cattle; dairy cattle	retained in final bovine-associated dataset	unique assembly accession retained in final dataset	klebsiella	278	4	1	1	1	12	1	4	5207	1967	1458	1227	555	1782	0	14	14	APH(3'')-Ib; APH(6)-Id; CTX-M-15; FosA6; Klebsiella_pneumoniae_KpnE; Klebsiella_pneumoniae_KpnF; Klebsiella_pneumoniae_KpnG; Klebsiella_pneumoniae_OmpK37; Klebsiella_pneumoniae_acrA; SHV-172; TEM-1; oqxA; oqxB; tet(B)	aminoglycoside; carbapenem; cephalosporin; cephamycin; diaminopyrimidine; fluoroquinolone; fosfomycin; glycylcycline; macrolide; monobactam; nitrofuran; penam; penem; peptide; phenicol; rifamycin; tetracycline; triclosan	99.46	98.97	0	0		NA	NA	3	3	Col440I_1; IncFIB(Mar)_1_pNDM-Mar; IncHI1B_1_pNDM-MAR	Col; IncF; IncHI	98.33
GCA_002856765.1	ASM285676v1	GCA_002856765.1_ASM285676v1_genomic.fna	https://ftp.ncbi.nlm.nih.gov/genomes/all/GCA/002/856/765/GCA_002856765.1_ASM285676v1/GCA_002856765.1_ASM285676v1_genomic.fna.gz	GCA_002856765.1	GCA_002856765.1_ASM285676v1_genomic.gbff.gz!PIBS01001000.1	A3	Klebsiella pneumoniae	cow	milk	15-Dec-2016	2016	USA: New York	USA	New York	cow; cow milk; milk	retained in final bovine-associated dataset	unique assembly accession retained in final dataset	klebsiella	-	323?	10	13	1	17	4	186	5605	1851	1059	720	1975	2695	1	6	6	FosA6; Klebsiella_pneumoniae_KpnG; Klebsiella_pneumoniae_OmpK37; Klebsiella_pneumoniae_acrA; oqxA; oqxB	aminoglycoside; carbapenem; cephalosporin; cephamycin; diaminopyrimidine; fluoroquinolone; fosfomycin; glycylcycline; macrolide; monobactam; nitrofuran; penam; penem; peptide; phenicol; rifamycin; tetracycline; triclosan	98.98	96.93	1	1	yagZ/ecpA	90.07	99.32	1	1	IncFIB(Mar)_1_pNDM-Mar	IncF	99.54
GCA_053078385.1	ASM5307838v1	GCA_053078385.1_ASM5307838v1_genomic.fna	https://ftp.ncbi.nlm.nih.gov/genomes/all/GCA/053/078/385/GCA_053078385.1_ASM5307838v1/GCA_053078385.1_ASM5307838v1_genomic.fna.gz	GCA_053078385.1	GCA_053078385.1_ASM5307838v1_genomic.gbff.gz!CP182697.1	K-475	Klebsiella pneumoniae	Bos taurus	milk	2024-05-06	2024	Switzerland	Switzerland	NA	bos taurus; milk	retained in final bovine-associated dataset	unique assembly accession retained in final dataset	klebsiella	299	2	10	1	1	56	24	31	5007	1967	1459	1127	454	1581	0	9	9	FosA6; Klebsiella_pneumoniae_KpnE; Klebsiella_pneumoniae_KpnF; Klebsiella_pneumoniae_KpnG; Klebsiella_pneumoniae_OmpK37; Klebsiella_pneumoniae_acrA; SHV-1; oqxA; oqxB	aminoglycoside; carbapenem; cephalosporin; cephamycin; diaminopyrimidine; fluoroquinolone; fosfomycin; glycylcycline; macrolide; monobactam; nitrofuran; penam; penem; peptide; phenicol; rifamycin; tetracycline; triclosan	99.32	99.97	1	1	yagZ/ecpA	90.07	99.32	1	1	IncFIA(HI1)_1_HI1	IncF	97.42
GCA_029541785.1	ASM2954178v1	GCA_029541785.1_ASM2954178v1_genomic.fna	https://ftp.ncbi.nlm.nih.gov/genomes/all/GCA/029/541/785/GCA_029541785.1_ASM2954178v1/GCA_029541785.1_ASM2954178v1_genomic.fna.gz	GCA_029541785.1	GCA_029541785.1_ASM2954178v1_genomic.gbff.gz!CP089870.1	KP037	Klebsiella pneumoniae	Milk	N/A	2018	2018	China: Shanghai	China	Shanghai	milk	retained in final bovine-associated dataset	unique assembly accession retained in final dataset	klebsiella	490	4	1	1	1	21	1	6	5197	1967	1457	1258	515	1773	0	12	12	APH(3'')-Ib; APH(6)-Id; FosA6; Klebsiella_pneumoniae_KpnE; Klebsiella_pneumoniae_KpnF; Klebsiella_pneumoniae_KpnG; Klebsiella_pneumoniae_OmpK37; Klebsiella_pneumoniae_acrA; SHV-187; oqxA; oqxB; tet(A)	aminoglycoside; carbapenem; cephalosporin; cephamycin; diaminopyrimidine; fluoroquinolone; fosfomycin; glycylcycline; macrolide; monobactam; nitrofuran; penam; penem; peptide; phenicol; rifamycin; tetracycline; triclosan	98.75	99.66	15	15	fyuA; iroN; irp1; irp2; iucB; iucC; yagZ/ecpA; ybtA; ybtE; ybtP; ybtQ; ybtS; ybtT; ybtU; ybtX	97.46	99.94	2	2	IncFIB(K)_1_Kpn3; IncFIB(pKPHS1)_1_pKPHS1	IncF	98.75
GCF_002856155.1	ASM285615v1	GCF_002856155.1_ASM285615v1_genomic.fna	https://ftp.ncbi.nlm.nih.gov/genomes/all/GCF/002/856/155/GCF_002856155.1_ASM285615v1/GCF_002856155.1_ASM285615v1_genomic.fna.gz	GCF_002856155.1	GCF_002856155.1_ASM285615v1_genomic.gbff.gz!NZ_PICM01000100.1	C17	Klebsiella pneumoniae	cow	milk	2017-01-13	2017	USA: New York	USA	New York	cow; cow milk; milk	retained in final bovine-associated dataset	unique assembly accession retained in final dataset	klebsiella	3619	2	144	2	1	13	1	16	5106	1956	1317	1054	779	1833	0	10	10	CTX-M-1; FosA6; Klebsiella_pneumoniae_KpnE; Klebsiella_pneumoniae_KpnF; Klebsiella_pneumoniae_KpnG; Klebsiella_pneumoniae_OmpK37; Klebsiella_pneumoniae_acrA; mphA; oqxA; oqxB	aminoglycoside; carbapenem; cephalosporin; cephamycin; diaminopyrimidine; fluoroquinolone; fosfomycin; glycylcycline; macrolide; monobactam; nitrofuran; penam; penem; peptide; phenicol; rifamycin; tetracycline; triclosan	99.47	99.97	1	1	yagZ/ecpA	90.07	99.32	2	2	IncFIB(K)_1_Kpn3; IncN_1	IncF; IncN	99.47
GCA_041418875.1	ASM4141887v1	GCA_041418875.1_ASM4141887v1_genomic.fna	https://ftp.ncbi.nlm.nih.gov/genomes/all/GCA/041/418/875/GCA_041418875.1_ASM4141887v1/GCA_041418875.1_ASM4141887v1_genomic.fna.gz	GCA_041418875.1	GCA_041418875.1_ASM4141887v1_genomic.gbff.gz!JBGCQW010000001.1	HLJ6-18	Klebsiella pneumoniae	dairy cattle	milk	2018	2018	China: Heilongjiang	China	Heilongjiang	cattle; dairy cattle; milk	retained in final bovine-associated dataset	unique assembly accession retained in final dataset	klebsiella	-	2	3	2	26	1	4	697	4764	1967	1456	1128	213	1341	9	9	9	FosA6; Klebsiella_pneumoniae_KpnE; Klebsiella_pneumoniae_KpnF; Klebsiella_pneumoniae_KpnG; Klebsiella_pneumoniae_OmpK37; Klebsiella_pneumoniae_acrA; SHV-120; oqxA; oqxB	aminoglycoside; carbapenem; cephalosporin; cephamycin; diaminopyrimidine; fluoroquinolone; fosfomycin; glycylcycline; macrolide; monobactam; nitrofuran; penam; penem; peptide; phenicol; rifamycin; tetracycline; triclosan	99.31	99.79	1	1	yagZ/ecpA	90.07	99.32	0	0			NA
GCF_028894185.1	ASM2889418v1	GCF_028894185.1_ASM2889418v1_genomic.fna	https://ftp.ncbi.nlm.nih.gov/genomes/all/GCF/028/894/185/GCF_028894185.1_ASM2889418v1/GCF_028894185.1_ASM2889418v1_genomic.fna.gz	GCF_028894185.1	GCF_028894185.1_ASM2889418v1_genomic.gbff.gz!NZ_JARCMT010000100.1	PK-544	Klebsiella pneumoniae	Bos taurus	dairy Farm	2021-10-21	2021	Pakistan	Pakistan	NA	bos taurus	retained in final bovine-associated dataset	unique assembly accession retained in final dataset	klebsiella	2187	4	1	1	39	7	1	4	5072	1967	1446	1127	532	1659	0	9	9	FosA5; Klebsiella_pneumoniae_KpnE; Klebsiella_pneumoniae_KpnF; Klebsiella_pneumoniae_KpnG; Klebsiella_pneumoniae_OmpK37; Klebsiella_pneumoniae_acrA; SHV-187; oqxA; oqxB	aminoglycoside; carbapenem; cephalosporin; cephamycin; diaminopyrimidine; fluoroquinolone; fosfomycin; glycylcycline; macrolide; monobactam; nitrofuran; penam; penem; peptide; phenicol; rifamycin; tetracycline; triclosan	98.88	99.97	0	0		NA	NA	42	4	Col440I_1; IncFIB(K)_1_Kpn3; IncFIB(pKPHS1)_1_pKPHS1; IncFII(pCRY)_1_pCRY	Col; IncF	93.27
GCA_022140385.1	PDT000870539.1	GCA_022140385.1_PDT000870539.1_genomic.fna	https://ftp.ncbi.nlm.nih.gov/genomes/all/GCA/022/140/385/GCA_022140385.1_PDT000870539.1/GCA_022140385.1_PDT000870539.1_genomic.fna.gz	GCA_022140385.1	GCA_022140385.1_PDT000870539.1_genomic.gbff.gz!DAGIDT010000001.1	WI-10	Klebsiella pneumoniae	bovine	mastitis milk	2016-10-06	2016	USA	USA	NA	bovine; bovine mastitis; mastitis; milk	retained in final bovine-associated dataset	unique assembly accession retained in final dataset	klebsiella	5753	2	1	1	1	10	1	9	5022	1966	1453	1247	356	1603	31	15	10	APH(3'')-Ib; APH(6)-Id; Klebsiella_pneumoniae_KpnE; Klebsiella_pneumoniae_KpnF; Klebsiella_pneumoniae_KpnG; Klebsiella_pneumoniae_OmpK37; Klebsiella_pneumoniae_acrA; SHV-161; oqxA; oqxB	aminoglycoside; carbapenem; cephalosporin; cephamycin; diaminopyrimidine; fluoroquinolone; glycylcycline; macrolide; monobactam; nitrofuran; penam; penem; peptide; phenicol; rifamycin; tetracycline; triclosan	99.08	99.98	1	1	yagZ/ecpA	90.07	99.32	4	4	Col440I_1; IncFIA(HI1)_1_HI1; IncFIB(K)_1_Kpn3; IncHI1B_1_pNDM-MAR	Col; IncF; IncHI	96.11
GCF_035785475.1	ASM3578547v1	GCF_035785475.1_ASM3578547v1_genomic.fna	https://ftp.ncbi.nlm.nih.gov/genomes/all/GCF/035/785/475/GCF_035785475.1_ASM3578547v1/GCF_035785475.1_ASM3578547v1_genomic.fna.gz	GCF_035785475.1	GCF_035785475.1_ASM3578547v1_genomic.gbff.gz!NZ_JALKQD010000001.1	N100	Klebsiella pneumoniae	Bos taurus indicus	RECTAL SWAB	2019-08-26	2019	India: Assam, NGTC	India	Assam, NGTC	bos taurus	retained in final bovine-associated dataset	unique assembly accession retained in final dataset	klebsiella	1189	3	5	95	1	16	1	12	4851	1967	1450	1112	322	1434	0	9	9	FosA6; Klebsiella_pneumoniae_KpnE; Klebsiella_pneumoniae_KpnF; Klebsiella_pneumoniae_KpnG; Klebsiella_pneumoniae_OmpK37; Klebsiella_pneumoniae_acrA; SHV-11; oqxA; oqxB	aminoglycoside; carbapenem; cephalosporin; cephamycin; diaminopyrimidine; fluoroquinolone; fosfomycin; glycylcycline; macrolide; monobactam; nitrofuran; penam; penem; peptide; phenicol; rifamycin; tetracycline; triclosan	98.82	99.96	1	1	yagZ/ecpA	90.24	99.32	0	0			NA
GCF_051209815.1	ASM5120981v1	GCF_051209815.1_ASM5120981v1_genomic.fna	https://ftp.ncbi.nlm.nih.gov/genomes/all/GCF/051/209/815/GCF_051209815.1_ASM5120981v1/GCF_051209815.1_ASM5120981v1_genomic.fna.gz	GCF_051209815.1	GCF_051209815.1_ASM5120981v1_genomic.gbff.gz!NZ_JBLUQL010000001.1	HN82	Klebsiella pneumoniae	cow	milk	2019-03	2019	China: Henan	China	Henan	cow; cow milk; milk	retained in final bovine-associated dataset	unique assembly accession retained in final dataset	klebsiella	4459	4	3	1	1	7	1	23	5119	1965	1453	1212	489	1701	1	19	19	AAC(3)-IId; APH(3'')-Ib; APH(3')-Ia; APH(6)-Id; CTX-M-3; FosA5; Klebsiella_pneumoniae_KpnE; Klebsiella_pneumoniae_KpnF; Klebsiella_pneumoniae_KpnG; Klebsiella_pneumoniae_OmpK37; Klebsiella_pneumoniae_acrA; QnrS1; SHV-27; TEM-1; dfrA14; oqxA; oqxB; sul2; tet(D)	aminoglycoside; carbapenem; cephalosporin; cephamycin; diaminopyrimidine; fluoroquinolone; fosfomycin; glycylcycline; macrolide; monobactam; nitrofuran; penam; penem; peptide; phenicol; rifamycin; sulfonamide; tetracycline; triclosan	99.19	99.99	1	1	yagZ/ecpA	90.07	99.32	3	3	Col440I_1; IncA/C2_1; IncN_1	Col; IncN; Other	97.77
GCF_051209335.1	ASM5120933v1	GCF_051209335.1_ASM5120933v1_genomic.fna	https://ftp.ncbi.nlm.nih.gov/genomes/all/GCF/051/209/335/GCF_051209335.1_ASM5120933v1/GCF_051209335.1_ASM5120933v1_genomic.fna.gz	GCF_051209335.1	GCF_051209335.1_ASM5120933v1_genomic.gbff.gz!NZ_JBLURI010000001.1	HN113	Klebsiella pneumoniae	cow	milk	2019-03	2019	China: Henan	China	Henan	cow; cow milk; milk	retained in final bovine-associated dataset	unique assembly accession retained in final dataset	klebsiella	229	4	6	1	1	8	1	56	4980	1966	1449	1192	373	1565	0	23	23	AAC(3)-IId; AAC(6')-Ib-cr; APH(3'')-Ib; APH(3')-Ia; APH(6)-Id; CTX-M-3; FosA5; Klebsiella_pneumoniae_KpnE; Klebsiella_pneumoniae_KpnF; Klebsiella_pneumoniae_KpnG; Klebsiella_pneumoniae_OmpK37; Klebsiella_pneumoniae_acrA; QnrS1; SHV-75; TEM-1; aadA16; arr-3; dfrA27; floR; oqxA; oqxB; sul2; tet(A)	aminoglycoside; carbapenem; cephalosporin; cephamycin; diaminopyrimidine; fluoroquinolone; fosfomycin; glycylcycline; macrolide; monobactam; nitrofuran; penam; penem; peptide; phenicol; rifamycin; sulfonamide; tetracycline; triclosan	99.26	99.97	1	1	yagZ/ecpA	90.24	99.32	2	2	IncFIB(K)_1_Kpn3; IncHI1B_1_pNDM-MAR	IncF; IncHI	95.53
GCF_051336245.1	ASM5133624v1	GCF_051336245.1_ASM5133624v1_genomic.fna	https://ftp.ncbi.nlm.nih.gov/genomes/all/GCF/051/336/245/GCF_051336245.1_ASM5133624v1/GCF_051336245.1_ASM5133624v1_genomic.fna.gz	GCF_051336245.1	GCF_051336245.1_ASM5133624v1_genomic.gbff.gz!NZ_JBPPTD010000001.1	R36	Klebsiella pneumoniae	Cow	milk	2018-04-01	2018	Brazil: MG,Pocos de Caldas	Brazil	MG,Pocos de Caldas	cow; cow milk; milk	retained in final bovine-associated dataset	unique assembly accession retained in final dataset	klebsiella	140	14	1	2	1	1	1	4	4841	1967	1454	1105	315	1420	0	9	9	FosA6; Klebsiella_pneumoniae_KpnE; Klebsiella_pneumoniae_KpnF; Klebsiella_pneumoniae_KpnG; Klebsiella_pneumoniae_OmpK37; Klebsiella_pneumoniae_acrA; SHV-1; oqxA; oqxB	aminoglycoside; carbapenem; cephalosporin; cephamycin; diaminopyrimidine; fluoroquinolone; fosfomycin; glycylcycline; macrolide; monobactam; nitrofuran; penam; penem; peptide; phenicol; rifamycin; tetracycline; triclosan	98.86	99.96	0	0		NA	NA	2	2	Col440I_1; IncFIB(K)_1_Kpn3	Col; IncF	93.65
GCA_051407495.1	ASM5140749v1	GCA_051407495.1_ASM5140749v1_genomic.fna	https://ftp.ncbi.nlm.nih.gov/genomes/all/GCA/051/407/495/GCA_051407495.1_ASM5140749v1/GCA_051407495.1_ASM5140749v1_genomic.fna.gz	GCA_051407495.1	GCA_051407495.1_ASM5140749v1_genomic.gbff.gz!JBOIGY010000001.1	AS1391	Klebsiella pneumoniae	Bos taurus	manure	2021-09-10	2021	USA: Wisconsin, Arlington	USA	Wisconsin, Arlington	bos taurus	retained in final bovine-associated dataset	unique assembly accession retained in final dataset	klebsiella	2414	2	1	2	159	10	24	135	4794	1967	1451	1093	283	1376	0	9	9	FosA5; Klebsiella_pneumoniae_KpnE; Klebsiella_pneumoniae_KpnF; Klebsiella_pneumoniae_KpnG; Klebsiella_pneumoniae_OmpK37; Klebsiella_pneumoniae_acrA; SHV-187; oqxA; oqxB	aminoglycoside; carbapenem; cephalosporin; cephamycin; diaminopyrimidine; fluoroquinolone; fosfomycin; glycylcycline; macrolide; monobactam; nitrofuran; penam; penem; peptide; phenicol; rifamycin; tetracycline; triclosan	98.21	99.94	1	1	yagZ/ecpA	90.07	99.32	0	0			NA
GCA_051412915.1	ASM5141291v1	GCA_051412915.1_ASM5141291v1_genomic.fna	https://ftp.ncbi.nlm.nih.gov/genomes/all/GCA/051/412/915/GCA_051412915.1_ASM5141291v1/GCA_051412915.1_ASM5141291v1_genomic.fna.gz	GCA_051412915.1	GCA_051412915.1_ASM5141291v1_genomic.gbff.gz!JBOIQA010000001.1	AS0359	Klebsiella pneumoniae	Bos taurus	mastitic cow	2021	2021	USA: Wisconsin	USA	Wisconsin	cow; bos taurus	retained in final bovine-associated dataset	unique assembly accession retained in final dataset	klebsiella	5729	2	1	2	17	27	1	1	5098	1967	1459	1287	385	1672	0	16	16	APH(3'')-Ib; APH(6)-Id; CMY-59; FosA5; Klebsiella_pneumoniae_KpnE; Klebsiella_pneumoniae_KpnF; Klebsiella_pneumoniae_KpnG; Klebsiella_pneumoniae_OmpK37; Klebsiella_pneumoniae_acrA; SHV-1; mphA; oqxA; oqxB; sul2; tet(A); tetM	aminoglycoside; carbapenem; cephalosporin; cephamycin; diaminopyrimidine; fluoroquinolone; fosfomycin; glycylcycline; macrolide; monobactam; nitrofuran; penam; penem; peptide; phenicol; rifamycin; sulfonamide; tetracycline; triclosan	99.24	99.97	1	1	yagZ/ecpA	90.24	99.32	7	4	Col440I_1; IncA/C2_1; IncFIB(K)_1_Kpn3; IncHI1B_1_pNDM-MAR	Col; IncF; IncHI; Other	95.87
GCA_022140465.1	PDT000870538.1	GCA_022140465.1_PDT000870538.1_genomic.fna	https://ftp.ncbi.nlm.nih.gov/genomes/all/GCA/022/140/465/GCA_022140465.1_PDT000870538.1/GCA_022140465.1_PDT000870538.1_genomic.fna.gz	GCA_022140465.1	GCA_022140465.1_PDT000870538.1_genomic.gbff.gz!DAGIDU010000001.1	WI-11	Klebsiella pneumoniae	bovine	mastitis milk	2016-10-06	2016	USA	USA	NA	bovine; bovine mastitis; mastitis; milk	retained in final bovine-associated dataset	unique assembly accession retained in final dataset	klebsiella	846	2	1	97	1	9	4	13	5295	1967	1450	1197	681	1878	20	13	9	FosA6; Klebsiella_pneumoniae_KpnE; Klebsiella_pneumoniae_KpnF; Klebsiella_pneumoniae_KpnG; Klebsiella_pneumoniae_OmpK37; Klebsiella_pneumoniae_acrA; SHV-1; oqxA; oqxB	aminoglycoside; carbapenem; cephalosporin; cephamycin; diaminopyrimidine; fluoroquinolone; fosfomycin; glycylcycline; macrolide; monobactam; nitrofuran; penam; penem; peptide; phenicol; rifamycin; tetracycline; triclosan	98.98	99.97	0	0		NA	NA	2	2	IncFIB(K)_1_Kpn3; IncFIB(pKPHS1)_1_pKPHS1	IncF	98.66
GCA_035830195.1	ASM3583019v1	GCA_035830195.1_ASM3583019v1_genomic.fna	https://ftp.ncbi.nlm.nih.gov/genomes/all/GCA/035/830/195/GCA_035830195.1_ASM3583019v1/GCA_035830195.1_ASM3583019v1_genomic.fna.gz	GCA_035830195.1	GCA_035830195.1_ASM3583019v1_genomic.gbff.gz!JAYNBS010000001.1	30868_C0570642	Klebsiella pneumoniae	Bos taurus	milk	2020-07-03	2020	United Kingdom: Scotland	United Kingdom	Scotland	bos taurus; milk	retained in final bovine-associated dataset	unique assembly accession retained in final dataset	klebsiella	6128	2	1	2	17	27	1	4	5013	1967	1454	1336	256	1592	0	12	12	APH(3'')-Ib; APH(6)-Id; FosA5; Klebsiella_pneumoniae_KpnE; Klebsiella_pneumoniae_KpnF; Klebsiella_pneumoniae_KpnG; Klebsiella_pneumoniae_OmpK37; Klebsiella_pneumoniae_acrA; SHV-1; oqxA; oqxB; tet(B)	aminoglycoside; carbapenem; cephalosporin; cephamycin; diaminopyrimidine; fluoroquinolone; fosfomycin; glycylcycline; macrolide; monobactam; nitrofuran; penam; penem; peptide; phenicol; rifamycin; tetracycline; triclosan	99.15	99.96	1	1	yagZ/ecpA	90.24	99.32	2	2	IncFIB(K)_1_Kpn3; IncHI1B_1_pNDM-MAR	IncF; IncHI	95.72
GCA_045699455.2	ASM4569945v2	GCA_045699455.2_ASM4569945v2_genomic.fna	https://ftp.ncbi.nlm.nih.gov/genomes/all/GCA/045/699/455/GCA_045699455.2_ASM4569945v2/GCA_045699455.2_ASM4569945v2_genomic.fna.gz	GCA_045699455.2	GCA_045699455.2_ASM4569945v2_genomic.gbff.gz!JBJLSX020000001.1	235-2b	Klebsiella pneumoniae	dairy cattle	manure digester	2018/2019	2018	Canada: Ontario	Canada	Ontario	cattle; dairy cattle	retained in final bovine-associated dataset	unique assembly accession retained in final dataset	klebsiella	278	4	1	1	1	12	1	4	5209	1967	1458	1232	552	1784	3	14	14	APH(3'')-Ib; APH(6)-Id; CTX-M-15; FosA6; Klebsiella_pneumoniae_KpnE; Klebsiella_pneumoniae_KpnF; Klebsiella_pneumoniae_KpnG; Klebsiella_pneumoniae_OmpK37; Klebsiella_pneumoniae_acrA; SHV-172; TEM-1; oqxA; oqxB; tet(B)	aminoglycoside; carbapenem; cephalosporin; cephamycin; diaminopyrimidine; fluoroquinolone; fosfomycin; glycylcycline; macrolide; monobactam; nitrofuran; penam; penem; peptide; phenicol; rifamycin; tetracycline; triclosan	99.46	98.97	0	0		NA	NA	3	3	Col440I_1; IncFIB(Mar)_1_pNDM-Mar; IncHI1B_1_pNDM-MAR	Col; IncF; IncHI	98.33
GCA_036859415.1	ASM3685941v1	GCA_036859415.1_ASM3685941v1_genomic.fna	https://ftp.ncbi.nlm.nih.gov/genomes/all/GCA/036/859/415/GCA_036859415.1_ASM3685941v1/GCA_036859415.1_ASM3685941v1_genomic.fna.gz	GCA_036859415.1	GCA_036859415.1_ASM3685941v1_genomic.gbff.gz!JAXSCX010000009.1	41510377	Klebsiella pneumoniae	Bos taurus	dairy milk	2007-10-17	2007	Canada: Atlantic provinces	Canada	Atlantic provinces	bos taurus; dairy milk; milk	retained in final bovine-associated dataset	unique assembly accession retained in final dataset	klebsiella	107	2	1	2	17	27	1	39	5039	1967	1459	1367	246	1613	0	11	11	APH(3'')-Ib; APH(6)-Id; FosA5; Klebsiella_pneumoniae_KpnE; Klebsiella_pneumoniae_KpnF; Klebsiella_pneumoniae_KpnG; Klebsiella_pneumoniae_OmpK37; Klebsiella_pneumoniae_acrA; SHV-1; oqxA; oqxB	aminoglycoside; carbapenem; cephalosporin; cephamycin; diaminopyrimidine; fluoroquinolone; fosfomycin; glycylcycline; macrolide; monobactam; nitrofuran; penam; penem; peptide; phenicol; rifamycin; tetracycline; triclosan	99.09	99.96	1	1	yagZ/ecpA	90.24	99.32	3	3	Col440I_1; IncFIB(K)_1_Kpn3; IncHI1B_1_pNDM-MAR	Col; IncF; IncHI	95.68
GCF_002856705.1	ASM285670v1	GCF_002856705.1_ASM285670v1_genomic.fna	https://ftp.ncbi.nlm.nih.gov/genomes/all/GCF/002/856/705/GCF_002856705.1_ASM285670v1/GCF_002856705.1_ASM285670v1_genomic.fna.gz	GCF_002856705.1	GCF_002856705.1_ASM285670v1_genomic.gbff.gz!NZ_PIBZ01001000.1	D5	Klebsiella pneumoniae	cow	milk	2016-12-29	2016	USA: New York	USA	New York	cow; cow milk; milk	retained in final bovine-associated dataset	unique assembly accession retained in final dataset	klebsiella	-	4	6	457?	1	8	1	688?	5083	1903	1133	841	1206	2047	0	7	7	FosA5; Klebsiella_pneumoniae_KpnE; Klebsiella_pneumoniae_KpnF; Klebsiella_pneumoniae_KpnG; Klebsiella_pneumoniae_OmpK37; Klebsiella_pneumoniae_acrA; oqxA	aminoglycoside; carbapenem; cephalosporin; cephamycin; diaminopyrimidine; fluoroquinolone; fosfomycin; glycylcycline; macrolide; monobactam; nitrofuran; penam; penem; peptide; phenicol; rifamycin; tetracycline; triclosan	98.05	99.93	1	1	yagZ/ecpA	90.24	99.32	6	3	Col440I_1; IncFIB(K)_1_Kpn3; IncHI1B_1_pNDM-MAR	Col; IncF; IncHI	95.56
GCA_035784215.1	ASM3578421v1	GCA_035784215.1_ASM3578421v1_genomic.fna	https://ftp.ncbi.nlm.nih.gov/genomes/all/GCA/035/784/215/GCA_035784215.1_ASM3578421v1/GCA_035784215.1_ASM3578421v1_genomic.fna.gz	GCA_035784215.1	GCA_035784215.1_ASM3578421v1_genomic.gbff.gz!JALKPA010000001.1	S92	Klebsiella pneumoniae	Bos taurus indicus	nasal swab	2019-08-28	2019	India: Assam, Silagrant	India	Assam, Silagrant	bos taurus	retained in final bovine-associated dataset	unique assembly accession retained in final dataset	klebsiella	1198	2	9	2	1	9	1	4	4898	1967	1457	1189	285	1474	0	9	9	FosA6; Klebsiella_pneumoniae_KpnE; Klebsiella_pneumoniae_KpnF; Klebsiella_pneumoniae_KpnG; Klebsiella_pneumoniae_OmpK37; Klebsiella_pneumoniae_acrA; SHV-187; oqxA; oqxB	aminoglycoside; carbapenem; cephalosporin; cephamycin; diaminopyrimidine; fluoroquinolone; fosfomycin; glycylcycline; macrolide; monobactam; nitrofuran; penam; penem; peptide; phenicol; rifamycin; tetracycline; triclosan	99.38	99.97	1	1	yagZ/ecpA	90.24	99.32	1	1	IncFII(pKPX1)	IncF	93.07
GCF_002857065.1	ASM285706v1	GCF_002857065.1_ASM285706v1_genomic.fna	https://ftp.ncbi.nlm.nih.gov/genomes/all/GCF/002/857/065/GCF_002857065.1_ASM285706v1/GCF_002857065.1_ASM285706v1_genomic.fna.gz	GCF_002857065.1	GCF_002857065.1_ASM285706v1_genomic.gbff.gz!NZ_PIDL01000100.1	D34	Klebsiella pneumoniae	cow	milk	2017-02-01	2017	USA: New York	USA	New York	cow; cow milk; milk	retained in final bovine-associated dataset	unique assembly accession retained in final dataset	klebsiella	107	2	1	2	17	27	1	39	4927	1959	1364	1140	464	1604	0	9	9	FosA5; Klebsiella_pneumoniae_KpnE; Klebsiella_pneumoniae_KpnF; Klebsiella_pneumoniae_KpnG; Klebsiella_pneumoniae_OmpK37; Klebsiella_pneumoniae_acrA; SHV-1; oqxA; oqxB	aminoglycoside; carbapenem; cephalosporin; cephamycin; diaminopyrimidine; fluoroquinolone; fosfomycin; glycylcycline; macrolide; monobactam; nitrofuran; penam; penem; peptide; phenicol; rifamycin; tetracycline; triclosan	98.91	99.95	1	1	yagZ/ecpA	90.24	99.32	2	2	IncFIB(K)_1_Kpn3; IncHI1B_1_pNDM-MAR	IncF; IncHI	95.72
GCA_022260015.1	PDT000437128.1	GCA_022260015.1_PDT000437128.1_genomic.fna	https://ftp.ncbi.nlm.nih.gov/genomes/all/GCA/022/260/015/GCA_022260015.1_PDT000437128.1/GCA_022260015.1_PDT000437128.1_genomic.fna.gz	GCA_022260015.1	GCA_022260015.1_PDT000437128.1_genomic.gbff.gz!DAGPMU010000001.1	QMP M1-051	Klebsiella pneumoniae	bovine	intestinal	2005	2005	USA	USA	NA	bovine	retained in final bovine-associated dataset	unique assembly accession retained in final dataset	klebsiella	198	25	33	1	26	7	1	56	5066	1960	1333	941	832	1773	20	12	9	FosA6; Klebsiella_pneumoniae_KpnE; Klebsiella_pneumoniae_KpnF; Klebsiella_pneumoniae_KpnG; Klebsiella_pneumoniae_OmpK37; Klebsiella_pneumoniae_acrA; SHV-77; oqxA; oqxB	aminoglycoside; carbapenem; cephalosporin; cephamycin; diaminopyrimidine; fluoroquinolone; fosfomycin; glycylcycline; macrolide; monobactam; nitrofuran; penam; penem; peptide; phenicol; rifamycin; tetracycline; triclosan	98.84	99.97	12	12	fyuA; irp1; irp2; yagZ/ecpA; ybtA; ybtE; ybtP; ybtQ; ybtS; ybtT; ybtU; ybtX	98.6	99.94	3	3	Col440I_1; IncFIB(K)_1_Kpn3; IncHI1B_1_pNDM-MAR	Col; IncF; IncHI	95.44
GCF_035785395.1	ASM3578539v1	GCF_035785395.1_ASM3578539v1_genomic.fna	https://ftp.ncbi.nlm.nih.gov/genomes/all/GCF/035/785/395/GCF_035785395.1_ASM3578539v1/GCF_035785395.1_ASM3578539v1_genomic.fna.gz	GCF_035785395.1	GCF_035785395.1_ASM3578539v1_genomic.gbff.gz!NZ_JALKQB010000001.1	N67	Klebsiella pneumoniae	Bos taurus indicus	nasal swab	2019-08-27	2019	India: Assam, NGTC	India	Assam, NGTC	bos taurus	retained in final bovine-associated dataset	unique assembly accession retained in final dataset	klebsiella	-	2	3	2	4	9	~277	38	4953	1966	1455	1134	398	1532	0	9	9	FosA5; Klebsiella_pneumoniae_KpnE; Klebsiella_pneumoniae_KpnF; Klebsiella_pneumoniae_KpnG; Klebsiella_pneumoniae_OmpK37; Klebsiella_pneumoniae_acrA; SHV-187; oqxA; oqxB	aminoglycoside; carbapenem; cephalosporin; cephamycin; diaminopyrimidine; fluoroquinolone; fosfomycin; glycylcycline; macrolide; monobactam; nitrofuran; penam; penem; peptide; phenicol; rifamycin; tetracycline; triclosan	98.74	99.97	1	1	yagZ/ecpA	90.07	99.32	1	1	IncFIB(K)_1_Kpn3	IncF	91.07
GCF_041448355.1	ASM4144835v1	GCF_041448355.1_ASM4144835v1_genomic.fna	https://ftp.ncbi.nlm.nih.gov/genomes/all/GCF/041/448/355/GCF_041448355.1_ASM4144835v1/GCF_041448355.1_ASM4144835v1_genomic.fna.gz	GCF_041448355.1	GCF_041448355.1_ASM4144835v1_genomic.gbff.gz!NZ_JBGMWE010000001.1	K-MJD19e29	Klebsiella pneumoniae	cow	swab sample	2019-09	2019	China: Hubei	China	Hubei	cow	retained in final bovine-associated dataset	unique assembly accession retained in final dataset	klebsiella	2854	3	1	1	1	1	1	31	5211	1967	1459	1220	565	1785	0	16	16	AAC(3)-IId; APH(3'')-Ib; APH(6)-Id; FosA6; Klebsiella_pneumoniae_KpnE; Klebsiella_pneumoniae_KpnF; Klebsiella_pneumoniae_KpnG; Klebsiella_pneumoniae_OmpK37; Klebsiella_pneumoniae_acrA; QnrB17; SHV-27; mphA; oqxA; oqxB; sul1; sul2	aminoglycoside; carbapenem; cephalosporin; cephamycin; diaminopyrimidine; fluoroquinolone; fosfomycin; glycylcycline; macrolide; monobactam; nitrofuran; penam; penem; peptide; phenicol; rifamycin; sulfonamide; tetracycline; triclosan	99.5	99.98	0	0		NA	NA	2	2	IncFIB(K)_1_Kpn3; IncFIB(pKPHS1)_1_pKPHS1	IncF	97.32
GCF_035792735.1	ASM3579273v1	GCF_035792735.1_ASM3579273v1_genomic.fna	https://ftp.ncbi.nlm.nih.gov/genomes/all/GCF/035/792/735/GCF_035792735.1_ASM3579273v1/GCF_035792735.1_ASM3579273v1_genomic.fna.gz	GCF_035792735.1	GCF_035792735.1_ASM3579273v1_genomic.gbff.gz!NZ_JAMWJR010000001.1	Sil MILK 11	Klebsiella pneumoniae	Bos taurus	cattle	2020-02-21	2020	India: Guwahati, Silagrant Assam	India	Guwahati, Silagrant Assam	cattle; bos taurus	retained in final bovine-associated dataset	unique assembly accession retained in final dataset	klebsiella	-	2	50	~457	1	4	4	4	5166	1967	1447	1135	617	1752	0	9	9	FosA6; Klebsiella_pneumoniae_KpnE; Klebsiella_pneumoniae_KpnF; Klebsiella_pneumoniae_KpnG; Klebsiella_pneumoniae_OmpK37; Klebsiella_pneumoniae_acrA; SHV-1; oqxA; oqxB	aminoglycoside; carbapenem; cephalosporin; cephamycin; diaminopyrimidine; fluoroquinolone; fosfomycin; glycylcycline; macrolide; monobactam; nitrofuran; penam; penem; peptide; phenicol; rifamycin; tetracycline; triclosan	99.26	99.97	0	0		NA	NA	2	2	IncFIB(K)_1_Kpn3; IncR_1	IncF; IncR	99.47
GCF_029677315.1	ASM2967731v1	GCF_029677315.1_ASM2967731v1_genomic.fna	https://ftp.ncbi.nlm.nih.gov/genomes/all/GCF/029/677/315/GCF_029677315.1_ASM2967731v1/GCF_029677315.1_ASM2967731v1_genomic.fna.gz	GCF_029677315.1	GCF_029677315.1_ASM2967731v1_genomic.gbff.gz!NZ_JALNMA010000001.1	HB-21	Klebsiella pneumoniae	bovine	milk	2021-10-12	2021	China: Hebei	China	Hebei	bovine; bovine milk; milk	retained in final bovine-associated dataset	unique assembly accession retained in final dataset	klebsiella	896	2	9	2	1	13	1	38	5358	1966	1460	1194	738	1932	0	15	15	APH(3'')-Ib; APH(6)-Id; FosA6; Klebsiella_pneumoniae_KpnE; Klebsiella_pneumoniae_KpnF; Klebsiella_pneumoniae_KpnG; Klebsiella_pneumoniae_OmpK37; Klebsiella_pneumoniae_acrA; QnrS1; SHV-110; mphA; oqxA; oqxB; sul2; tet(B)	aminoglycoside; carbapenem; cephalosporin; cephamycin; diaminopyrimidine; fluoroquinolone; fosfomycin; glycylcycline; macrolide; monobactam; nitrofuran; penam; penem; peptide; phenicol; rifamycin; sulfonamide; tetracycline; triclosan	99.48	99.98	1	1	yagZ/ecpA	90.07	99.32	4	4	Col440I_1; IncFII(pKPX1); IncHI2A_1; IncHI2_1	Col; IncF; IncHI	98.03
GCA_022259815.1	PDT000437157.1	GCA_022259815.1_PDT000437157.1_genomic.fna	https://ftp.ncbi.nlm.nih.gov/genomes/all/GCA/022/259/815/GCA_022259815.1_PDT000437157.1/GCA_022259815.1_PDT000437157.1_genomic.fna.gz	GCA_022259815.1	GCA_022259815.1_PDT000437157.1_genomic.gbff.gz!DAGPML010000001.1	QMP M1-220	Klebsiella pneumoniae	bovine	sterile	2005	2005	USA	USA	NA	bovine	retained in final bovine-associated dataset	unique assembly accession retained in final dataset	klebsiella	183	26	1	1	1	7	4	65	5234	1967	1442	1148	677	1825	85	33	18	ANT(2'')-Ia; APH(3'')-Ib; APH(6)-Id; CARB-3; CMY-59; FosA5; Klebsiella_pneumoniae_KpnE; Klebsiella_pneumoniae_KpnF; Klebsiella_pneumoniae_KpnG; Klebsiella_pneumoniae_OmpK37; Klebsiella_pneumoniae_acrA; SHV-119; aadA2; dfrA16; oqxA; oqxB; sul2; tet(A)	aminoglycoside; carbapenem; cephalosporin; cephamycin; diaminopyrimidine; fluoroquinolone; fosfomycin; glycylcycline; macrolide; monobactam; nitrofuran; penam; penem; peptide; phenicol; rifamycin; sulfonamide; tetracycline; triclosan	99.46	99.67	0	0		NA	NA	3	3	IncA/C2_1; IncFIB(K)_1_Kpn3; IncHI1B_1_pNDM-MAR	IncF; IncHI; Other	97.14
GCA_029214265.1	PDT001661826.1	GCA_029214265.1_PDT001661826.1_genomic.fna	https://ftp.ncbi.nlm.nih.gov/genomes/all/GCA/029/214/265/GCA_029214265.1_PDT001661826.1/GCA_029214265.1_PDT001661826.1_genomic.fna.gz	GCA_029214265.1	GCA_029214265.1_PDT001661826.1_genomic.gbff.gz!DANYPL010000001.1	N/A	Klebsiella pneumoniae	Bos taurus	milk	2009-06-26	2009	United Kingdom: Scotland	United Kingdom	Scotland	bos taurus; milk	retained in final bovine-associated dataset	unique assembly accession retained in final dataset	klebsiella	-	4	1	1	2	7,7	4	4	4972	1967	1460	1160	385	1545	9	13	9	FosA5; Klebsiella_pneumoniae_KpnE; Klebsiella_pneumoniae_KpnF; Klebsiella_pneumoniae_KpnG; Klebsiella_pneumoniae_OmpK37; Klebsiella_pneumoniae_acrA; SHV-60; oqxA; oqxB	aminoglycoside; carbapenem; cephalosporin; cephamycin; diaminopyrimidine; fluoroquinolone; fosfomycin; glycylcycline; macrolide; monobactam; nitrofuran; penam; penem; peptide; phenicol; rifamycin; tetracycline; triclosan	98.37	99.97	1	1	yagZ/ecpA	90.07	99.32	1	1	repA_2_pKPC-2	repA	99.71
GCA_041416575.1	ASM4141657v1	GCA_041416575.1_ASM4141657v1_genomic.fna	https://ftp.ncbi.nlm.nih.gov/genomes/all/GCA/041/416/575/GCA_041416575.1_ASM4141657v1/GCA_041416575.1_ASM4141657v1_genomic.fna.gz	GCA_041416575.1	GCA_041416575.1_ASM4141657v1_genomic.gbff.gz!JBGCNM010000001.1	SD85-18	Klebsiella pneumoniae	dairy cattle	milk	2018	2018	China: Shandong	China	Shandong	cattle; dairy cattle; milk	retained in final bovine-associated dataset	unique assembly accession retained in final dataset	klebsiella	2324	2	1	1	1	16	4	4	5369	1967	1458	1319	625	1944	1	15	15	APH(3'')-Ib; APH(6)-Id; FosA6; Klebsiella_pneumoniae_KpnE; Klebsiella_pneumoniae_KpnF; Klebsiella_pneumoniae_KpnG; Klebsiella_pneumoniae_OmpK37; Klebsiella_pneumoniae_acrA; SHV-11; catI; dfrA5; oqxA; oqxB; sul2; tet(D)	aminoglycoside; carbapenem; cephalosporin; cephamycin; diaminopyrimidine; fluoroquinolone; fosfomycin; glycylcycline; macrolide; monobactam; nitrofuran; penam; penem; peptide; phenicol; rifamycin; sulfonamide; tetracycline; triclosan	99.1	99.98	1	1	yagZ/ecpA	90.24	99.32	2	2	IncFIB(K)_1_Kpn3; IncHI1B_1_pNDM-MAR	IncF; IncHI	95.27
GCF_036859475.1	ASM3685947v1	GCF_036859475.1_ASM3685947v1_genomic.fna	https://ftp.ncbi.nlm.nih.gov/genomes/all/GCF/036/859/475/GCF_036859475.1_ASM3685947v1/GCF_036859475.1_ASM3685947v1_genomic.fna.gz	GCF_036859475.1	GCF_036859475.1_ASM3685947v1_genomic.gbff.gz!NZ_JAXSDA010000009.1	41006955	Klebsiella pneumoniae	Bos taurus	dairy milk	2007-07-02	2007	Canada: Atlantic provinces	Canada	Atlantic provinces	bos taurus; dairy milk; milk	retained in final bovine-associated dataset	unique assembly accession retained in final dataset	klebsiella	2776	2	3	1	1	7	1	212	4930	1967	1450	1193	320	1513	0	12	12	APH(3'')-Ib; APH(6)-Id; FosA5; Klebsiella_pneumoniae_KpnE; Klebsiella_pneumoniae_KpnF; Klebsiella_pneumoniae_KpnG; Klebsiella_pneumoniae_OmpK37; Klebsiella_pneumoniae_acrA; SHV-168; oqxA; oqxB; tet(B)	aminoglycoside; carbapenem; cephalosporin; cephamycin; diaminopyrimidine; fluoroquinolone; fosfomycin; glycylcycline; macrolide; monobactam; nitrofuran; penam; penem; peptide; phenicol; rifamycin; tetracycline; triclosan	98.83	99.98	1	1	yagZ/ecpA	90.07	99.32	2	2	IncFIA(HI1)_1_HI1; IncFIB(K)_1_Kpn3	IncF	97.79
GCA_053078485.1	ASM5307848v1	GCA_053078485.1_ASM5307848v1_genomic.fna	https://ftp.ncbi.nlm.nih.gov/genomes/all/GCA/053/078/485/GCA_053078485.1_ASM5307848v1/GCA_053078485.1_ASM5307848v1_genomic.fna.gz	GCA_053078485.1	GCA_053078485.1_ASM5307848v1_genomic.gbff.gz!CP182720.1	K-17213	Klebsiella pneumoniae	Bos taurus	milk	2024-08-07	2024	Switzerland	Switzerland	NA	bos taurus; milk	retained in final bovine-associated dataset	unique assembly accession retained in final dataset	klebsiella	1754	111	6	13	1	177	1	39	4950	1967	1453	1225	305	1530	4	13	13	APH(3'')-Ib; APH(6)-Id; FosA5; FosA7; Klebsiella_pneumoniae_KpnE; Klebsiella_pneumoniae_KpnF; Klebsiella_pneumoniae_KpnG; Klebsiella_pneumoniae_OmpK37; Klebsiella_pneumoniae_acrA; SHV-11; oqxA; oqxB; tet(B)	aminoglycoside; carbapenem; cephalosporin; cephamycin; diaminopyrimidine; fluoroquinolone; fosfomycin; glycylcycline; macrolide; monobactam; nitrofuran; penam; penem; peptide; phenicol; rifamycin; tetracycline; triclosan	98.64	99.98	1	1	yagZ/ecpA	90.24	99.32	2	2	IncFIB(K)_1_Kpn3; IncHI1B_1_pNDM-MAR	IncF; IncHI	95.72
GCA_036860375.1	ASM3686037v1	GCA_036860375.1_ASM3686037v1_genomic.fna	https://ftp.ncbi.nlm.nih.gov/genomes/all/GCA/036/860/375/GCA_036860375.1_ASM3686037v1/GCA_036860375.1_ASM3686037v1_genomic.fna.gz	GCA_036860375.1	GCA_036860375.1_ASM3686037v1_genomic.gbff.gz!JAXSET010000009.1	10309735	Klebsiella pneumoniae	Bos taurus	dairy milk	2007-11-12	2007	Canada: Alberta	Canada	Alberta	bos taurus; dairy milk; milk	retained in final bovine-associated dataset	unique assembly accession retained in final dataset	klebsiella	-	2	1	1	1	1	~4	13	4965	1967	1420	1106	472	1578	0	9	9	FosA5; Klebsiella_pneumoniae_KpnE; Klebsiella_pneumoniae_KpnF; Klebsiella_pneumoniae_KpnG; Klebsiella_pneumoniae_OmpK37; Klebsiella_pneumoniae_acrA; SHV-187; oqxA; oqxB	aminoglycoside; carbapenem; cephalosporin; cephamycin; diaminopyrimidine; fluoroquinolone; fosfomycin; glycylcycline; macrolide; monobactam; nitrofuran; penam; penem; peptide; phenicol; rifamycin; tetracycline; triclosan	98.25	99.96	2	2	astA; yagZ/ecpA	91.12	98.81	4	4	Col440I_1; IncFIA(HI1)_1_HI1; IncFIB(K)_1_Kpn3; IncFII_1_pKP91	Col; IncF	94.56
GCF_029541805.1	ASM2954180v1	GCF_029541805.1_ASM2954180v1_genomic.fna	https://ftp.ncbi.nlm.nih.gov/genomes/all/GCF/029/541/805/GCF_029541805.1_ASM2954180v1/GCF_029541805.1_ASM2954180v1_genomic.fna.gz	GCF_029541805.1	GCF_029541805.1_ASM2954180v1_genomic.gbff.gz!NZ_CP089874.1	KP106	Klebsiella pneumoniae	Milk	N/A	2018	2018	China: Shanghai	China	Shanghai	milk	retained in final bovine-associated dataset	unique assembly accession retained in final dataset	klebsiella	76	4	1	1	1	21	1	35	5078	1966	1456	1306	350	1656	0	18	16	AAC(3)-IId; APH(3'')-Ib; APH(3')-Ia; APH(6)-Id; CTX-M-3; FosA5; Klebsiella_pneumoniae_KpnE; Klebsiella_pneumoniae_KpnF; Klebsiella_pneumoniae_KpnG; Klebsiella_pneumoniae_OmpK37; Klebsiella_pneumoniae_acrA; SHV-187; TEM-1; oqxA; oqxB; sul2	aminoglycoside; carbapenem; cephalosporin; cephamycin; diaminopyrimidine; fluoroquinolone; fosfomycin; glycylcycline; macrolide; monobactam; nitrofuran; penam; penem; peptide; phenicol; rifamycin; sulfonamide; tetracycline; triclosan	99.46	99.97	0	0		NA	NA	2	2	IncFIB(K)_1_Kpn3; IncHI1B_1_pNDM-MAR	IncF; IncHI	95.45
GCF_028681995.1	ASM2868199v1	GCF_028681995.1_ASM2868199v1_genomic.fna	https://ftp.ncbi.nlm.nih.gov/genomes/all/GCF/028/681/995/GCF_028681995.1_ASM2868199v1/GCF_028681995.1_ASM2868199v1_genomic.fna.gz	GCF_028681995.1	GCF_028681995.1_ASM2868199v1_genomic.gbff.gz!NZ_JAMQNQ010000001.1	e233	Klebsiella pneumoniae	cow	milk	2020-08-12	2020	China: Wuhan	China	Wuhan	cow; cow milk; milk	retained in final bovine-associated dataset	unique assembly accession retained in final dataset	klebsiella	5875	2	1	1	3	3	1	15	5143	1967	1457	1171	548	1719	0	17	17	AAC(3)-IId; APH(3'')-Ib; APH(6)-Id; CTX-M-15; FosA6; Klebsiella_pneumoniae_KpnE; Klebsiella_pneumoniae_KpnF; Klebsiella_pneumoniae_KpnG; Klebsiella_pneumoniae_OmpK37; Klebsiella_pneumoniae_acrA; MOX-6; QnrS1; SHV-108; TEM-1; oqxA; oqxB; sul2	aminoglycoside; carbapenem; cephalosporin; cephamycin; diaminopyrimidine; fluoroquinolone; fosfomycin; glycylcycline; macrolide; monobactam; nitrofuran; penam; penem; peptide; phenicol; rifamycin; sulfonamide; tetracycline; triclosan	99.02	99.96	0	0		NA	NA	6	6	Col440I_1; IncA/C2_1; IncFIB(K)_1_Kpn3; IncFIB(Mar)_1_pNDM-Mar; IncHI1B_1_pNDM-MAR; IncL/M(pOXA-48)_1_pOXA-48	Col; IncF; IncHI; IncL/M; Other	97.59
GCA_041447875.1	ASM4144787v1	GCA_041447875.1_ASM4144787v1_genomic.fna	https://ftp.ncbi.nlm.nih.gov/genomes/all/GCA/041/447/875/GCA_041447875.1_ASM4144787v1/GCA_041447875.1_ASM4144787v1_genomic.fna.gz	GCA_041447875.1	GCA_041447875.1_ASM4144787v1_genomic.gbff.gz!JBGMWD010000001.1	K-MJD19e25	Klebsiella pneumoniae	cow	swab sample	2019-09	2019	China: Hubei	China	Hubei	cow	retained in final bovine-associated dataset	unique assembly accession retained in final dataset	klebsiella	5370	2	1	195	1	9	1	13	4998	1967	1425	1098	508	1606	0	22	22	AAC(3)-IId; ANT(3'')-IIa; FosA6; Klebsiella_pneumoniae_KpnE; Klebsiella_pneumoniae_KpnF; Klebsiella_pneumoniae_KpnG; Klebsiella_pneumoniae_OmpK37; Klebsiella_pneumoniae_acrA; LAP-2; QnrS1; TEM-1; aadA2; cmlA1; dfrA12; floR; mefB; oqxA; oqxB; qacH; sul2; sul3; tet(A)	aminoglycoside; carbapenem; cephalosporin; cephamycin; diaminopyrimidine; fluoroquinolone; fosfomycin; glycylcycline; macrolide; monobactam; nitrofuran; penam; penem; peptide; phenicol; rifamycin; sulfonamide; tetracycline; triclosan	99.04	99.09	1	1	yagZ/ecpA	90.07	99.32	1	1	IncFIB(K)_1_Kpn3	IncF	98.57
GCA_036859475.1	ASM3685947v1	GCA_036859475.1_ASM3685947v1_genomic.fna	https://ftp.ncbi.nlm.nih.gov/genomes/all/GCA/036/859/475/GCA_036859475.1_ASM3685947v1/GCA_036859475.1_ASM3685947v1_genomic.fna.gz	GCA_036859475.1	GCA_036859475.1_ASM3685947v1_genomic.gbff.gz!JAXSDA010000009.1	41006955	Klebsiella pneumoniae	Bos taurus	dairy milk	2007-07-02	2007	Canada: Atlantic provinces	Canada	Atlantic provinces	bos taurus; dairy milk; milk	retained in final bovine-associated dataset	unique assembly accession retained in final dataset	klebsiella	2776	2	3	1	1	7	1	212	4930	1967	1450	1194	319	1513	0	12	12	APH(3'')-Ib; APH(6)-Id; FosA5; Klebsiella_pneumoniae_KpnE; Klebsiella_pneumoniae_KpnF; Klebsiella_pneumoniae_KpnG; Klebsiella_pneumoniae_OmpK37; Klebsiella_pneumoniae_acrA; SHV-168; oqxA; oqxB; tet(B)	aminoglycoside; carbapenem; cephalosporin; cephamycin; diaminopyrimidine; fluoroquinolone; fosfomycin; glycylcycline; macrolide; monobactam; nitrofuran; penam; penem; peptide; phenicol; rifamycin; tetracycline; triclosan	98.83	99.98	1	1	yagZ/ecpA	90.07	99.32	2	2	IncFIA(HI1)_1_HI1; IncFIB(K)_1_Kpn3	IncF	97.79
GCA_041417215.1	ASM4141721v1	GCA_041417215.1_ASM4141721v1_genomic.fna	https://ftp.ncbi.nlm.nih.gov/genomes/all/GCA/041/417/215/GCA_041417215.1_ASM4141721v1/GCA_041417215.1_ASM4141721v1_genomic.fna.gz	GCA_041417215.1	GCA_041417215.1_ASM4141721v1_genomic.gbff.gz!JBGCOS010000001.1	SD447-19	Klebsiella pneumoniae	dairy cattle	milk	2019	2019	China: Shandong	China	Shandong	cattle; dairy cattle; milk	retained in final bovine-associated dataset	unique assembly accession retained in final dataset	klebsiella	107	2	1	2	17	27	1	39	4951	1966	1458	1314	213	1527	0	9	9	FosA5; Klebsiella_pneumoniae_KpnE; Klebsiella_pneumoniae_KpnF; Klebsiella_pneumoniae_KpnG; Klebsiella_pneumoniae_OmpK37; Klebsiella_pneumoniae_acrA; SHV-1; oqxA; oqxB	aminoglycoside; carbapenem; cephalosporin; cephamycin; diaminopyrimidine; fluoroquinolone; fosfomycin; glycylcycline; macrolide; monobactam; nitrofuran; penam; penem; peptide; phenicol; rifamycin; tetracycline; triclosan	98.91	99.95	1	1	yagZ/ecpA	90.24	99.32	2	2	IncFIB(K)_1_Kpn3; IncHI1B_1_pNDM-MAR	IncF; IncHI	95.72
GCA_019900325.2	ASM1990032v2	GCA_019900325.2_ASM1990032v2_genomic.fna	https://ftp.ncbi.nlm.nih.gov/genomes/all/GCA/019/900/325/GCA_019900325.2_ASM1990032v2/GCA_019900325.2_ASM1990032v2_genomic.fna.gz	GCA_019900325.2	GCA_019900325.2_ASM1990032v2_genomic.gbff.gz!CP081896.1	PA-01	Klebsiella pneumoniae	Bovine	Mastitis-milk	2015-06-08	2015	USA	USA	NA	bovine; bovine mastitis; mastitis; milk	retained in final bovine-associated dataset	unique assembly accession retained in final dataset	klebsiella	-	2	3	1	39	7	1	23	5128	1967	1452	1196	513	1709	0	11	11	APH(3'')-Ib; APH(6)-Id; FosA5; Klebsiella_pneumoniae_KpnE; Klebsiella_pneumoniae_KpnF; Klebsiella_pneumoniae_KpnG; Klebsiella_pneumoniae_OmpK37; Klebsiella_pneumoniae_acrA; SHV-168; oqxA; oqxB	aminoglycoside; carbapenem; cephalosporin; cephamycin; diaminopyrimidine; fluoroquinolone; fosfomycin; glycylcycline; macrolide; monobactam; nitrofuran; penam; penem; peptide; phenicol; rifamycin; tetracycline; triclosan	99.44	99.98	1	1	yagZ/ecpA	90.07	99.32	2	2	IncFIA(HI1)_1_HI1; IncFIB(Mar)_1_pNDM-Mar	IncF	97.98
GCA_048144155.1	ASM4814415v1	GCA_048144155.1_ASM4814415v1_genomic.fna	https://ftp.ncbi.nlm.nih.gov/genomes/all/GCA/048/144/155/GCA_048144155.1_ASM4814415v1/GCA_048144155.1_ASM4814415v1_genomic.fna.gz	GCA_048144155.1	GCA_048144155.1_ASM4814415v1_genomic.gbff.gz!JBLUSI010000001.1	281-2c	Klebsiella pneumoniae	dairy cattle	manure digester	2018/2019	2018	Canada: Ontario	Canada	Ontario	cattle; dairy cattle	retained in final bovine-associated dataset	unique assembly accession retained in final dataset	klebsiella	1966	2	1	2	1	10	4	42	5175	1967	1456	1221	531	1752	2	19	17	APH(3'')-Ib; APH(6)-Id; CTX-M-15; FosA6; Klebsiella_pneumoniae_KpnE; Klebsiella_pneumoniae_KpnF; Klebsiella_pneumoniae_KpnG; Klebsiella_pneumoniae_OmpK37; Klebsiella_pneumoniae_acrA; QnrS1; SHV-110; TEM-1; dfrA14; oqxA; oqxB; sul2; tet(A)	aminoglycoside; carbapenem; cephalosporin; cephamycin; diaminopyrimidine; fluoroquinolone; fosfomycin; glycylcycline; macrolide; monobactam; nitrofuran; penam; penem; peptide; phenicol; rifamycin; sulfonamide; tetracycline; triclosan	99.5	99.85	0	0		NA	NA	3	3	IncFIB(K)_1_Kpn3; IncHI1B_1_pNDM-MAR; IncY_1	IncF; IncHI; IncY	96.75
GCA_035829415.1	ASM3582941v1	GCA_035829415.1_ASM3582941v1_genomic.fna	https://ftp.ncbi.nlm.nih.gov/genomes/all/GCA/035/829/415/GCA_035829415.1_ASM3582941v1/GCA_035829415.1_ASM3582941v1_genomic.fna.gz	GCA_035829415.1	GCA_035829415.1_ASM3582941v1_genomic.gbff.gz!JAYNAL010000001.1	30824_C3331253	Klebsiella pneumoniae	Bos taurus	milk	2009-08-31	2009	United Kingdom: Scotland	United Kingdom	Scotland	bos taurus; milk	retained in final bovine-associated dataset	unique assembly accession retained in final dataset	klebsiella	3618	78	1	1	1	2	1	43	5258	1967	1455	1282	554	1836	5	9	9	FosA6; Klebsiella_pneumoniae_KpnE; Klebsiella_pneumoniae_KpnF; Klebsiella_pneumoniae_KpnG; Klebsiella_pneumoniae_OmpK37; Klebsiella_pneumoniae_acrA; SHV-110; oqxA; oqxB	aminoglycoside; carbapenem; cephalosporin; cephamycin; diaminopyrimidine; fluoroquinolone; fosfomycin; glycylcycline; macrolide; monobactam; nitrofuran; penam; penem; peptide; phenicol; rifamycin; tetracycline; triclosan	99	99.79	1	1	yagZ/ecpA	90.07	99.32	4	4	Col440II_1; IncFIB(K)_1_Kpn3; IncFIB(Mar)_1_pNDM-Mar; IncHI1B_1_pNDM-MAR	Col; IncF; IncHI	98.69
GCA_019678085.1	ASM1967808v1	GCA_019678085.1_ASM1967808v1_genomic.fna	https://ftp.ncbi.nlm.nih.gov/genomes/all/GCA/019/678/085/GCA_019678085.1_ASM1967808v1/GCA_019678085.1_ASM1967808v1_genomic.fna.gz	GCA_019678085.1	GCA_019678085.1_ASM1967808v1_genomic.gbff.gz!NMPI01000001.1	CVUAS 8162.2	Klebsiella pneumoniae	cattle	N/A	2016	2016	Germany	Germany	NA	cattle	retained in final bovine-associated dataset	unique assembly accession retained in final dataset	klebsiella	33	2	3	5	1	12	4	9	5012	1967	1446	1117	482	1599	0	9	9	FosA6; Klebsiella_pneumoniae_KpnE; Klebsiella_pneumoniae_KpnF; Klebsiella_pneumoniae_KpnG; Klebsiella_pneumoniae_OmpK37; Klebsiella_pneumoniae_acrA; SHV-108; oqxA; oqxB	aminoglycoside; carbapenem; cephalosporin; cephamycin; diaminopyrimidine; fluoroquinolone; fosfomycin; glycylcycline; macrolide; monobactam; nitrofuran; penam; penem; peptide; phenicol; rifamycin; tetracycline; triclosan	98.84	99.96	0	0		NA	NA	3	3	Col440I_1; IncFIB(K)_1_Kpn3; IncFIB(pKPHS1)_1_pKPHS1	Col; IncF	96.22
GCF_051412235.1	ASM5141223v1	GCF_051412235.1_ASM5141223v1_genomic.fna	https://ftp.ncbi.nlm.nih.gov/genomes/all/GCF/051/412/235/GCF_051412235.1_ASM5141223v1/GCF_051412235.1_ASM5141223v1_genomic.fna.gz	GCF_051412235.1	GCF_051412235.1_ASM5141223v1_genomic.gbff.gz!NZ_JBOIOS010000001.1	AS0468	Klebsiella pneumoniae	Bos taurus	manure	2021-07-08	2021	USA: Wisconsin, Madison	USA	Wisconsin, Madison	bos taurus	retained in final bovine-associated dataset	unique assembly accession retained in final dataset	klebsiella	219	2	1	2	3	27	1	39	5074	1967	1458	1348	301	1649	0	21	21	APH(3'')-Ib; APH(3')-Ia; APH(6)-Id; CTX-M-15; FosA6; Klebsiella_pneumoniae_KpnE; Klebsiella_pneumoniae_KpnF; Klebsiella_pneumoniae_KpnG; Klebsiella_pneumoniae_OmpK37; Klebsiella_pneumoniae_acrA; QnrS1; SHV-1; aadA2; catII_from_Escherichia_coli_K-12; dfrA12; mphA; oqxA; oqxB; sul1; sul2; tet(A)	aminoglycoside; carbapenem; cephalosporin; cephamycin; diaminopyrimidine; fluoroquinolone; fosfomycin; glycylcycline; macrolide; monobactam; nitrofuran; penam; penem; peptide; phenicol; rifamycin; sulfonamide; tetracycline; triclosan	99.37	99.86	1	1	yagZ/ecpA	90.24	99.32	1	1	IncFIB(K)_1_Kpn3	IncF	91.43
GCA_029214805.1	PDT001661794.1	GCA_029214805.1_PDT001661794.1_genomic.fna	https://ftp.ncbi.nlm.nih.gov/genomes/all/GCA/029/214/805/GCA_029214805.1_PDT001661794.1/GCA_029214805.1_PDT001661794.1_genomic.fna.gz	GCA_029214805.1	GCA_029214805.1_PDT001661794.1_genomic.gbff.gz!DANYQK010000001.1	N/A	Klebsiella pneumoniae	Bos taurus	milk	2020-09-01	2020	United Kingdom: Scotland	United Kingdom	Scotland	bos taurus; milk	retained in final bovine-associated dataset	unique assembly accession retained in final dataset	klebsiella	292	2	1	2	1	1	1	4	4993	1967	1458	1184	384	1568	71	13	9	FosA5; Klebsiella_pneumoniae_KpnE; Klebsiella_pneumoniae_KpnF; Klebsiella_pneumoniae_KpnG; Klebsiella_pneumoniae_OmpK37; Klebsiella_pneumoniae_acrA; SHV-172; oqxA; oqxB	aminoglycoside; carbapenem; cephalosporin; cephamycin; diaminopyrimidine; fluoroquinolone; fosfomycin; glycylcycline; macrolide; monobactam; nitrofuran; penam; penem; peptide; phenicol; rifamycin; tetracycline; triclosan	98.92	99.98	0	0		NA	NA	1	1	IncFIB(K)_1_Kpn3	IncF	91.07
GCA_022133005.1	PDT000870646.1	GCA_022133005.1_PDT000870646.1_genomic.fna	https://ftp.ncbi.nlm.nih.gov/genomes/all/GCA/022/133/005/GCA_022133005.1_PDT000870646.1/GCA_022133005.1_PDT000870646.1_genomic.fna.gz	GCA_022133005.1	GCA_022133005.1_PDT000870646.1_genomic.gbff.gz!DAGHXK010000001.1	IA-037	Klebsiella pneumoniae	bovine	mastitis milk	2015-08-11	2015	USA	USA	NA	bovine; bovine mastitis; mastitis; milk	retained in final bovine-associated dataset	unique assembly accession retained in final dataset	klebsiella	485	2	1	1	1	7	1	12	5085	1966	1459	1180	480	1660	0	13	9	FosA6; Klebsiella_pneumoniae_KpnE; Klebsiella_pneumoniae_KpnF; Klebsiella_pneumoniae_KpnG; Klebsiella_pneumoniae_OmpK37; Klebsiella_pneumoniae_acrA; SHV-110; oqxA; oqxB	aminoglycoside; carbapenem; cephalosporin; cephamycin; diaminopyrimidine; fluoroquinolone; fosfomycin; glycylcycline; macrolide; monobactam; nitrofuran; penam; penem; peptide; phenicol; rifamycin; tetracycline; triclosan	98.87	99.98	0	0		NA	NA	3	2	Col440I_1; IncFIB(K)_1_Kpn3	Col; IncF	96.13
GCF_046088165.1	ASM4608816v1	GCF_046088165.1_ASM4608816v1_genomic.fna	https://ftp.ncbi.nlm.nih.gov/genomes/all/GCF/046/088/165/GCF_046088165.1_ASM4608816v1/GCF_046088165.1_ASM4608816v1_genomic.fna.gz	GCF_046088165.1	GCF_046088165.1_ASM4608816v1_genomic.gbff.gz!NZ_JARAHR010000001.1	kp17BYS	Klebsiella pneumoniae	cow	N/A	2022-02-20	2022	China: Xinjiang	China	Xinjiang	cow	retained in final bovine-associated dataset	unique assembly accession retained in final dataset	klebsiella	200	2	1	2	1	12	1	68	4719	1967	1459	1092	201	1293	0	9	9	FosA6; Klebsiella_pneumoniae_KpnE; Klebsiella_pneumoniae_KpnF; Klebsiella_pneumoniae_KpnG; Klebsiella_pneumoniae_OmpK37; Klebsiella_pneumoniae_acrA; SHV-187; oqxA; oqxB	aminoglycoside; carbapenem; cephalosporin; cephamycin; diaminopyrimidine; fluoroquinolone; fosfomycin; glycylcycline; macrolide; monobactam; nitrofuran; penam; penem; peptide; phenicol; rifamycin; tetracycline; triclosan	99.19	99.97	1	1	yagZ/ecpA	90.07	99.32	0	0			NA
GCF_046088265.1	ASM4608826v1	GCF_046088265.1_ASM4608826v1_genomic.fna	https://ftp.ncbi.nlm.nih.gov/genomes/all/GCF/046/088/265/GCF_046088265.1_ASM4608826v1/GCF_046088265.1_ASM4608826v1_genomic.fna.gz	GCF_046088265.1	GCF_046088265.1_ASM4608826v1_genomic.gbff.gz!NZ_JARAHV010000001.1	kp332	Klebsiella pneumoniae	cow	N/A	2022-02-20	2022	China: Xinjiang	China	Xinjiang	cow	retained in final bovine-associated dataset	unique assembly accession retained in final dataset	klebsiella	3175	2	4	5	1	1	1	40	5265	1967	1456	1158	684	1842	0	14	14	APH(3')-Ia; FosA5; Klebsiella_pneumoniae_KpnE; Klebsiella_pneumoniae_KpnF; Klebsiella_pneumoniae_KpnG; Klebsiella_pneumoniae_OmpK37; Klebsiella_pneumoniae_acrA; QnrS1; SHV-187; TEM-176; floR; oqxA; oqxB; tet(A)	aminoglycoside; carbapenem; cephalosporin; cephamycin; diaminopyrimidine; fluoroquinolone; fosfomycin; glycylcycline; macrolide; monobactam; nitrofuran; penam; penem; peptide; phenicol; rifamycin; tetracycline; triclosan	99.3	99.98	1	1	yagZ/ecpA	90.24	99.32	4	4	Col440I_1; IncFIA(HI1)_1_HI1; IncFIB(K)_1_Kpn3; IncX1_1	Col; IncF; IncX	95.67
GCA_046088205.1	ASM4608820v1	GCA_046088205.1_ASM4608820v1_genomic.fna	https://ftp.ncbi.nlm.nih.gov/genomes/all/GCA/046/088/205/GCA_046088205.1_ASM4608820v1/GCA_046088205.1_ASM4608820v1_genomic.fna.gz	GCA_046088205.1	GCA_046088205.1_ASM4608820v1_genomic.gbff.gz!JARAHS010000001.1	kp1GYS	Klebsiella pneumoniae	cow	N/A	2022-02-20	2022	China: Xinjiang	China	Xinjiang	cow	retained in final bovine-associated dataset	unique assembly accession retained in final dataset	klebsiella	-	51	1	5	1	9	~4	13	5094	1967	1450	1071	606	1677	0	9	9	FosA6; Klebsiella_pneumoniae_KpnE; Klebsiella_pneumoniae_KpnF; Klebsiella_pneumoniae_KpnG; Klebsiella_pneumoniae_OmpK37; Klebsiella_pneumoniae_acrA; SHV-187; oqxA; oqxB	aminoglycoside; carbapenem; cephalosporin; cephamycin; diaminopyrimidine; fluoroquinolone; fosfomycin; glycylcycline; macrolide; monobactam; nitrofuran; penam; penem; peptide; phenicol; rifamycin; tetracycline; triclosan	98.71	99.96	0	0		NA	NA	4	4	Col440II_1; Col440I_1; IncFIB(K)_1_Kpn3; IncFII_1_pKP91	Col; IncF	96.95
GCA_036859735.1	ASM3685973v1	GCA_036859735.1_ASM3685973v1_genomic.fna	https://ftp.ncbi.nlm.nih.gov/genomes/all/GCA/036/859/735/GCA_036859735.1_ASM3685973v1/GCA_036859735.1_ASM3685973v1_genomic.fna.gz	GCA_036859735.1	GCA_036859735.1_ASM3685973v1_genomic.gbff.gz!JAXSDN010000008.1	40400129	Klebsiella pneumoniae	Bos taurus	dairy milk	2007-02-22	2007	Canada: Atlantic provinces	Canada	Atlantic provinces	bos taurus; dairy milk; milk	retained in final bovine-associated dataset	unique assembly accession retained in final dataset	klebsiella	228	2	3	6	1	27	5	4	4969	1967	1447	1160	395	1555	0	9	9	FosA6; Klebsiella_pneumoniae_KpnE; Klebsiella_pneumoniae_KpnF; Klebsiella_pneumoniae_KpnG; Klebsiella_pneumoniae_OmpK37; Klebsiella_pneumoniae_acrA; SHV-26; oqxA; oqxB	aminoglycoside; carbapenem; cephalosporin; cephamycin; diaminopyrimidine; fluoroquinolone; fosfomycin; glycylcycline; macrolide; monobactam; nitrofuran; penam; penem; peptide; phenicol; rifamycin; tetracycline; triclosan	98.56	99.96	1	1	yagZ/ecpA	90.07	99.32	4	3	Col440I_1; IncFIB(K)_1_Kpn3; IncL/M(pMU407)_1_pMU407	Col; IncF; IncL/M	95.78
GCF_045699395.2	ASM4569939v2	GCF_045699395.2_ASM4569939v2_genomic.fna	https://ftp.ncbi.nlm.nih.gov/genomes/all/GCF/045/699/395/GCF_045699395.2_ASM4569939v2/GCF_045699395.2_ASM4569939v2_genomic.fna.gz	GCF_045699395.2	GCF_045699395.2_ASM4569939v2_genomic.gbff.gz!NZ_JBJLSQ020000001.1	269-3b	Klebsiella pneumoniae	dairy cattle	manure digester	2018/2019	2018	Canada: Ontario	Canada	Ontario	cattle; dairy cattle	retained in final bovine-associated dataset	unique assembly accession retained in final dataset	klebsiella	3369	2	1	2	3	8	4	39	4941	1967	1459	1212	303	1515	0	11	11	CTX-M-1; FosA6; Klebsiella_pneumoniae_KpnE; Klebsiella_pneumoniae_KpnF; Klebsiella_pneumoniae_KpnG; Klebsiella_pneumoniae_OmpK37; Klebsiella_pneumoniae_acrA; SHV-187; oqxA; oqxB; sul2	aminoglycoside; carbapenem; cephalosporin; cephamycin; diaminopyrimidine; fluoroquinolone; fosfomycin; glycylcycline; macrolide; monobactam; nitrofuran; penam; penem; peptide; phenicol; rifamycin; sulfonamide; tetracycline; triclosan	98.97	99.97	1	1	yagZ/ecpA	90.07	99.32	1	1	IncI1_1_Alpha	Other	99.3
GCF_046088605.1	ASM4608860v1	GCF_046088605.1_ASM4608860v1_genomic.fna	https://ftp.ncbi.nlm.nih.gov/genomes/all/GCF/046/088/605/GCF_046088605.1_ASM4608860v1/GCF_046088605.1_ASM4608860v1_genomic.fna.gz	GCF_046088605.1	GCF_046088605.1_ASM4608860v1_genomic.gbff.gz!NZ_JARAIN010000001.1	kp93	Klebsiella pneumoniae	cow	N/A	2022-02-20	2022	China: Xinjiang	China	Xinjiang	cow	retained in final bovine-associated dataset	unique assembly accession retained in final dataset	klebsiella	252	2	5	1	1	9	1	6	5560	1967	1449	1291	853	2144	0	9	9	FosA5; Klebsiella_pneumoniae_KpnE; Klebsiella_pneumoniae_KpnF; Klebsiella_pneumoniae_KpnG; Klebsiella_pneumoniae_OmpK37; Klebsiella_pneumoniae_acrA; SHV-120; oqxA; oqxB	aminoglycoside; carbapenem; cephalosporin; cephamycin; diaminopyrimidine; fluoroquinolone; fosfomycin; glycylcycline; macrolide; monobactam; nitrofuran; penam; penem; peptide; phenicol; rifamycin; tetracycline; triclosan	98.8	99.97	1	1	yagZ/ecpA	90.1	99.66	7	6	Col440II_1; Col440I_1; IncFIA(HI1)_1_HI1; IncFIB(K)_1_Kpn3; IncFIB(Mar)_1_pNDM-Mar; IncFII_1_pKP91	Col; IncF	96.54
GCA_029541865.1	ASM2954186v1	GCA_029541865.1_ASM2954186v1_genomic.fna	https://ftp.ncbi.nlm.nih.gov/genomes/all/GCA/029/541/865/GCA_029541865.1_ASM2954186v1/GCA_029541865.1_ASM2954186v1_genomic.fna.gz	GCA_029541865.1	GCA_029541865.1_ASM2954186v1_genomic.gbff.gz!CP089882.1	KP059	Klebsiella pneumoniae	Milk	N/A	2018	2018	China: Shanghai	China	Shanghai	milk	retained in final bovine-associated dataset	unique assembly accession retained in final dataset	klebsiella	37	2	9	2	1	13	1	16	5120	1966	1453	1186	515	1701	0	9	9	FosA6; Klebsiella_pneumoniae_KpnE; Klebsiella_pneumoniae_KpnF; Klebsiella_pneumoniae_KpnG; Klebsiella_pneumoniae_OmpK37; Klebsiella_pneumoniae_acrA; SHV-187; oqxA; oqxB	aminoglycoside; carbapenem; cephalosporin; cephamycin; diaminopyrimidine; fluoroquinolone; fosfomycin; glycylcycline; macrolide; monobactam; nitrofuran; penam; penem; peptide; phenicol; rifamycin; tetracycline; triclosan	99.21	99.97	0	0		NA	NA	1	1	IncFIB(Mar)_1_pNDM-Mar	IncF	100
GCA_019678005.1	ASM1967800v1	GCA_019678005.1_ASM1967800v1_genomic.fna	https://ftp.ncbi.nlm.nih.gov/genomes/all/GCA/019/678/005/GCA_019678005.1_ASM1967800v1/GCA_019678005.1_ASM1967800v1_genomic.fna.gz	GCA_019678005.1	GCA_019678005.1_ASM1967800v1_genomic.gbff.gz!NMPD01000001.1	CVUAS 5665.2	Klebsiella pneumoniae	cattle	N/A	2016	2016	Germany	Germany	NA	cattle	retained in final bovine-associated dataset	unique assembly accession retained in final dataset	klebsiella	-	4	1	2	2	1	10	22	5900	1908	1228	940	1824	2764	7	6	6	Klebsiella_pneumoniae_KpnE; Klebsiella_pneumoniae_KpnF; Klebsiella_pneumoniae_KpnG; Klebsiella_pneumoniae_acrA; SHV-27; oqxA	aminoglycoside; carbapenem; cephalosporin; diaminopyrimidine; fluoroquinolone; glycylcycline; macrolide; nitrofuran; penam; penem; peptide; phenicol; rifamycin; tetracycline; triclosan	99.2	99.96	1	1	yagZ/ecpA	90.07	99.32	2	2	IncFIB(K)_1_Kpn3; IncFII_1_pKP91	IncF	97.66
GCF_036860515.1	ASM3686051v1	GCF_036860515.1_ASM3686051v1_genomic.fna	https://ftp.ncbi.nlm.nih.gov/genomes/all/GCF/036/860/515/GCF_036860515.1_ASM3686051v1/GCF_036860515.1_ASM3686051v1_genomic.fna.gz	GCF_036860515.1	GCF_036860515.1_ASM3686051v1_genomic.gbff.gz!NZ_JAXSFF010000081.1	10116548	Klebsiella pneumoniae	Bos taurus	dairy milk	2008-06-28	2008	Canada: Alberta	Canada	Alberta	bos taurus; dairy milk; milk	retained in final bovine-associated dataset	unique assembly accession retained in final dataset	klebsiella	2640	2	1	1	1	1	4	13	5126	1967	1419	1078	662	1740	0	12	12	APH(3'')-Ib; APH(6)-Id; FosA5; Klebsiella_pneumoniae_KpnE; Klebsiella_pneumoniae_KpnF; Klebsiella_pneumoniae_KpnG; Klebsiella_pneumoniae_OmpK37; Klebsiella_pneumoniae_acrA; SHV-187; oqxA; oqxB; tet(B)	aminoglycoside; carbapenem; cephalosporin; cephamycin; diaminopyrimidine; fluoroquinolone; fosfomycin; glycylcycline; macrolide; monobactam; nitrofuran; penam; penem; peptide; phenicol; rifamycin; tetracycline; triclosan	98.65	99.97	1	1	yagZ/ecpA	90.07	99.32	7	7	Col440I_1; IncFIA(HI1)_1_HI1; IncFIB(K)_1_Kpn3; IncFII_1_pKP91; IncHI1B_1_pNDM-MAR; IncHI2A_1; IncHI2_1	Col; IncF; IncHI	96.77
GCA_002856805.1	ASM285680v1	GCA_002856805.1_ASM285680v1_genomic.fna	https://ftp.ncbi.nlm.nih.gov/genomes/all/GCA/002/856/805/GCA_002856805.1_ASM285680v1/GCA_002856805.1_ASM285680v1_genomic.fna.gz	GCA_002856805.1	GCA_002856805.1_ASM285680v1_genomic.gbff.gz!PIEP01001000.1	D64	Klebsiella pneumoniae	cow	milk	06-Mar-2017	2017	USA: New York	USA	New York	cow; cow milk; milk	retained in final bovine-associated dataset	unique assembly accession retained in final dataset	klebsiella	-	3	1	1	1	3	3	1?	4967	1618	733	512	2104	2616	105	5	5	Klebsiella_pneumoniae_KpnE; Klebsiella_pneumoniae_KpnF; Klebsiella_pneumoniae_KpnG; Klebsiella_pneumoniae_OmpK37; Klebsiella_pneumoniae_acrA	aminoglycoside; carbapenem; cephalosporin; cephamycin; fluoroquinolone; glycylcycline; macrolide; monobactam; penam; penem; peptide; phenicol; rifamycin; tetracycline; triclosan	99.12	97.04	1	1	yagZ/ecpA	90.24	99.32	2	2	Col440I_1; IncFIB(K)_1_Kpn3	Col; IncF	96.84
GCA_036860035.1	ASM3686003v1	GCA_036860035.1_ASM3686003v1_genomic.fna	https://ftp.ncbi.nlm.nih.gov/genomes/all/GCA/036/860/035/GCA_036860035.1_ASM3686003v1/GCA_036860035.1_ASM3686003v1_genomic.fna.gz	GCA_036860035.1	GCA_036860035.1_ASM3686003v1_genomic.gbff.gz!JAXSEC010000009.1	11006091	Klebsiella pneumoniae	Bos taurus	dairy milk	2007-08-07	2007	Canada: Alberta	Canada	Alberta	bos taurus; dairy milk; milk	retained in final bovine-associated dataset	unique assembly accession retained in final dataset	klebsiella	294	2	1	2	1	4	4	87	5160	1967	1459	1185	549	1734	1	11	11	FosA6; Klebsiella_pneumoniae_KpnE; Klebsiella_pneumoniae_KpnF; Klebsiella_pneumoniae_KpnG; Klebsiella_pneumoniae_OmpK37; Klebsiella_pneumoniae_acrA; SHV-187; aadA13; oqxA; oqxB; sul1	aminoglycoside; carbapenem; cephalosporin; cephamycin; diaminopyrimidine; fluoroquinolone; fosfomycin; glycylcycline; macrolide; monobactam; nitrofuran; penam; penem; peptide; phenicol; rifamycin; sulfonamide; tetracycline; triclosan	99.29	99.98	1	1	yagZ/ecpA	90.07	99.32	3	3	IncFIB(K)_1_Kpn3; IncFIB(pKPHS1)_1_pKPHS1; IncHI1B_1_pNDM-MAR	IncF; IncHI	95.6
GCA_045699575.2	ASM4569957v2	GCA_045699575.2_ASM4569957v2_genomic.fna	https://ftp.ncbi.nlm.nih.gov/genomes/all/GCA/045/699/575/GCA_045699575.2_ASM4569957v2/GCA_045699575.2_ASM4569957v2_genomic.fna.gz	GCA_045699575.2	GCA_045699575.2_ASM4569957v2_genomic.gbff.gz!JBJLTS020000001.1	341-2b	Klebsiella pneumoniae	dairy cattle	manure digester	2018/2019	2018	Canada: Ontario	Canada	Ontario	cattle; dairy cattle	retained in final bovine-associated dataset	unique assembly accession retained in final dataset	klebsiella	286	2	3	1	1	7	1	2	5165	1967	1450	1312	436	1748	0	20	18	APH(3'')-Ib; APH(6)-Id; CTX-M-15; FosA5; Klebsiella_pneumoniae_KpnE; Klebsiella_pneumoniae_KpnF; Klebsiella_pneumoniae_KpnG; Klebsiella_pneumoniae_OmpK37; Klebsiella_pneumoniae_acrA; QnrS1; SHV-168; TEM-1; dfrA14; oqxA; oqxB; sul2; tet(A); tet(B)	aminoglycoside; carbapenem; cephalosporin; cephamycin; diaminopyrimidine; fluoroquinolone; fosfomycin; glycylcycline; macrolide; monobactam; nitrofuran; penam; penem; peptide; phenicol; rifamycin; sulfonamide; tetracycline; triclosan	99.66	99.88	1	1	yagZ/ecpA	90.07	99.32	5	5	IncFIA(HI1)_1_HI1; IncFIB(K)_1_Kpn3; IncFIB(pKPHS1)_1_pKPHS1; IncHI1B_1_pNDM-MAR; IncY_1	IncF; IncHI; IncY	97.09
GCA_051407635.1	ASM5140763v1	GCA_051407635.1_ASM5140763v1_genomic.fna	https://ftp.ncbi.nlm.nih.gov/genomes/all/GCA/051/407/635/GCA_051407635.1_ASM5140763v1/GCA_051407635.1_ASM5140763v1_genomic.fna.gz	GCA_051407635.1	GCA_051407635.1_ASM5140763v1_genomic.gbff.gz!JBOIHB010000001.1	AS1386	Klebsiella pneumoniae	Bos taurus	manure	2021-09-10	2021	USA: Wisconsin, Arlington	USA	Wisconsin, Arlington	bos taurus	retained in final bovine-associated dataset	unique assembly accession retained in final dataset	klebsiella	611	5	1	5	1	7	11	24	5166	1967	1457	1190	552	1742	1	9	9	FosA6; Klebsiella_pneumoniae_KpnE; Klebsiella_pneumoniae_KpnF; Klebsiella_pneumoniae_KpnG; Klebsiella_pneumoniae_OmpK37; Klebsiella_pneumoniae_acrA; SHV-187; oqxA; oqxB	aminoglycoside; carbapenem; cephalosporin; cephamycin; diaminopyrimidine; fluoroquinolone; fosfomycin; glycylcycline; macrolide; monobactam; nitrofuran; penam; penem; peptide; phenicol; rifamycin; tetracycline; triclosan	98.58	99.97	0	0		NA	NA	3	3	Col440I_1; IncFIB(K)_1_Kpn3; IncHI1B_1_pNDM-MAR	Col; IncF; IncHI	94.68
GCA_035830795.1	ASM3583079v1	GCA_035830795.1_ASM3583079v1_genomic.fna	https://ftp.ncbi.nlm.nih.gov/genomes/all/GCA/035/830/795/GCA_035830795.1_ASM3583079v1/GCA_035830795.1_ASM3583079v1_genomic.fna.gz	GCA_035830795.1	GCA_035830795.1_ASM3583079v1_genomic.gbff.gz!JAYNBQ010000001.1	30870_C057903	Klebsiella pneumoniae	Bos taurus	milk	2020-08-04	2020	United Kingdom: Scotland	United Kingdom	Scotland	bos taurus; milk	retained in final bovine-associated dataset	unique assembly accession retained in final dataset	klebsiella	14	1	6	1	1	1	1	1	5226	1967	1454	1255	550	1805	0	11	11	APH(3'')-Ib; APH(6)-Id; FosA6; Klebsiella_pneumoniae_KpnE; Klebsiella_pneumoniae_KpnF; Klebsiella_pneumoniae_KpnG; Klebsiella_pneumoniae_OmpK37; Klebsiella_pneumoniae_acrA; SHV-106; oqxA; oqxB	aminoglycoside; carbapenem; cephalosporin; cephamycin; diaminopyrimidine; fluoroquinolone; fosfomycin; glycylcycline; macrolide; monobactam; nitrofuran; penam; penem; peptide; phenicol; rifamycin; tetracycline; triclosan	99.41	99.98	1	1	yagZ/ecpA	90.07	99.32	4	4	ColRNAI_1; IncFIB(K)_1_Kpn3; IncFII_1_pKP91; IncL/M(pMU407)_1_pMU407	Col; IncF; IncL/M	98.76
GCA_022133165.1	PDT000870644.1	GCA_022133165.1_PDT000870644.1_genomic.fna	https://ftp.ncbi.nlm.nih.gov/genomes/all/GCA/022/133/165/GCA_022133165.1_PDT000870644.1/GCA_022133165.1_PDT000870644.1_genomic.fna.gz	GCA_022133165.1	GCA_022133165.1_PDT000870644.1_genomic.gbff.gz!DAGHXL010000001.1	IA-039	Klebsiella pneumoniae	bovine	mastitis milk	2015-08-14	2015	USA	USA	NA	bovine; bovine mastitis; mastitis; milk	retained in final bovine-associated dataset	unique assembly accession retained in final dataset	klebsiella	107	2	1	2	17	27	1	39	4900	1967	1453	1353	127	1480	0	13	9	FosA5; Klebsiella_pneumoniae_KpnE; Klebsiella_pneumoniae_KpnF; Klebsiella_pneumoniae_KpnG; Klebsiella_pneumoniae_OmpK37; Klebsiella_pneumoniae_acrA; SHV-1; oqxA; oqxB	aminoglycoside; carbapenem; cephalosporin; cephamycin; diaminopyrimidine; fluoroquinolone; fosfomycin; glycylcycline; macrolide; monobactam; nitrofuran; penam; penem; peptide; phenicol; rifamycin; tetracycline; triclosan	98.84	99.97	1	1	yagZ/ecpA	90.24	99.32	2	2	IncFIB(K)_1_Kpn3; IncHI1B_1_pNDM-MAR	IncF; IncHI	95.72
GCA_051411755.1	ASM5141175v1	GCA_051411755.1_ASM5141175v1_genomic.fna	https://ftp.ncbi.nlm.nih.gov/genomes/all/GCA/051/411/755/GCA_051411755.1_ASM5141175v1/GCA_051411755.1_ASM5141175v1_genomic.fna.gz	GCA_051411755.1	GCA_051411755.1_ASM5141175v1_genomic.gbff.gz!JBOINV010000001.1	AS0521	Klebsiella pneumoniae	Bos taurus	manure	2021-08-20	2021	USA: Wisconsin, Arlington	USA	Wisconsin, Arlington	bos taurus	retained in final bovine-associated dataset	unique assembly accession retained in final dataset	klebsiella	611	5	1	5	1	7	11	24	5160	1967	1457	1180	556	1736	0	9	9	FosA6; Klebsiella_pneumoniae_KpnE; Klebsiella_pneumoniae_KpnF; Klebsiella_pneumoniae_KpnG; Klebsiella_pneumoniae_OmpK37; Klebsiella_pneumoniae_acrA; SHV-187; oqxA; oqxB	aminoglycoside; carbapenem; cephalosporin; cephamycin; diaminopyrimidine; fluoroquinolone; fosfomycin; glycylcycline; macrolide; monobactam; nitrofuran; penam; penem; peptide; phenicol; rifamycin; tetracycline; triclosan	98.58	99.97	0	0		NA	NA	3	3	Col440I_1; IncFIB(K)_1_Kpn3; IncHI1B_1_pNDM-MAR	Col; IncF; IncHI	94.68
[truncated: 921 more rows]
[truncated: 1 more columns]
