# Supplementary material for: Global Genomic Analysis of Bovine-Associated Klebsiella pneumoniae Reveals Genetic Diversity and Resistance–Virulence Profiles
Source: Biology (Basel). 2026 Jul 22;15(14):1215. doi: 10.3390/biology15141215 (PMC13405716; doi:10.3390/biology15141215)
Supplement: Supplementary file 1 [file biology-15-01215-s001.zip › Supplementary_Tables_S2.xlsx]

## Sheet: S2 Pangenome
Category	Gene cluster count	Percentage of pangenome (%)
Core genes (99% <= strains <= 100%)	1967	4.25
Soft core genes (95% <= strains < 99%)	1460	3.15
Shell genes (15% <= strains < 95%)	2303	4.97
Cloud genes (0% <= strains < 15%)	40595	87.63
Total genes (0% <= strains <= 100%)	46325	100

## Sheet: S2 AMR genes
AMR category	AMR gene	Detected count
β-lactams	TEM-176	2
β-lactams	TEM-150	4
β-lactams	TEM-1	196
β-lactams	SHV-82	6
β-lactams	SHV-80	1
β-lactams	SHV-77	1
β-lactams	SHV-76	10
β-lactams	SHV-75	21
β-lactams	SHV-63	1
β-lactams	SHV-62	7
β-lactams	SHV-61	25
β-lactams	SHV-60	16
β-lactams	SHV-44	3
β-lactams	SHV-42	4
β-lactams	SHV-41	4
β-lactams	SHV-33	12
β-lactams	SHV-32	2
β-lactams	SHV-28	11
β-lactams	SHV-27	104
β-lactams	SHV-26	17
β-lactams	SHV-25	4
β-lactams	SHV-2	1
β-lactams	SHV-187	501
β-lactams	SHV-182	6
β-lactams	SHV-178	10
β-lactams	SHV-172	27
β-lactams	SHV-168	14
β-lactams	SHV-164	4
β-lactams	SHV-161	6
β-lactams	SHV-157	2
β-lactams	SHV-134	4
β-lactams	SHV-133	4
β-lactams	SHV-120	12
β-lactams	SHV-119	10
β-lactams	SHV-110	108
β-lactams	SHV-11	72
β-lactams	SHV-108	17
β-lactams	SHV-107	4
β-lactams	SHV-106	51
β-lactams	SHV-103	2
β-lactams	SHV-101	9
β-lactams	SHV-1	360
β-lactams	OXA-9	4
β-lactams	OXA-232	2
β-lactams	OXA-2	2
β-lactams	OXA-10	6
β-lactams	OXA-1	40
β-lactams	NDM-1	8
β-lactams	MOX-6	2
β-lactams	KPC-3	2
β-lactams	IMP-27	2
β-lactams	DHA-1	8
β-lactams	CTX-M-9	4
β-lactams	CTX-M-8	6
β-lactams	CTX-M-55	2
β-lactams	CTX-M-32	2
β-lactams	CTX-M-3	38
β-lactams	CTX-M-15	151
β-lactams	CTX-M-14	14
β-lactams	CTX-M-1	19
β-lactams	CMY-59	6
β-lactams	CARB-3	2
Aminoglycosides	armA	2
Aminoglycosides	APH(6)-Id	447
Aminoglycosides	APH(4)-Ia	4
Aminoglycosides	APH(3')-VI	10
Aminoglycosides	APH(3')-Ia	67
Aminoglycosides	APH(3'')-Ib	442
Aminoglycosides	ANT(3'')-IIa	37
Aminoglycosides	ANT(3'')-Ii-AAC(6')-IId_fusion_protein	4
Aminoglycosides	ANT(2'')-Ia	5
Aminoglycosides	aadA5	4
Aminoglycosides	aadA3	4
Aminoglycosides	aadA2	47
Aminoglycosides	aadA17	2
Aminoglycosides	aadA16	19
Aminoglycosides	aadA13	18
Aminoglycosides	AAC(6')-Il	4
Aminoglycosides	AAC(6')-Ib9	2
Aminoglycosides	AAC(6')-Ib10	2
Aminoglycosides	AAC(6')-Ib-cr	49
Aminoglycosides	AAC(3)-IV	6
Aminoglycosides	AAC(3)-IIe	34
Aminoglycosides	AAC(3)-IId	71
Bleomycin	determinant_of_bleomycin_resistance	8
Macrolides	msrE	2
Macrolides	mphE	2
Macrolides	mphA	70
Macrolides	mefB	13
Multidrug resistance	oqxB	1493
Multidrug resistance	oqxA	1530
Multidrug resistance	LAP-2	39
Multidrug resistance	Klebsiella_pneumoniae_OmpK37	1268
Multidrug resistance	Klebsiella_pneumoniae_KpnG	1290
Multidrug resistance	Klebsiella_pneumoniae_KpnF	1276
Multidrug resistance	Klebsiella_pneumoniae_KpnE	1280
Multidrug resistance	Klebsiella_pneumoniae_acrA	1279
Polymyxins	MCR-9	2
Sulfonamides	sul3	15
Sulfonamides	sul2	248
Sulfonamides	sul1	138
Trimethoprim	dfrA7	2
Trimethoprim	dfrA5	26
Trimethoprim	dfrA27	23
Trimethoprim	dfrA25	8
Trimethoprim	dfrA17	4
Trimethoprim	dfrA16	4
Trimethoprim	dfrA15	4
Trimethoprim	dfrA14	86
Trimethoprim	dfrA12	43
Trimethoprim	dfrA1	12
Quinolones	QnrS1	151
Quinolones	qnrE1	2
Quinolones	QnrB4	8
Quinolones	QnrB20	15
Quinolones	QnrB17	52
Rifampicin	arr-3	25
Rifampicin	arr-2	4
Streptogramins	SAT-1	4
Lincosamides	linG	8
Fosfomycin	FosA7	14
Fosfomycin	FosA6	994
Fosfomycin	FosA5	518
Fosfomycin	FosA3	2
Chloramphenicol	floR	81
Chloramphenicol	cmlA5	2
Chloramphenicol	cmlA4	4
Chloramphenicol	cmlA1	13
Chloramphenicol	catII_from_Escherichia_coli_K-12	22
Chloramphenicol	catI	28
Chloramphenicol	catB3	8
Tetracyclines	tetM	2
Tetracyclines	tet(Y)	2
Tetracyclines	tet(D)	47
Tetracyclines	tet(C)	4
Tetracyclines	tet(B)	101
Tetracyclines	tet(A)	205
Disinfectant resistance	qacH	13

## Sheet: S2 AMR classes
AMR category (Chinese)	AMR category (English)	Detected count
Disinfectant resistance	Disinfectant Resistance	13
Tetracyclines	Tetracyclines	361
Chloramphenicol	Chloramphenicols	158
Fosfomycin	Fosfomycins	1528
Lincosamides	Lincosamides	8
Streptogramins	Streptogramins	4
Rifampicin	Rifamycins	29
Quinolones	Quinolones	228
Trimethoprim	Trimethoprims	212
Sulfonamides	Sulfonamides	401
Polymyxins	Polymyxins	2
Multidrug resistance	Multidrug Resistance (MDR)	9455
Macrolides	Macrolides	87
Bleomycin	Bleomycins	8
Aminoglycosides	Aminoglycosides	1280
β-lactams	β-Lactams	1995

## Sheet: S2 Virulence
Virulence category	Associated virulence factor	Gene	Product	Proportion	Gene count
Escherichia coli common pilus (ECP)-associated virulence genes	ECP (VF0404)	yagZ/ecpA	(yagZ/ecpA) E. coli common pilus structural subunit EcpA [ECP (VF0404)] [Escherichia coli O157:H7 str. EDL933]	0.0464235	98
Yersiniabactin-associated virulence genes	Yersiniabactin (VF0136)	ybtA	(ybtA) transcriptional regulator YbtA [Yersiniabactin (VF0136)] [Yersinia pestis CO92]	0.0464235	98
Aerobactin-associated virulence genes	Aerobactin (VF0123)	iucB	(iucB) aerobactin synthesis protein IucB [Aerobactin (VF0123)] [Shigella flexneri 2a str. 301]	0.0450024	95
Salmochelin receptor-associated virulence genes	IroN (VF0230)	iroN	(iroN) salmochelin receptor IroN [IroN (VF0230)] [Escherichia coli CFT073]	0.0468972	99
Enterotoxin-associated virulence genes	EAST1 (VF0216)	astA	(astA) heat-stable enterotoxin 1 [EAST1 (VF0216)] [Escherichia coli O44:H18 042]	0.00568451	12
Classification of Virulence Genes	Associated Virulence Factors	GENE	PRODUCT	Gene Number	Percentage
Common Pili (ECP)-Associated Virulence Genes of Escherichia coli	ECP (VF0404)	yagZ/ecpA	(yagZ/ecpA) E. coli common pilus structural subunit EcpA [ECP (VF0404)] [Escherichia coli O157:H7 str. EDL933]	98	0.0464235
Yersiniabactin-Associated Virulence Genes	Yersiniabactin (VF0136)	ybtA	(ybtA) transcriptional regulator YbtA [Yersiniabactin (VF0136)] [Yersinia pestis CO92]	98	0.0464235
Aerobactin-Associated Virulence Genes	Aerobactin (VF0123)	iucB	(iucB) aerobactin synthesis protein IucB [Aerobactin (VF0123)] [Shigella flexneri 2a str. 301]	95	0.0450024
Salmonellin Receptor-Associated Virulence Genes	IroN (VF0230)	iroN	(iroN) salmochelin receptor IroN [IroN (VF0230)] [Escherichia coli CFT073]	99	0.0468972
Enterotoxin-Associated Virulence Genes	EAST1 (VF0216)	astA	(astA) heat-stable enterotoxin 1 [EAST1 (VF0216)] [Escherichia coli O44:H18 042]	12	0.00568451

## Sheet: S2 Plasmid CN
Gene	Count	Core classification type	Specific group/subgroup	Product	Core biological significance
Col156_1	9	Col plasmid functional genes	Col plasmid (type 156)	Col156_1__NC_009781	Encodes colicin Col156, with a narrow antibacterial spectrum and low prevalence.
Col3M_1	2	Col plasmid functional genes	Col plasmid (type 3M)	Col3M_1__JX514065	Encodes colicin Col3M, with a narrow antibacterial spectrum and extremely low prevalence.
Col440I_1	576	Col plasmid functional genes	Col plasmid (type 440I)	Col440I_1__CP023920.1	Encodes colicin Col440I, inhibits the growth of susceptible bacteria, and is often associated with resistance genes such as β-lactamase genes.
Col440II_1	61	Col plasmid functional genes	Col plasmid (type 440II)	Col440II_1__CP023921.1	Encodes colicin Col440II, with functions similar to Col440I and prevalence second only to Col440I.
ColE10_1	4	Col plasmid functional genes	Col plasmid (type E10)	ColE10_1__X01654	Encodes colicin ColE10, which is present only in specific strains.
ColKP3_1	2	Col plasmid functional genes	Col plasmid (type KP3)	ColKP3_1__JN205800	Encodes colicin ColKP3, which is present only in specific Klebsiella pneumoniae strains.
Col(MG828)_1	12	Col plasmid functional genes	Col plasmid (type MG828)	Col(MG828)_1__NC_008486	Encodes a minor-type colicin present only in specific strains, with a narrow antibacterial spectrum.
ColpVC_1	16	Col plasmid functional genes	Col plasmid (pVC type)	ColpVC_1__JX133088	Encodes colicin ColpVC, which disrupts the cell membrane of susceptible bacteria and is common in clinical Escherichia coli.
ColRNAI_1	21	Col plasmid functional genes	Col plasmid (RNAI regulatory type)	ColRNAI_1__DQ298019	Regulates Col plasmid replication and colicin expression; it has no direct antibacterial activity but affects Col plasmid stability.
IncA/C2_1	12	Inc incompatibility group marker genes	IncA/C family (C2 subtype)	IncA/C2_1__JN157804	Commonly found in Salmonella and Escherichia coli and associated with cephalosporin resistance genes.
IncFIA(HI1)_1_HI1	134	Inc incompatibility group marker genes	IncF family (FIA subtype)	IncFIA(HI1)_1_HI1_AF250878	Forms composite plasmids with FIB/FII replicons, expanding the capacity for resistance-gene carriage and allowing multiple resistance genes to be carried simultaneously.
IncFIB(K)_1_Kpn3	1093	Inc incompatibility group marker genes	IncF family (FIB(K) subtype)	IncFIB(K)_1_Kpn3_JN233704	A dominant resistance-associated plasmid backbone in Enterobacteriaceae, often associated with resistance genes such as KPC carbapenemase genes and highly prevalent in CRKP.
IncFIB(Mar)_1_pNDM-Mar	124	Inc incompatibility group marker genes	IncF family (FIB(Mar) subtype)	IncFIB(Mar)_1_pNDM-Mar_JN420336	An F-family plasmid associated with NDM resistance genes and a secondary backbone for NDM resistance dissemination.
IncFIB(pKPHS1)_1_pKPHS1	106	Inc incompatibility group marker genes	IncF family (FIB(pKPHS1) subtype)	IncFIB(pKPHS1)_1_pKPHS1_CP003223	A common plasmid backbone in Klebsiella pneumoniae associated with virulence and/or resistance genes.
IncFIB(pQil)_1_pQil	2	Inc incompatibility group marker genes	IncF family (FIB(pQil) subtype)	IncFIB(pQil)_1_pQil_JN233705	A minor plasmid backbone in Klebsiella pneumoniae associated with virulence genes.
IncFII(pCRY)_1_pCRY	2	Inc incompatibility group marker genes	IncF family (FII(pCRY) subtype)	IncFII(pCRY)_1_pCRY_NC_005814	Associated with minor resistance genes, with extremely low prevalence.
IncFII(pCTU2)_1_pCTU2	2	Inc incompatibility group marker genes	IncF family (FII(pCTU2) subtype)	IncFII(pCTU2)_1_pCTU2_FN543095	Associated with minor resistance genes, with extremely low prevalence.
IncFII(pKPX1)	11	Inc incompatibility group marker genes	IncF family (FII(pKPX1) subtype)	IncFII(pKPX1)__AP012055	An FII subtype plasmid associated with KPC resistance genes, with lower prevalence than IncFII_1_pKP91.
IncFII(pMET)_1_pMET1	2	Inc incompatibility group marker genes	IncF family (FII(pMET) subtype)	IncFII(pMET)_1_pMET1_EU383016	Associated with MET-related resistance genes and present only in a small number of strains.
IncFII_1	2	Inc incompatibility group marker genes	IncF family (FII basal type)	IncFII_1__AY458016	Has no specific plasmid-origin marker and may be associated with basal resistance genes.
IncFII_1_pKP91	230	Inc incompatibility group marker genes	IncF family (FII subtype)	IncFII_1_pKP91_CP000966	A classic carrier of KPC resistance genes that often forms composite plasmids with IncFIB, increasing the efficiency of resistance-gene dissemination.
IncHI1B_1_pNDM-MAR	424	Inc incompatibility group marker genes	IncHI family (HI1B subtype)	IncHI1B_1_pNDM-MAR_JN420336	A core plasmid associated with NDM metallo-β-lactamase genes and carbapenem resistance.
IncHI2_1	22	Inc incompatibility group marker genes	IncHI family (HI2 subtype)	IncHI2_1__BX664015	Associated with aminoglycoside and/or carbapenem resistance genes and a broad host range, including Enterobacteriaceae and non-fermenting bacteria.
IncHI2A_1	22	Inc incompatibility group marker genes	IncHI family (HI2A subtype)	IncHI2A_1__BX664015	Functionally and epidemiologically similar to IncHI2; both are major subtypes of the HI2 group.
IncI1_1_Alpha	9	Inc incompatibility group marker genes	IncI1 group (α subtype)	IncI1_1_Alpha_AP005147	Associated with ESBL and/or carbapenemase genes, with minor prevalence.
IncL/M(pMU407)_1_pMU407	56	Inc incompatibility group marker genes	IncL/M family (pMU407 subtype)	IncL/M(pMU407)_1_pMU407_U27345	An IncL/M-group plasmid associated with β-lactam resistance genes.
IncL/M(pOXA-48)_1_pOXA-48	36	Inc incompatibility group marker genes	IncL/M family (pOXA-48 subtype)	IncL/M(pOXA-48)_1_pOXA-48_JN626286	A core plasmid vector associated with OXA-48 carbapenemase genes in OXA-48-type resistant bacteria.
IncL/M_1	3	Inc incompatibility group marker genes	IncL/M family (basal type)	IncL/M_1__AF550415	Has no specific resistance-gene marker but may be associated with basal β-lactam resistance genes.
IncN2_1	9	Inc incompatibility group marker genes	IncN family (N2 subtype)	IncN2_1__JF785549	A minor subtype of the IncN family associated with multidrug resistance genes.
IncN3_1	40	Inc incompatibility group marker genes	IncN family (N3 subtype)	IncN3_1__EF219134	Associated with carbapenemase and/or ESBL genes and capable of dissemination across Enterobacteriaceae.
IncN_1	31	Inc incompatibility group marker genes	IncN family (basal type)	IncN_1__AY046276	Associated with multidrug resistance genes and prevalent in clinical and environmental strains.
IncR_1	77	Inc incompatibility group marker genes	IncR group (basal type)	IncR_1__DQ449578	Associated with multiple resistance genes, such as cephalosporinase and tetracycline resistance genes, with broad dissemination.
IncX1_1	5	Inc incompatibility group marker genes	IncX family (X1 subtype)	IncX1_1__EU370913	Associated with quinolone resistance genes, with minor prevalence.
IncX4_2	8	Inc incompatibility group marker genes	IncX family (X4 subtype)	IncX4_2__FN543504	Associated with multidrug resistance genes and adapted for dissemination in low-nutrient environments.
IncX5_2	4	Inc incompatibility group marker genes	IncX family (X5 subtype)	IncX5_2__MF062700.1	Associated with multidrug resistance genes, with extremely low prevalence.
IncX6_1	5	Inc incompatibility group marker genes	IncX family (X6 subtype)	IncX6_1__KU302800	Associated with NDM resistance genes, with minor prevalence.
IncY_1	15	Inc incompatibility group marker genes	IncY group (basal type)	IncY_1__K02380	Associated with tetracycline resistance genes and a relatively narrow dissemination range.
repA_1_pKPC-2	15	Replication-associated genes (repA family)	repA_pKPC-2 (subtype 1)	repA_1_pKPC-2_CP013325	Initiates replication of pKPC-2 resistance plasmids, is compatible with IncF-family plasmids, and represents the most prevalent replication subtype among pKPC plasmids.
repA_2_pKPC-2	3	Replication-associated genes (repA family)	repA_pKPC-2 (subtype 2)	repA_2_pKPC-2_JX397875	Initiates replication of pKPC-2 plasmids, with low replication efficiency and the lowest prevalence.
RepA_1_pKPC-CAV1321	7	Replication-associated genes (repA family)	repA_pKPC-CAV1321 (subtype 1)	RepA_1_pKPC-CAV1321_CP011611	Initiates replication of pKPC-CAV1321 plasmids, with lower replication efficiency than repA_1_pKPC-2.

## Sheet: S2 Plasmid EN
Core classification type	Gene	Count	Core biological significance
Col plasmid functional gene	Col156_1	9	Encodes colicin Col156, with a narrow antibacterial spectrum and low prevalence.
Col plasmid functional gene	Col3M_1	2	Encodes colicin Col3M, with a narrow antibacterial spectrum and extremely low prevalence.
Col plasmid functional gene	Col440I_1	576	Encodes colicin Col440I, inhibits the growth of susceptible bacteria, and often carries drug resistance genes such as β-lactamase.
Col plasmid functional gene	Col440II_1	61	Encodes colicin Col440II, has the same function as Col440I, and its prevalence is second only to Col440I.
Col plasmid functional gene	ColE10_1	4	Encodes colicin ColE10, existing only in specific strains.
Col plasmid functional gene	ColKP3_1	2	Encodes colicin ColKP3, existing only in specific strains of Klebsiella pneumoniae.
Col plasmid functional gene	Col(MG828)_1	12	Encodes a minor-type colicin, existing only in specific strains with a narrow antibacterial spectrum.
Col plasmid functional gene	ColpVC_1	16	Encodes colicin ColpVC, destroys the cell membrane of susceptible bacteria, and is common in clinical Escherichia coli.
Col plasmid functional gene	ColRNAI_1	21	Regulates the replication of Col plasmids and the expression of colicins, with no direct antibacterial activity but affecting the stability of Col plasmids.
Inc incompatibility group marker gene	IncA/C2_1	12	Common in Salmonella/Escherichia coli, carrying cephalosporin resistance genes.
Inc incompatibility group marker gene	IncFIA(HI1)_1_HI1	134	Forms a composite plasmid with FIB/FII, expands the carrying capacity of drug resistance genes, and can carry multiple types of drug resistance genes simultaneously.
Inc incompatibility group marker gene	IncFIB(K)_1_Kpn3	1093	The dominant drug-resistant plasmid backbone in Enterobacteriaceae, often carrying drug resistance genes such as KPC carbapenemase, and highly prevalent in carbapenem-resistant Klebsiella pneumoniae (CRKP).
Inc incompatibility group marker gene	IncFIB(Mar)_1_pNDM-Mar	124	An F-family plasmid carrying the NDM resistance gene, serving as a secondary backbone type for NDM resistance transmission.
Inc incompatibility group marker gene	IncFIB(pKPHS1)_1_pKPHS1	106	A common plasmid backbone in Klebsiella pneumoniae, carrying virulence/drug resistance genes.
Inc incompatibility group marker gene	IncFIB(pQil)_1_pQil	2	A minor plasmid backbone in Klebsiella pneumoniae, carrying virulence genes.
Inc incompatibility group marker gene	IncFII(pCRY)_1_pCRY	2	Carries minor drug resistance genes, with extremely low prevalence.
Inc incompatibility group marker gene	IncFII(pCTU2)_1_pCTU2	2	Carries minor drug resistance genes, with extremely low prevalence.
Inc incompatibility group marker gene	IncFII(pKPX1)	11	An FII subtype plasmid carrying the KPC resistance gene, with a prevalence lower than that of IncFII_1_pKP91.
Inc incompatibility group marker gene	IncFII(pMET)_1_pMET1	2	Carries MET-related drug resistance genes, existing only in a few strains.
Inc incompatibility group marker gene	IncFII_1	2	Has no specific plasmid origin marker, carrying basic drug resistance genes.
Inc incompatibility group marker gene	IncFII_1_pKP91	230	A classical KPC resistance gene vector, often forming a composite plasmid with IncFIB to enhance the transmission efficiency of drug resistance genes.
Inc incompatibility group marker gene	IncHI1B_1_pNDM-MAR	424	The core plasmid carrying the NDM metallo-β-lactamase gene, mediating resistance to carbapenem antibiotics.
Inc incompatibility group marker gene	IncHI2_1	22	Carries aminoglycoside/carbapenem resistance genes, with a broad host range (Enterobacteriaceae + non-fermenting bacteria).
Inc incompatibility group marker gene	IncHI2A_1	22	Has similar function and prevalence to IncHI2, both being major subtypes of the HI2 group.
Inc incompatibility group marker gene	IncI1_1_Alpha	9	Carries extended-spectrum β-lactamases (ESBLs)/carbapenemase genes, with minor prevalence.
Inc incompatibility group marker gene	IncL/M(pMU407)_1_pMU407	56	An IncL/M group plasmid carrying β-lactam resistance genes.
Inc incompatibility group marker gene	IncL/M(pOXA-48)_1_pOXA-48	36	Specifically carries the OXA-48 carbapenemase gene, serving as the core plasmid vector for OXA-48-type resistant bacteria.
Inc incompatibility group marker gene	IncL/M_1	3	Has no specific drug resistance gene marker, and may carry basic β-lactam resistance genes.
Inc incompatibility group marker gene	IncN2_1	9	A minor subtype of the IncN family, carrying multidrug resistance genes.
Inc incompatibility group marker gene	IncN3_1	40	Carries carbapenemase/ESBLs genes, and can transmit across Enterobacteriaceae bacteria.
Inc incompatibility group marker gene	IncN_1	31	Carries multidrug resistance genes, prevalent in clinical/environmental strains.
Inc incompatibility group marker gene	IncR_1	77	Carries multidrug resistance genes such as cephalosporinase and tetracycline, with a wide transmission range.
Inc incompatibility group marker gene	IncX1_1	5	Carries quinolone resistance genes, with minor prevalence.
Inc incompatibility group marker gene	IncX4_2	8	Carries multidrug resistance genes, suitable for transmission in low-nutrient environments.
Inc incompatibility group marker gene	IncX5_2	4	Carries multidrug resistance genes, with extremely low prevalence.
Inc incompatibility group marker gene	IncX6_1	5	Associated with the NDM resistance gene, with minor prevalence.
Inc incompatibility group marker gene	IncY_1	15	Carries tetracycline resistance genes, with a narrower transmission range.
Replication-related gene (repA family)	repA_1_pKPC-2	15	Initiates the replication of the pKPC-2 resistance plasmid, compatible with IncF family plasmids, and is the most prevalent replication subtype of pKPC plasmids.
Replication-related gene (repA family)	repA_2_pKPC-2	3	Initiates the replication of the pKPC-2 plasmid, with low replication efficiency and the lowest prevalence.
Replication-related gene (repA family)	RepA_1_pKPC-CAV1321	7	Initiates the replication of the pKPC-CAV1321 plasmid, with a replication efficiency lower than that of repA_1_pKPC-2.

## Sheet: S2 Data gaps
Field needing supplementation	Current status in generated S1	Recommended source/method	Reason for editor response
BioSample accession	NA if not present in uploaded files	NCBI Assembly metadata / BioSample export	Required for traceability and duplicate removal
BioProject accession	NA if not present in uploaded files	NCBI Assembly metadata / BioSample export	Required for dataset provenance
Assembly level	NA if not present in uploaded files	NCBI Assembly metadata	Required for assembly-quality description
Genome size (bp)	NA if not present in uploaded files	NCBI Assembly metadata or QUAST	Required for genome QC
GC content (%)	NA if not present in uploaded files	NCBI Assembly metadata or QUAST	Required for genome QC
N50	NA if not present in uploaded files	NCBI Assembly metadata or QUAST	Required for assembly-quality threshold reporting
Contig number	NA if not present in uploaded files	NCBI Assembly metadata or QUAST	Required for assembly-quality threshold reporting
Completeness (%)	NA if not present in uploaded files	CheckM / CheckM2	Required for genome-quality-control thresholds
Contamination (%)	NA if not present in uploaded files	CheckM / CheckM2	Required for genome-quality-control thresholds
Duplicate status by BioSample	Only final-retained status is available	BioSample accession-based duplicate check	Required to document duplicate-removal procedure

## Sheet: README
Item	Description
Table S1	Per-genome accession list, metadata available from the uploaded workbook, MLST, pangenome counts, AMR gene profile, virulence gene profile, and plasmid replicon profile for 1,291 bovine-associated Klebsiella pneumoniae genomes.
S2 Pangenome	Dataset-level pangenome composition based on gene_presence_absence.csv and summary_statistics.txt.
S2 AMR genes/classes	AMR gene and resistance-class summary derived from CARD analysis sheets.
S2 Virulence	Virulence-associated gene summary derived from VFDB analysis sheets.
S2 Plasmid CN/EN	Plasmid replicon summary and biological interpretation derived from PlasmidFinder analysis sheets.
S2 Data gaps	Fields still recommended for supplementation from NCBI Assembly/BioSample metadata or CheckM/CheckM2 results.
Important note	BioSample, BioProject, assembly level, genome size, GC content, N50, contig number, completeness, and contamination were not found in the uploaded files and are therefore marked as NA where not available.
